# Supplementary material for: Customizing the extracellular vesicles release and effect by strategizing surface functionalization of titanium
Source: Sci Rep. 2022 May 5;12:7399. doi: 10.1038/s41598-022-11475-3 (PMC9072683; doi:10.1038/s41598-022-11475-3)
Supplement: Supplementary file 1 — Supplementary Tables. [file 41598_2022_11475_MOESM1_ESM.xlsx]

## Sheet: Supplementary information
	Sheet	Description
	R 2 days	Size release after 2 days
	R 6 days	Size release after 6 days
	R 10 days	Size release after 10 days
	R 14 days	Size release after 14 days
	EV concentration	Particle concentration per group
	Ca measurments	Ca deposition on cell cultures
	PB LDH and ALP	Metabolic activity, LDH and ALP activity

## Sheet: R 2 days
	Ti-EVs															DOPA EVs															NN EVs
0.5	0	0	0	0	0	0	0	0	0	0	0	0	0	0	0	0	0	0	0	0	0	0	0	0	0	0	0	0	0	0	0	0	0	0	0	0	0	0	0	0	0	0	0	0	0	0.5
1.5	0	0	0	0	0	0	0	0	0	0	0	0	0	0	0	0	0	0	0	0	0	0	0	0	0	0	0	0	0	0	0	0	0	0	0	0	0	0	0	0	0	0	0	0	0	1.5
2.5	0	0	0	0	0	0	0	0	0	0	0	0	0	0	0	0	0	0	0	0	0	0	0	0	0	0	0	0	0	0	0	0	0	0	0	0	0	0	0	0	0	0	0	0	0	2.5
3.5	0	0	0	0	0	0	0	0	0	0	0	0	0	0	0	0	0	0	0	0	0	0	0	0	0	0	0	0	0	0	0	0	0	0	0	0	0	0	0	0	0	0	0	0	0	3.5
4.5	0	0	0	0	0	0	0	0	0	0	0	0	0	0	0	0	0	0	0	0	0	0	0	0	0	0	0	0	0	0	0	0	0	0	0	0	0	0	0	0	0	0	0	0	0	4.5
5.5	0	0	0	0	0	0	0	0	0	0	0	0	0	0	0	0	0	0	0	0	0	0	0	0	0	0	0	0	0	0	0	0	0	0	0	0	0	0	0	0	0	0	0	0	0	5.5
6.5	0	0	0	0	0	0	0	0	3	0	0	0	0	0	0	0	0	0	0	0	0	0	0	0	0	0	0	0	0	0	0	0	0	0	0	0	0	0	0	0	0	0	0	0	0	6.5
7.5	0	0	0	0	0	0	0	0	2200	0	0	0	0	0	0	0	0	0	0	0	0	0	0	0	0	0	0	0	0	0	0	0	0	0	0	0	0	0	0	0	0	0	0	0	0	7.5
8.5	0	0	0	0	0	0	0	0	84590	0	0	0	0	0	0	0	0	0	0	0	0	0	0	0	0	0	0	0	0	0	0	0	0	0	0	0	0	0	0	0	0	0	0	0	0	8.5
9.5	0	0	0	0	0	0	0	0	372552	0	0	0	0	0	0	0	0	0	0	0	0	0	0	0	0	0	0	0	0	0	0	0	0	0	0	0	0	0	0	0	0	0	0	0	0	9.5
10.5	0	0	0	0	0	0	0	0	309018	0	0	0	0	0	0	0	0	0	0	0	0	0	0	0	0	0	0	0	0	0	0	0	0	0	0	0	0	0	0	0	0	0	0	0	0	10.5
11.5	0	0	0	0	0	0	0	0	72059	0	0	0	0	0	0	0	0	0	0	0	0	0	0	0	0	0	0	0	0	0	0	0	0	0	0	0	0	0	0	0	0	0	0	0	0	11.5
12.5	0	0	0	0	0	0	0	0	6737	0	0	0	0	0	0	0	0	0	0	0	0	0	0	0	0	0	0	0	0	0	0	0	0	0	0	1	0	0	0	0	0	0	0	0	0	12.5
13.5	0	0	0	0	0	0	0	0	357	0	0	0	0	0	0	0	0	0	0	0	0	0	0	0	0	0	0	0	0	0	0	0	0	0	0	7	0	0	0	0	0	0	0	0	0	13.5
14.5	0	0	0	0	0	0	0	0	16	0	0	0	0	0	0	0	0	0	0	0	0	0	0	0	0	0	0	0	0	0	0	0	0	0	0	28	0	0	0	0	0	0	0	0	0	14.5
15.5	0	0	0	0	0	0	0	0	0	0	0	0	0	0	0	0	0	0	0	0	0	0	0	0	0	0	0	0	0	0	0	0	0	0	0	89	0	0	0	0	0	0	0	0	0	15.5
16.5	0	0	0	0	0	0	0	0	0	0	0	0	0	0	0	0	0	0	0	0	0	0	0	0	0	0	0	0	0	0	0	0	0	6	0	257	0	0	0	0	0	0	0	0	0	16.5
17.5	0	0	0	0	0	0	0	0	0	0	0	0	0	0	0	0	0	0	0	0	0	0	0	0	0	0	0	0	0	0	0	0	0	27	0	831	0	0	0	0	0	0	0	0	0	17.5
18.5	0	0	0	0	0	0	0	0	0	0	0	0	0	0	0	0	0	0	0	0	0	0	0	0	0	0	0	0	0	0	0	0	0	108	0	3412	0	0	0	0	0	0	0	0	0	18.5
19.5	0	0	0	0	0	0	0	0	32	0	0	0	0	0	0	0	0	0	0	0	0	0	0	0	0	0	0	0	0	0	0	0	0	355	0	17516	0	0	0	0	0	0	0	0	0	19.5
20.5	0	0	0	0	0	0	0	0	2700	0	0	0	0	0	0	0	0	0	0	0	0	0	0	0	0	0	0	0	0	0	0	0	0	976	0	96710	0	0	0	0	0	0	0	0	0	20.5
21.5	0	0	0	0	0	0	0	0	140157	0	0	0	0	0	0	0	0	0	0	0	0	0	0	0	0	0	0	0	0	0	0	0	0	2283	0	457908	0	0	0	0	0	0	0	0	0	21.5
22.5	0	0	0	0	0	0	0	0	2178213	0	0	0	0	0	0	0	0	0	0	0	0	0	0	0	0	0	0	0	0	0	2	0	0	4611	0	1488913	0	0	0	0	0	0	0	0	1	22.5
23.5	0	0	0	0	0	0	0	0	7406547	0	0	0	0	0	0	0	0	0	0	0	0	0	0	0	0	0	0	0	0	0	88	2	0	8166	0	2818822	0	0	0	0	0	0	0	0	2	23.5
24.5	0	0	0	0	0	0	0	0	5413013	0	0	0	0	0	0	0	0	0	0	0	0	0	0	0	0	0	0	0	0	0	1717	16	0	12888	0	2839046	0	0	0	0	0	0	0	0	4	24.5
25.5	0	0	0	0	0	0	0	0	1014665	0	0	0	0	0	0	0	0	0	0	0	0	0	0	0	0	0	0	0	0	0	16379	101	0	18451	0	1491948	0	0	0	0	0	0	0	0	8	25.5
26.5	0	0	0	0	0	0	0	0	66867	0	0	0	0	0	0	0	0	0	0	0	0	11	0	0	0	0	0	0	0	0	81226	471	0	24422	0	425970	0	0	0	0	1	0	0	0	13	26.5
27.5	0	0	0	0	0	0	0	0	2352	0	0	0	0	0	0	0	0	0	0	0	0	108	0	0	0	0	0	0	0	0	222780	1640	0	30514	0	72281	0	0	0	0	2	0	0	0	21	27.5
28.5	0	0	0	0	0	0	0	0	71	0	2	0	0	0	0	0	0	0	0	0	0	729	0	0	0	0	0	0	0	0	358218	4356	0	36793	0	8305	0	0	0	0	5	0	0	0	32	28.5
29.5	0	0	0	0	0	0	0	0	3	0	4	0	0	0	0	0	0	0	0	0	0	3668	0	0	0	0	0	0	0	0	357064	9037	0	43778	0	760	0	0	0	0	9	0	0	0	48	29.5
30.5	0	0	0	0	0	0	0	0	0	0	11	0	2	0	14	0	0	0	0	0	3	14229	0	0	0	0	0	0	0	0	232924	14967	0	52485	0	66	0	0	0	0	16	0	0	0	68	30.5
31.5	0	0	0	0	0	0	0	0	0	0	29	0	5	0	1006	0	0	0	1	0	11	43815	0	0	0	0	2	0	0	1	104894	20236	0	64507	0	7	0	0	0	0	27	0	1	0	95	31.5
32.5	0	0	0	0	0	0	0	0	0	0	75	0	11	0	24359	0	0	0	3	0	41	109778	0	0	0	0	5	0	0	3	34397	22847	0	82216	0	0	0	0	0	0	45	0	2	0	130	32.5
33.5	0	0	0	0	0	0	0	0	0	0	195	0	27	0	217700	0	0	0	5	0	144	228676	0	0	0	0	13	0	0	6	8669	22046	0	109107	0	0	0	0	0	0	72	0	4	0	175	33.5
34.5	0	0	0	0	0	0	0	0	0	0	504	0	63	0	819748	0	0	0	11	0	482	403633	0	0	0	0	31	0	0	11	1774	18620	0	150168	0	0	0	1	0	0	113	0	8	0	233	34.5
35.5	0	0	0	0	0	0	0	0	0	0	1274	0	140	0	1492104	0	0	0	21	0	1505	614085	0	0	0	0	69	0	0	21	312	14104	0	211974	0	0	0	4	0	0	173	0	15	0	308	35.5
36.5	0	0	0	0	0	0	0	0	0	0	3105	0	300	1	1509927	0	0	0	38	0	4329	818030	0	0	0	0	142	0	0	37	50	9823	1	301873	0	0	0	14	0	0	259	0	26	0	404	36.5
37.5	0	0	0	2	0	0	0	0	0	0	7195	0	616	2	976753	0	0	0	67	0	11362	968354	0	0	0	0	278	0	0	64	8	6447	2	425497	0	0	0	46	0	0	381	0	43	0	530	37.5
38.5	0	0	0	4	0	0	0	0	0	0	15671	0	1209	3	462771	0	0	0	111	0	27070	1033214	0	0	1	0	515	0	0	108	1	4086	4	582347	1	0	0	143	0	0	551	0	71	0	697	38.5
39.5	0	0	0	10	0	0	0	0	0	0	31800	0	2268	7	182621	0	0	0	179	0	58399	1007501	3	0	4	0	910	0	0	179	0	2560	12	760860	6	0	0	411	0	0	788	0	113	0	925	39.5
40.5	0	0	0	24	0	0	0	0	0	0	59769	0	4058	15	67474	0	0	0	282	0	114200	910133	7	0	15	0	1535	0	0	294	0	1620	42	936479	21	0	0	1103	0	0	1118	0	178	0	1247	40.5
41.5	0	0	0	56	0	0	0	4	3	0	103737	0	6931	34	25828	4	0	0	436	0	203238	771958	17	0	49	0	2490	0	0	477	0	1056	190	1076395	65	0	0	2760	0	0	1578	0	274	0	1721	41.5
42.5	0	0	14	128	0	0	0	15	13	0	166220	0	11314	80	11116	22	0	0	668	0	331282	622947	41	0	149	0	3902	0	0	766	0	720	1002	1150921	176	2	0	6461	0	0	2220	0	418	0	2449	42.5
43.5	0	1	407	283	0	0	0	62	59	0	246428	0	17703	193	5713	95	0	0	1022	0	498700	484522	92	0	433	2	5942	4	0	1222	0	520	5665	1145842	432	6	0	14175	0	0	3120	0	636	0	3620	43.5
44.5	0	5	6725	611	0	0	0	245	249	0	339533	0	26663	472	3638	336	2	0	1575	0	699999	367855	199	0	1211	5	8843	18	0	1938	0	403	30856	1068019	988	19	0	29207	0	0	4389	5	970	2	5586	44.5
45.5	0	25	64520	1280	0	0	0	950	956	0	437532	0	38862	1150	2913	985	7	0	2464	0	925697	275966	415	0	3266	16	12932	72	0	3053	0	336	146376	940986	2158	62	4	56599	0	0	6184	64	1496	5	9018	45.5
46.5	0	119	364570	2602	0	0	0	3523	3276	0	531516	1	55179	2756	2919	2434	33	2	3944	1	1165594	206983	842	0	8500	43	18684	251	0	4786	0	304	554252	794208	4576	199	574	103280	0	0	8730	670	2347	13	15204	46.5
47.5	0	544	1245942	5123	4	0	3	12292	9897	2	614316	6	76897	6396	3582	5168	137	7	6498	6	1411887	156932	1663	0	21344	104	26804	789	0	7464	0	298	1567563	652889	9546	620	26008	177611	0	0	12348	5257	3774	31	26594	47.5
48.5	0	2310	2674391	9751	177	0	13	39655	26303	4	682380	23	106029	14202	5206	9625	525	28	11055	31	1661018	121517	3219	0	51537	236	38356	2234	0	11585	0	316	3172537	532900	19699	1857	391199	288006	0	0	17491	30086	6245	72	47737	48.5
49.5	0	8804	3781106	17920	4593	0	54	116555	61814	10	736300	80	145797	29864	8599	16041	1846	110	19425	143	1913979	96991	6137	0	119113	504	54958	5715	0	17904	0	365	4505824	441012	40186	5256	2112375	440533	2	0	24794	123946	10665	163	86687	49.5
50.5	0	29433	3723723	31759	63489	0	224	308336	129899	20	780165	269	201354	59006	15457	24398	5956	414	35128	589	2175491	80448	11576	0	262013	1032	79074	13294	0	27556	0	456	4500564	378051	80516	13917	4490865	635907	6	0	35146	367909	18784	355	156665	50.5
51.5	0	85047	2719700	54234	478019	0	889	727621	247830	41	820390	859	280825	108963	28988	34523	17535	1464	64890	2175	2452693	69810	21670	0	545187	2056	114451	28345	0	42248	0	620	3230118	342522	156699	34212	4184068	866860	15	4	49786	797177	33986	739	277156	51.5
52.5	3	211329	1576079	89190	2038551	0	3368	1523499	436739	81	864678	2626	396776	187536	54610	46274	46902	4811	121154	7199	2753815	63712	40339	0	1066636	4032	166733	55895	0	64524	0	915	1730644	333529	292142	77667	1931027	1117248	37	35	70429	1291096	62695	1476	472754	52.5
53.5	15	453479	777414	141230	5204137	0	12131	2825466	723287	156	921487	7686	568124	300697	100193	59766	113548	14526	225678	21407	3087051	61376	74676	0	1951547	7860	244283	102925	0	98137	0	1467	729135	352959	514032	162344	506927	1363958	91	293	99441	1615250	116683	2827	767912	53.5
54.5	69	850565	350244	215353	8527915	6	41115	4649799	1143286	291	1000106	21504	822273	449995	175013	75548	248173	39927	413551	57251	3459668	62526	137227	1	3324490	15314	359190	178697	0	148549	0	2550	257141	407451	841610	312225	88243	1581575	214	2118	140052	1625708	216307	5210	1177414	54.5
55.5	327	1419776	154283	316354	9735188	79	129435	6824290	1746131	525	1111248	57258	1196761	630946	287079	94770	489216	99367	735277	137879	3877295	67378	249389	6	5257158	29875	528334	295273	0	223560	1	4790	81353	510708	1267134	553239	12026	1748468	483	12800	196614	1379214	393911	9291	1695869	55.5
56.5	1527	2154559	70766	448032	8474920	881	373035	9002062	2597559	916	1268010	144172	1738937	833532	440016	119394	870580	223409	1252709	299523	4343300	76701	445847	33	7707273	58244	774219	468389	0	334054	6	9642	24803	686300	1739994	906014	1526	1852051	1049	63312	274863	1037574	695060	16151	2292490	56.5
57.5	6857	3038447	35708	612347	6184095	7551	969562	10780029	3776793	1540	1487039	340753	2501546	1044916	632052	152530	1402646	454186	2024476	588428	4858221	91991	779083	161	10482916	112883	1125067	718818	0	494787	26	20543	7808	970036	2170975	1377713	215	1891274	2192	252107	382138	729303	1173625	27616	2916104	57.5
58.5	28891	4062248	20724	808730	4151214	48419	2240467	11854727	5362849	2494	1789674	750391	3532161	1253292	858953	199009	2056332	837884	3080828	1049315	5419252	115799	1321614	729	13266367	215814	1613567	1074208	0	725082	113	45547	2700	1409077	2464245	1956710	39	1875690	4408	799779	527425	504026	1876982	46880	3509500	58.5
59.5	111314	5231085	14286	1033748	2791663	229226	4546748	12120676	7405439	3891	2202691	1529411	4856272	1451276	1120107	266313	2762505	1410554	4396434	1707284	6019807	152289	2162253	3037	15701818	403237	2273708	1571184	0	1049167	485	102864	1078	2052800	2561040	2613038	11	1821958	8535	2013820	721104	358842	2822240	79700	4026202	59.5
60.5	382815	6556379	11919	1281276	2019651	803095	8029125	11667331	9881689	5855	2758074	2869874	6457642	1637732	1425136	366001	3431320	2182237	5877004	2551531	6649234	208144	3392746	11579	17508971	729159	3135608	2257159	0	1495841	1964	230965	516	2930708	2464830	3304607	5	1749497	15912	4037471	974196	273691	3972853	136592	4441728	60.5
61.5	1150487	8035338	12097	1543200	1655697	2117178	12274633	10702317	12652665	8511	3490974	4941077	8263795	1817850	1799327	515700	3982643	3126963	7373007	3531458	7292801	293995	5084217	40164	18564602	1264313	4218984	3190805	0	2097013	7410	502644	302	4019553	2231728	3986364	4	1676939	28576	6509319	1297007	230211	5231066	236806	4755693	61.5
62.5	2971080	9624179	14821	1810535	1584034	4321165	16239524	9459761	15447488	11986	4435005	7795039	10145912	2002111	2288563	741584	4371325	4183959	8719363	4569803	7932062	426592	7258876	125989	18915396	2085782	5526768	4439534	0	2884724	25602	1034546	218	5215624	1937928	4618550	5	1620242	49445	8576583	1697181	217253	6457070	415019	4986521	62.5
63.5	6516900	11214993	21520	2074726	1779869	7085081	18685349	8136395	17903058	16412	5614433	11276812	11938135	2204990	2966000	1080743	4595749	5270013	9783471	5586975	8545742	631963	9868147	355338	18728722	3255189	7040786	6071823	0	3886367	79872	1970882	194	6338235	1648925	5171419	11	1592514	82468	9437146	2177407	231159	7510210	731430	5163260	63.5
64.5	12070110	12631078	36039	2328853	2314989	9729148	18892409	6866146	19661726	21946	7033969	15001323	13472444	2444058	3942322	1582042	4689669	6298110	10498847	6524345	9111184	949665	12788876	896625	18218100	4790056	8721073	8142469	8	5118223	222357	3417774	210	7179765	1405568	5626034	35	1605104	132662	8901335	2733309	275531	8292436	1283697	5318377	64.5
65.5	18877677	13655534	67358	2568504	3379344	11674562	17049248	5722803	20488289	28809	8668555	18434715	14616823	2739723	5379124	2303018	4705816	7195778	10871691	7356476	9606298	1437836	15842250	2016648	17579848	6640619	10509272	10670569	80	6577979	547646	5338815	272	7584515	1225890	5972384	158	1669395	206003	7412028	3352192	362208	8772752	2213101	5483349	65.5
66.5	25078426	14094462	135585	2792173	5311804	12738559	14014338	4735376	20345457	37345	10457106	21055806	15302391	3115527	7500131	3299886	4700672	7917974	10963629	8090012	10011784	2177850	18829163	4034630	16957836	8686212	12335207	13613749	663	8237612	1187024	7485875	414	7510477	1114130	6206732	848	1798924	309167	5622787	4013272	513770	8984422	3686735	5687047	66.5
67.5	28620481	13851250	283575	3001196	8586943	13079508	10748739	3905082	19388687	48104	12304285	22519610	15530760	3598697	10586567	4609240	4725455	8452119	10863843	8753540	10313279	3275770	21568182	7179338	16434039	10757190	14124810	16847101	4396	10038621	2260508	9455574	722	7036247	1069863	6329619	4899	2011587	449135	4013061	4689626	766937	9002518	5829849	5956038	67.5
68.5	28516744	12971336	595802	3199297	13648696	12981931	7900092	3218754	17891411	61968	14092361	22744221	15362242	4220486	14932303	6224584	4823677	8815674	10663656	9384677	10502995	4855867	23922774	11385691	16034257	12674686	15807431	20158690	23553	11891768	3789393	10868398	1415	6314857	1094518	6345182	27535	2331793	632788	2781176	5351601	1175005	8916479	8598703	6315811	68.5
69.5	25314596	11628638	1220468	3391926	20497123	12693195	5720004	2657613	16148079	80343	15701181	21892667	14892780	5015726	20730637	8077148	5033061	9048576	10440380	10018780	10580527	7040229	25811448	16161627	15739549	14291321	17321245	23271496	103107	13682982	5621172	11544976	3040	5509555	1195430	6261560	138660	2792306	866584	1928102	5970910	1805887	8809136	11645093	6792125	69.5
70.5	20496215	10061321	2377613	3585516	28167702	12365570	4190964	2202197	14400796	105455	17030480	20279426	14229358	6020889	27887226	10033868	5389243	9203621	10250827	10680857	10552659	9910342	27202677	20666729	15498911	15517477	18616367	25892324	373723	15285701	7438877	11553382	6999	4747291	1388284	6091664	588633	3435210	1156445	1373450	6524408	2731942	8746141	14300029	7411895	70.5
71.5	15528047	8494963	4321274	3786799	34624972	12064304	3183649	1834700	12808079	140837	18017241	18258114	13470983	7269948	35818997	11920526	5929231	9337605	10131407	11380507	10432261	13453970	28101261	24011689	15242836	16327240	19656087	27774861	1136416	16578090	8874077	11122895	16850	4103113	1698225	5853479	2023046	4310988	1507889	1028510	6996720	4010311	8773892	15790306	8203073	71.5
72.5	11303977	7090882	7230145	4002211	37571732	11797483	2558081	1539811	11448275	192118	18642878	16136001	12697958	8787530	43382086	13564984	6693177	9504929	10101305	12109245	10236559	17513383	28533237	25611346	14898803	16747948	20416950	28774704	2932900	17461721	9657178	10516565	41417	3607850	2158743	5569305	5509312	5474298	1926396	824563	7381280	5658631	8921978	15624094	9193002	72.5
73.5	8117744	5933069	11051034	4237439	35835740	11545778	2205562	1304795	10339958	268310	18929215	14132802	11968630	10579500	49083798	14842700	7723191	9754092	10166172	12840083	9985181	21762840	28534058	25377538	14408247	16841856	20888324	28875819	6482911	17877356	9709478	9945040	101561	3264790	2806299	5263937	11827566	6974992	2417896	717017	7679843	7636937	9206676	13876435	10404634	73.5
74.5	5895130	5043509	15390797	4497066	30153394	11285652	2056636	1119260	9464606	383868	18926361	12377367	11321159	12622235	51587892	15704562	9057917	10126459	10321091	13529774	9698330	25742559	28141792	23665219	13741785	16687683	21071791	28180616	12346554	17813877	9134553	9540693	243083	3065112	3668424	4962259	20184452	8843821	2989254	681490	7900897	9846557	9633532	11137028	11850164	74.5
75.5	4425856	4407715	19566684	4784328	22612371	11004782	2076438	974853	8784270	561852	18697533	10925929	10777698	14853275	50278402	16177476	10721838	10656128	10552541	14124219	9395371	28955236	27394897	21054756	12907686	16366374	20980359	26871576	20316879	17308228	8139787	9368602	556749	2998150	4745190	4687003	27901591	11074304	3648599	709634	8057548	12148804	10198359	8170063	13522125	75.5
76.5	3498708	3997287	22830642	5100961	15345525	10709421	2258064	864984	8252905	838558	18305446	9786757	10349094	17167183	45531675	16342709	12709409	11369702	10839652	14566866	9093923	30996484	26332984	18121515	11949948	15952154	20637323	25161993	28892842	16436718	6947712	9445969	1199397	3056600	5989126	4457299	32078316	13605237	4405360	807410	8165389	14395419	10886840	5563397	15383077	76.5
77.5	2952526	3784580	24647889	5447161	9604225	10424283	2616973	784620	7822940	1269623	17802954	8942006	10039020	19420376	38519473	16305403	14966594	12285048	11155283	14808777	8809462	31665379	24998800	15294829	10936521	15508044	20074577	23252962	35454640	15300391	5737595	9753830	2396053	3238115	7294751	4288293	31653183	16310835	5269885	996618	8240699	16457445	11673469	3582341	17356580	77.5
78.5	2682893	3750043	24866456	5821686	5662453	10187272	3185322	730159	7449315	1936787	17228588	8363215	9847123	21446850	30692326	16167803	17375829	13408627	11467487	14817949	8555323	31006900	23439957	12822163	9942613	15084408	19330348	21306281	37460702	14008398	4625041	10237190	4390457	3544571	8509849	4191692	27735968	19005657	6252578	1320053	8299135	18242358	12520738	2226798	19323669	78.5
79.5	2633836	3884493	23702046	6222115	3215860	10042486	4003097	699383	7092622	2952513	16606243	8020403	9771140	23083086	23271656	16012363	19753131	14731644	11741746	14585277	8342983	29273185	21709509	10800920	9035643	14719199	18446483	19434419	34029879	12663186	3667630	10797986	7323406	3979799	9471580	4176890	22342028	21467758	7362472	1850389	8354902	19697184	13379570	1365545	21129399	79.5
80.5	2788629	4188277	21588311	6645283	1799046	10034524	5102521	691490	6722070	4456658	15947712	7886101	9808109	24196498	16988100	15894755	21865356	16225987	11944108	14125470	8182496	26830375	19865030	9232838	8266423	14438971	17465610	17703146	26589540	11350110	2881294	11291252	11072730	4546205	10054677	4252207	17105714	23476665	8605235	2701761	8420331	20801819	14191726	844189	22602132	80.5
81.5	3164254	4668202	19000066	7087857	1012910	10205443	6484629	707231	6318027	6596083	15256750	7935855	9954854	24709431	12088177	15843655	23469463	17841557	12044927	13472951	8082984	24056496	17966301	8072556	7667563	14260026	16428498	16140908	17930697	10132394	2257159	11538324	15158161	5240769	10208728	4425873	12834664	24855921	9980669	4039827	8505729	21558898	14894501	537025	23583726	81.5
82.5	3809479	5332411	16329766	7546989	585497	10593850	8092948	749153	5873382	9477778	14533564	8146408	10207894	24611560	8489649	15863973	24365407	19506823	12022615	12674408	8053124	21266951	16072074	7260311	7257135	14189333	15371946	14750073	10510752	9050858	1774435	11366812	18821420	6051115	9966675	4706470	9692152	25506910	11479886	6080264	8619391	21985102	15427323	358089	23963256	82.5
83.5	4804109	6183199	13838901	8020952	353675	11234461	9797109	821983	5392992	13093776	13778883	8492466	10562897	23957407	5955983	15941360	24445224	21133931	11866585	11780420	8101589	18681129	14236507	6739676	7044682	14225028	14327356	13517171	5417664	8126994	1408723	10671209	21288726	6952690	9423829	5102630	7528809	25423564	13082495	9058725	8767671	22105950	15739261	254223	23703354	83.5
84.5	6254928	7208420	11665027	8509634	226663	12156051	11402293	933164	4891059	17235586	12996959	8942868	11013783	22850821	4220870	16047178	23719469	22628441	11578676	10838357	8237397	16423568	12505910	6464890	7037116	14356481	13320037	12420920	2495153	7367715	1136651	9466317	22078751	7908111	8701920	5621871	6116008	24684949	14754315	13153906	8955048	21953766	15795932	194519	22849468	84.5
85.5	8281925	8373362	9854419	9014819	156013	13375935	12691499	1093531	4387040	21441822	12197128	9457110	11551579	21422163	3051990	16143912	22310751	23902041	11172650	9887792	8470149	14544423	10916351	6402173	7243108	14564085	12369154	11437931	1048065	6770408	938059	7897520	21171862	8869396	7915977	6268536	5253222	23430618	16446247	18360851	9184144	21567263	15584298	161760	21518533	85.5
86.5	10988087	9616211	8397984	9540159	116390	14889881	13488209	1318054	3901226	25035752	11393824	9983425	12163165	19805112	2271211	16191164	20418223	24885285	10671889	8958603	8810105	13045254	9492444	6527989	7675364	14819141	11488170	10546416	411479	6327369	796743	6193005	18956849	9782972	7154600	7041009	4798052	21828380	18094969	24350907	9455682	20991093	15114242	146848	19871573	86.5
87.5	14410300	10850444	7259693	10090853	94678	16657932	13710690	1626488	3451115	27284264	10605292	10459741	12830117	18118511	1752068	16151991	18268229	25537047	10105835	8071242	9268015	11901639	8247462	6825856	8350527	15084355	10685585	9728339	155276	6029222	700440	4581699	16022327	10596476	6474580	7928603	4663734	20044248	19625933	30402247	9768375	20274298	14416588	145611	18080354	87.5
88.5	18459956	11975816	6395214	10673013	84223	18589213	13391160	2043576	3049299	27641714	9851513	10818455	13527888	16455761	1409084	15998817	16068974	25848422	9506016	7238288	9854649	11079428	7184601	7282524	9286480	15315537	9965830	8970379	58056	5867222	640512	3223024	12932274	11265679	5905088	8908823	4807971	18220974	20958812	35495635	10118777	19467471	13538082	157226	16298654	88.5
89.5	22877025	12896184	5762420	11292792	81932	20532050	12653493	2598316	2702922	25969511	9151949	10995008	14225645	14881524	1186408	15717790	13981319	25840572	8902460	6466508	10579908	10544769	6299104	7883916	10496798	15464926	9330165	8264023	22199	5834575	611557	2180803	10088027	11759847	5455691	9945893	5221939	16467199	22014997	38600723	10501135	18619126	12534553	183715	14644770	89.5
90.5	27230324	13538971	5326429	11955307	86926	22277972	11665728	3321579	2414358	22608389	8523701	10938764	14887030	13433812	1048627	15310589	12108702	25557803	8321069	5758832	11451454	10269372	5580814	8611248	11982412	15486206	8777515	7605020	8960	5926942	611148	1440207	7696987	12064356	5124240	10991419	5920893	14855775	22726183	39048282	10907270	17772133	11463709	230252	13196409	90.5
91.5	30986422	13869627	5061540	12663412	100071	23586671	10592252	4241444	2182521	18254296	7980407	10623344	15472030	12129042	974200	14793297	10502008	25058226	7782184	5115911	12472820	10232593	5016764	9437886	13721251	15340651	8305180	6992436	3934	6142284	639747	944085	5811532	12180299	4902847	11987656	6934987	13428123	23042675	36792744	11326566	16960941	10378914	306175	11994989	91.5
92.5	33637414	13896303	4951673	13416403	124126	24231988	9563010	5375954	2004332	13704046	7531971	10053090	15939959	10968030	951172	14192759	9172325	24404404	7300259	4537169	13641058	10421578	4593490	10327596	15657876	15003254	7909410	6427528	1932	6480161	700881	625546	4390672	12121652	4781627	12873232	8298245	12201430	22939886	32413167	11746110	16210000	9324794	426696	11054812	92.5
93.5	34840790	13664024	4990308	14208726	164455	24057964	8663572	6723882	1875996	9605523	7185001	9263195	16253273	9941598	974554	13541530	8105339	23655753	6884363	4021379	14944131	10830195	4298921	11234859	17696381	14467345	7585842	5912637	1085	6940555	801606	426728	3353368	11911047	4750634	13590414	10034344	11176240	22421770	26861078	12151030	15533411	8334999	615188	10373093	93.5
94.5	34510632	13241628	5180462	15028825	230445	23024948	7940260	8255389	1793979	6322092	6943676	8313115	16381693	9035145	1044903	12872731	7273537	22863484	6539153	3566903	16358409	11457083	4123777	12107514	19700501	13746342	7329813	5450272	711	7522268	953249	304990	2612756	11575313	4800523	14092460	12139751	10343016	21520511	21110954	12525073	14935526	7431886	905591	9938355	94.5
95.5	32822107	12706613	5534921	15858307	337902	21225838	7411945	9905697	1755665	3935455	6810783	7275167	16305929	8232036	1167663	12215858	6644785	22068093	6266023	3171735	17846841	12302873	4062542	12891497	21504002	12871983	7136561	5042461	549	8221008	1172404	231960	2092993	11141657	4922434	14349494	14567452	9687138	20292546	15892259	12851408	14412193	6627645	1343872	9736105	95.5
96.5	30135748	12132410	6076786	16671643	512744	18863997	7082236	11575360	1759773	2336991	6788683	6221738	16020286	7515919	1352965	11594126	6187385	21298871	6064193	2833495	19358426	13366470	4114067	13536784	22931756	11889391	7001343	4690408	502	9027312	1481986	190116	1734700	10634960	5107443	14351714	17216867	9192294	18811732	11590189	13113626	13952337	5926239	1986622	9751691	96.5
97.5	26883566	11580414	6840149	17436659	796247	16201397	6948956	13139612	1806592	1337009	6880029	5214546	15533575	6872160	1615484	11023352	5872440	20574761	5931618	2549469	20829600	14640311	4281885	14003249	23828062	10850189	6919486	4394417	545	9924613	1912058	169436	1494530	10076305	5345843	14109436	19935813	8842532	17160970	8291035	13296860	13539749	5325614	2894357	9970641	97.5
98.5	23465491	11096933	7870556	18115983	1251656	13497788	7010230	14466523	1898126	745077	7088158	4298174	14868135	6288612	1973916	10512084	5674429	19905913	5865658	2316725	22187924	16104669	4574199	14265145	24085289	9805388	6886379	4154013	695	10887787	2499841	164998	1342503	9482564	5626438	13650267	22537374	8623300	15423709	5893700	13388906	13155012	4819803	4117666	10376916	98.5
99.5	20186083	10713766	9224573	18669539	1970961	10962324	7267569	15440169	2038144	409292	7417075	3498355	14057127	5755892	2449445	10062495	5570797	19295479	5863537	2132335	23357988	17721444	5003477	14313313	23664738	8799553	6897453	3968179	1029	11882630	3288164	175659	1259020	8866752	5936021	13014290	24828959	8521766	13676625	4218225	13381227	12777584	4400669	5676830	10949545	99.5
100.5	17235883	10450754	10967432	19057970	3078934	8729640	7726589	15982450	2232178	224442	7871007	2824020	13140633	5267281	3062510	9671663	5541133	18741350	5922589	1993654	24268927	19428423	5585444	14154846	22603522	7867198	6948131	3835630	1740	12866594	4321509	203710	1232332	8238834	6259179	12248380	26645341	8526671	11984297	3078731	13269703	12388005	4059230	7539846	11658243	100.5
101.5	14704631	10318861	13167308	19246632	4729390	6860145	8395804	16067031	2487409	124468	8453507	2271471	12161301	4818388	3827376	9332937	5566359	18237679	6040370	1898629	24862418	21135602	6337211	13810591	21005712	7031573	7033791	3755068	3292	13791008	5639062	255448	1256666	7606688	6578542	11400745	27875433	8627880	10396236	2318832	13055026	11970088	3786561	9607924	12458924	101.5
102.5	12609012	10322874	15884529	19209624	7087309	5356082	9283683	15721446	2812388	70726	9166130	1829074	11160254	4406649	4744613	9037240	5628207	17776165	6214641	1846131	25099738	22725602	7274305	13311262	19020951	6305435	7149741	3725366	6806	14604690	7264943	342764	1330923	6977011	6875549	10516446	28475135	8815752	8946154	1821319	12742674	11512850	3574349	11718213	13290441	102.5
103.5	10921514	10463251	19154213	18933185	10291797	4183089	10394079	15017601	3216514	41706	10006738	1481381	10173852	4030772	5792878	8774266	5709157	17347104	6443282	1836265	24966495	24060162	8406453	12693074	16817134	5693064	7291215	3745669	15022	15258569	9196959	485888	1457783	6356028	7131682	9634309	28464283	9080436	7653026	1504894	12342463	11011879	3415179	13668400	14074225	103.5
104.5	9593403	10737023	22961946	18417834	14400966	3289703	11720280	14054576	3709163	25833	10967600	1212163	9231606	3690194	6922788	8533557	5792890	16940240	6724147	1870679	24474120	24993794	9732342	11993671	14554418	5192780	7453391	3815394	34547	15710649	11396566	717338	1642998	5749906	7330061	8785294	27911364	9411160	6523343	1316681	11867738	10469837	3302632	15258260	14718400	104.5
105.5	8570018	11137816	27214602	17678822	19330420	2621291	13238372	12939393	4298361	16992	12033503	1006306	8355298	3384637	8056580	8305453	5865155	16545473	7054894	1952855	23657860	25393847	11234011	11248841	12366013	4799408	7631439	3934120	80880	15930500	13783476	1086615	1894659	5164878	7457134	7992108	26912654	9795622	5553971	1224950	11334298	9895967	3231263	16334426	15127202	105.5
106.5	7799371	11655210	31712339	16744765	24808151	2128110	14901202	11770765	4988973	11982	13180241	850772	7559122	3113765	9096378	8081897	5914847	16153442	7432790	2088382	22571781	25163784	12872109	10490250	10348133	4506357	7820568	4101385	188583	15902508	16237990	1663965	2222210	4607101	7504178	7269761	25572261	10219559	4735080	1213739	10759201	9304690	3196501	16822270	15214961	106.5
107.5	7236019	12273688	36132394	15654710	30372635	1768809	16634804	10628705	5780435	9127	14373833	734912	6850561	2876996	9940974	7857044	5934981	15756011	7854517	2285156	21281863	24264313	14583629	9744170	8558563	4307186	8016092	4316394	429271	15627314	18612305	2539765	2635026	4082344	7468295	6626692	23987280	10666597	4052803	1279690	10159587	8713578	3194523	16734623	14922034	107.5
108.5	6842021	12971531	40038302	14454129	35431202	1511065	18339299	9570430	6664223	7552	15570863	650393	6231663	2673418	10506936	7627607	5923285	15346657	8315995	2553466	19858509	22726219	16283674	9031043	7021450	4196671	8213473	4577667	937290	15121258	20749310	3814303	3140447	3595588	7352696	6066172	22239502	11118458	3491419	1430890	9551632	8141160	3222105	16157332	14228516	108.5
109.5	6586345	13720033	42926489	13190539	39372829	1330761	19895721	8631255	7621442	6809	16720182	590948	5700444	2501803	10746987	7392925	5882226	14920756	8812211	2905806	18369726	20650166	17872163	8365677	5735350	4171475	8408346	4882667	1933643	14413994	22504802	5572883	3741326	3150668	7166199	5587720	20393058	11555569	3034993	1687444	8949737	7604966	3276478	15220315	13161379	109.5
110.5	6443588	14483424	44312907	11909417	41703638	1210638	21178847	7828484	8621113	6694	17766006	552069	5252205	2360684	10659048	7154720	5818440	14475746	9337108	3356251	16875865	18192283	19245080	7757831	4681958	4230486	8596515	5227454	3722538	13544794	23767795	7845799	4433389	2750009	6922049	5188392	18496266	11958043	2668487	2083364	8365989	7120148	3355189	14065879	11792161	110.5
111.5	6392512	15219834	43845990	10650924	42159434	1138935	22074193	7166408	9619833	7165	18652192	530719	4880639	2248449	10283087	6916622	5741732	14011170	9883503	3919163	15426328	15538683	20308429	7213017	3833820	4374923	8773916	5606441	6622604	12558197	24474190	10562430	5202958	2394530	6636293	4863847	16585779	12306961	2378446	2669123	7809887	6698814	3455988	12823559	10225170	111.5
112.5	6414667	15883473	41414228	9447759	40756879	1108256	22495628	6641087	10563458	8318	19327186	525103	4578671	2163436	9688021	6683527	5663874	13528572	10443090	4606983	14058221	12875557	20991884	6733370	3160215	4608229	8936557	6012313	10810814	11499708	24611304	13519911	6025727	2083702	6326023	4609174	14691318	12585773	2153337	3513567	7288320	6350014	3576718	11595628	8579243	112.5
113.5	6493252	16427956	37207458	8324179	37769824	1114730	22399338	6244222	11391161	10410	19748955	534507	4339048	2104002	8954270	6460912	5597472	13031271	11006511	5426982	12796614	10362446	21258929	6318464	2631093	4935775	9080443	6436162	16119405	10412107	24213446	16390644	6867277	1815752	6007783	4419477	12839719	12781632	1983666	4702850	6805726	6080248	3715238	10452755	6968022	113.5
114.5	6612277	16810441	31699750	7296050	33646277	1157458	21790529	5965914	12041729	13940	19889157	559201	4154682	2068564	8157933	6254190	5555102	12524028	11563516	6377068	11655911	8114606	21111095	5966048	2219337	5364316	9201506	6867853	21906596	9332718	23350991	18781482	7685656	1587955	5696349	4290255	11057491	12886438	1861945	6332877	6364389	5894268	3869363	9436744	5483775	114.5
115.5	6756093	16995969	25549530	6371671	28899770	1238218	20721287	5796370	12461274	19793	19735906	600404	4018819	2055592	7360298	6068193	5548794	12012625	12103213	7441136	10641810	6196854	20585565	5672630	1901779	5901174	9295555	7296622	27139291	8291782	22116390	20332212	8435861	1396968	5403980	4217610	9371526	12897414	1782588	8491260	5964793	5795986	4036820	8566791	4188080	115.5
116.5	6909281	16961300	19447492	5553069	24010212	1361369	19280481	5726783	12611015	29507	19294712	660308	3925064	2063562	6603526	5906801	5589875	11503415	12614394	8584947	9753437	4627690	19747184	5433933	1659409	6553087	9358281	7711816	30718321	7311859	20610398	20816532	9075433	1239155	5140134	4198327	7808053	12817135	1741777	11226427	5606001	5789341	4215242	7846488	3110147	116.5
117.5	7056899	16697539	13965929	4837478	19357231	1533902	17578631	5749582	12473450	45697	18587522	742131	3867314	2090876	5911205	5772713	5689067	11002868	13085931	9753984	8985356	3390068	18677218	5245214	1477113	7324699	9385312	8103692	31899665	6408065	18930804	20202769	9569996	1110865	4911540	4229843	6390359	12653002	1737344	14506605	5286019	5879003	4402169	7269972	2251305	117.5
118.5	7185004	16211053	9460486	4218798	15192473	1765595	15731565	5858241	12055465	72734	17650073	850198	3839637	2135742	5291676	5667344	5856737	10517168	13507210	10874799	8329269	2444577	17461596	5101465	1343194	8216738	9372355	8464139	30572522	5588899	17164723	18650206	9897508	1008661	4722525	4310140	5136090	12416269	1768670	18179862	5002115	6070855	4595074	6826532	1592960	118.5
119.5	7281362	15522540	6048717	3688884	11644273	2069172	13846299	6046812	11387561	117717	16528054	990011	3836141	2196034	4742278	5590796	6103156	10051876	13868572	11860983	7775350	1741611	16180936	4997534	1248837	9223999	9315403	8787228	27243516	4857397	15384452	16448218	10050366	929475	4575432	4437572	4054997	12120787	1836614	21954511	4751089	6372177	4791409	6503685	1105292	119.5
120.5	7336186	14664428	3655597	3238592	8741985	2460395	12011310	6309261	10519341	191747	15272668	1168280	3850858	2269149	4253368	5541865	6438648	9611681	14161737	12623719	7313212	1230597	14903689	4928177	1187597	10333390	9211017	9069500	22770934	4212390	13646245	13929321	10035074	870710	4471061	4610653	3147825	11781653	1943479	25420402	4529497	6791461	4988659	6288941	754695	120.5
121.5	7342773	13677126	2093234	2858563	6447424	2957930	10291814	6638731	9512287	311318	13936231	1392856	3877672	2351871	3811682	5518078	6873490	9200250	14380157	13085390	6932551	865737	13682725	4888089	1154954	11522366	9056651	9309969	18028165	3649726	11991107	11391303	9869841	830293	4409021	4827809	2406646	11413951	2092978	28120109	4333815	7337761	5184399	6170610	509009	121.5
122.5	7297899	12604753	1139318	2539775	4684448	3582836	8729458	7026807	8431461	499356	12568304	1672509	3910325	2440286	3403015	5515721	7417464	8820164	14519292	13193285	6623538	608744	12554862	4871925	1147948	12758174	8850989	9509854	13664815	3163329	10446728	9050532	9580876	806694	4387982	5087116	1816473	11031694	2290207	29656171	4160570	8019471	5376362	6137933	340465	122.5
123.5	7201889	11491041	591872	2273887	3362078	4357482	7345094	7462898	7337807	785044	11212727	2016473	3942496	2529765	3014445	5529903	8078954	8472924	14576767	12929825	6377012	429420	11542447	4874353	1164886	13998288	8594247	9672110	10028002	2746076	9029866	7029977	9198304	798931	4405800	5386041	1357694	10647067	2541574	29798024	4006443	8842436	5562491	6180788	226788	123.5
124.5	7058350	10375918	294940	2053420	2389982	5303705	6143175	7933843	6282372	1201268	9905693	2433677	3967979	2615047	2636240	5554651	8863510	8159020	14552413	12316387	6184554	304973	10656036	4890136	1205100	15192293	8288410	9800827	7207592	2390460	7748712	5372352	8752471	806546	4459526	5721211	1008690	10269959	2854652	28545619	3868334	9807360	5740987	6289119	151086	124.5
125.5	6873615	9293102	141808	1871835	1687246	6440083	5116554	8423824	5303072	1778663	8674860	2931623	3980932	2690450	2263395	5583075	9771865	7878030	14448186	11409513	6038463	218768	9897382	4914282	1268759	16285247	7937330	9900594	5132689	2089063	6604999	4064670	8271135	829589	4545326	6088239	748125	9907770	3237901	26123408	3743419	10906620	5910338	6452246	101104	125.5
126.5	6655971	8268807	66223	1723523	1186147	7778323	4250869	8914682	4423973	2536110	7539359	3514886	3976185	2750198	1896547	5607643	10797522	7628741	14267978	10290595	5931700	158973	9262198	4942215	1356683	17222217	7546691	9975893	3662482	1834879	5595745	3063142	7777729	868581	4658367	6481617	556588	9565433	3700200	22909691	3629187	12120806	6069332	6658142	68254	126.5
127.5	6414818	7321448	30261	1603757	832713	9318982	3528064	9386626	3656547	3469296	6510479	4183315	3949550	2788858	1541837	5620558	11924142	7409279	14017338	9051918	5857813	117323	8742418	4970000	1470179	17953435	7123803	10030584	2646902	1621493	4714636	2312499	7290602	924469	4792690	6894719	417511	9245589	4250136	19333499	3523469	13415596	6217052	6892835	46682	127.5
128.5	6159848	6462154	13640	1508608	585499	11047011	2928968	9819313	3002125	4540920	5592796	4930105	3898118	2801831	1209462	5614260	13123215	7217237	13703133	7782657	5810863	88123	8327859	4994546	1610847	18439274	6677241	10067501	1956724	1443182	3953103	1758239	6823036	998568	4941178	7319905	317461	8948857	4894993	15779080	3424446	14739837	6352848	7140031	32479	128.5
129.5	5900349	5695795	6118	1434857	413601	12927911	2434984	10193152	2454810	5677288	4785513	5740029	3820456	2785822	911047	5581986	14352618	7049798	13333174	6557911	5785368	67483	8007324	5013797	1780379	18654254	6216375	10088192	1492726	1294937	3301158	1352841	6383754	1092468	5095625	7748745	245996	8674153	5639424	12526051	3330662	16025827	6476299	7381115	23077	129.5
130.5	5644692	5022280	2755	1379906	294500	14905476	2029076	10490699	2004255	6774990	4083844	6588232	3716704	2739229	656510	5518362	15556787	6903846	12915838	5432452	5776270	52754	7769237	5026855	1980308	18589408	5750822	10092787	1184012	1172448	2748042	1057870	5977700	1207900	5247001	8172337	195278	8419027	6483841	9732317	3241007	17192692	6587159	7595634	16805	130.5
131.5	5400009	4437892	1258	1341688	212101	16902145	1696229	10697916	1637970	7718038	3480295	7440013	3588525	2662355	451447	5419915	16669138	6776086	12459707	4439296	5778929	42137	7601930	5034018	2211750	18252674	5289899	10079995	982387	1072061	2282746	843749	5606874	1346566	5385893	8581700	159589	8179996	7422619	7449792	3154703	18153232	6685300	7762323	12583	131.5
132.5	5172049	3936532	588	1318592	155067	18822725	1423580	10805138	1343028	8401344	2965768	8252021	3438930	2557420	295942	5285432	17617013	6663146	11973252	3592009	5789134	34407	7493695	5036734	2475106	17667323	4842127	10047227	856420	990719	1894417	688478	5271140	1509893	5503129	8968203	134869	7952879	8442314	5656166	3071276	18823781	6770646	7860643	9714	132.5
133.5	4965193	3510754	284	1309387	115512	20561671	1200318	10807618	1107171	8753212	2530452	8975065	3271979	2428337	185068	5116105	18328936	6561688	11464560	2889170	5803138	28727	7432708	5037470	2769791	16868831	4414841	9990828	786621	925905	1572678	576078	4968904	1698753	5590502	9323988	118319	7733114	9520187	4288082	2990518	19135656	6843118	7872676	7750	133.5
134.5	4782559	3152582	143	1313162	88004	22013363	1017494	10705598	919435	8749459	2164491	9558501	3092419	2280316	110675	4915415	18743231	6468509	10941128	2319439	5817694	24522	7406921	5039518	3093978	15900760	4013930	9906404	762039	875575	1307863	495139	4697675	1913125	5641506	9642355	108089	7516067	10623385	3267315	2912440	19045941	6902581	7785117	6402	134.5
135.5	4626180	2854096	76	1329269	68827	23083970	867774	10503924	770403	8415052	1858456	9955767	2905289	2119333	63564	4688773	18816547	6380651	10409715	1866144	5830101	21394	7403992	5046770	3444420	14810373	3643729	9789236	778146	838108	1091175	437624	4454485	2151747	5651945	9918060	103056	7297326	11709180	2517492	2837230	18545131	6948803	7591008	5482	135.5
136.5	4497196	2607822	43	1357269	55456	23702942	745189	10211307	652231	7813946	1603640	10130298	2715552	1951566	35275	4442983	18530534	6295492	9876256	1510829	5838236	19069	7411326	5063485	3816375	13644571	3307042	9634746	835746	812247	914780	397945	4236204	2411792	5620330	10147508	102689	7072978	12726576	1972552	2765203	17659655	6981431	7290868	4870	136.5
137.5	4396049	2406957	26	1396884	46188	23831966	644906	9839345	558529	7031825	1392224	10060816	2527777	1782877	19063	4185592	17895144	6210832	9345817	1235626	5840570	17354	7416257	5094080	4203657	12446610	3005278	9438987	940710	797062	771832	372291	4039757	2688619	5547965	10328840	106980	6839848	13619452	1579499	2696753	16448473	6999980	6892945	4488	137.5
138.5	4322648	2245477	17	1447950	39883	23469645	563023	9401463	484177	6157786	1217333	9744934	2345918	1618409	10126	3924250	16947732	6124956	8822611	1024594	5836172	16115	7406404	5142943	4598826	11253827	2738662	9199120	1104342	791903	656456	358144	3862271	2975667	5438720	10461900	116457	6595686	14331147	1297934	2632316	14994472	7003843	6412471	4289	138.5
139.5	4276505	2118146	12	1510371	35796	22651017	496403	8911885	425123	5269892	1073033	9200289	2173173	1462317	5345	3666141	15748059	6036679	8310033	864297	5824674	15260	7370176	5214295	4993512	10096396	2506497	8913818	1344196	796373	563690	353954	3701165	3264535	5298536	10548103	132268	6339305	14810065	1098167	2572331	13392651	6992314	5870022	4247	139.5
140.5	4256827	2020478	9	1584071	33458	21442101	442531	8384739	378186	4426970	954270	8462818	2011939	1317668	2836	3417563	14370289	5945355	7810731	743873	5806232	14727	7297390	5312064	5378855	8997010	2307425	8583571	1685096	810294	489403	358914	3554202	3545295	5134755	10590228	156358	6070623	15015585	958980	2517213	11737713	6964632	5289250	4352	140.5
141.5	4262574	1948654	8	1668942	32611	19930714	399407	7833358	340888	3666487	856789	7582416	1863835	1186456	1532	3183672	12893655	5850863	7326685	654842	5781451	14478	7179924	5439783	5745996	7971252	2139684	8210829	2159856	833678	430208	372819	3419504	3807033	4955373	10592156	191762	5790642	14923348	865592	2467332	10113528	6920030	4694383	4605	141.5
142.5	4292484	1899422	7	1764799	33164	18215411	365453	7269790	311302	3006821	777042	6616746	1729781	1069726	854	2968394	11393597	5753558	6859304	590778	5751300	14492	7012314	5600477	6086589	7028439	2001329	7799992	2808934	866706	383357	395981	3295552	4038594	4768351	10558572	243036	5501331	14528973	807997	2422993	8586092	6857802	4107908	5022	142.5
143.5	4345065	1869985	8	1871325	35183	16394575	339452	6704513	287936	2451774	712092	5624339	1610105	967753	497	2774473	9934839	5654202	6409522	546976	5717020	14766	6792188	5796521	6393270	6172710	1890416	7357209	3677808	909697	346651	429183	3181161	4229442	4581037	10494680	316863	5205449	13849426	779724	2384434	7200506	6777373	3548778	5631	143.5
144.5	4418567	1857888	9	1988021	38896	14557331	320501	6146322	269639	1995549	659517	4658218	1504670	880240	306	2603613	8567191	5553872	5977887	520137	5680021	15310	6520471	6029462	6660035	5404172	1805145	6890030	4810639	963082	318354	473657	3075447	4370555	4399766	10405911	422852	4906318	12921684	776935	2351815	5981533	6678364	3031319	6475	144.5
145.5	4510935	1860904	11	2114159	44733	12777317	307972	5602353	255521	1627082	617331	3761067	1412986	806509	202	2456686	7324167	5453860	5564650	508126	5641788	16152	6201285	6299780	6882493	4719993	1743964	6406944	6238998	1027369	297115	531074	2977785	4455207	4229621	10297678	574506	4607566	11798818	797799	2325219	4936646	6560657	2564880	7613	145.5
146.5	4619756	1876939	14	2248738	53381	11109603	301496	5078195	244899	1333257	583902	2962533	1334321	745674	144	2333952	6223934	5355573	5169846	509772	5603790	17338	5841567	6606602	7057987	4115354	1705637	5916848	7965624	1103111	281907	603539	2887764	4479553	4074352	10175155	790265	4312878	10544145	842048	2304652	4060344	6424453	2154116	9128	146.5
147.5	4742205	1903934	21	2390450	65884	9590446	300954	4578066	237253	1100997	557890	2278744	1267789	696771	113	2235274	5271805	5260429	4793357	524741	5567394	18935	5450425	6947373	7185578	3584234	1689291	5428517	9945554	1190864	271966	693566	2805138	4442926	3936393	10043104	1094391	4025761	9224411	910657	2290043	3338653	6270304	1799716	11128	147.5
148.5	4874993	1939794	34	2537662	83781	8239140	306477	4104999	232191	918419	538189	1713704	1212412	658866	97	2160320	4463470	5169777	4434970	553452	5533801	21038	5038332	7317515	7265919	3120017	1694432	4950117	12070194	1291143	266756	804024	2729778	4347813	3816954	9905740	1517263	3749363	7903157	1005567	2281250	2753081	6099137	1499348	13756	148.5
149.5	5014333	1982338	57	2688407	109290	7061137	318462	3661042	229421	775340	523873	1261899	1167175	631123	92	2108718	3788254	5084816	4094419	597024	5503983	23779	4616251	7710128	7301034	2715943	1720946	4488822	14162563	1404371	265925	938027	2661633	4199528	3716130	9766629	2094449	3486337	6635220	1129399	2278057	2283672	5912253	1248657	17192	149.5
150.5	5155923	2029268	103	2840405	145553	6051630	337585	3247431	228738	663364	514163	911425	1131049	612846	96	2080188	3231976	5006544	3771419	657257	5478641	27337	4194803	8115784	7294052	2365414	1769084	4050539	15991793	1530833	269286	1098749	2600687	4005633	3633001	9628628	2863779	3238764	5463078	1285113	2280179	1911088	5711301	1042155	21669	150.5
151.5	5294960	2078177	197	2991093	196917	5199016	364829	2864746	230005	575754	508382	647004	1103010	603511	112	2074634	2779179	4935716	3465685	736617	5458164	31958	3783574	8522501	7248910	2062195	1839431	3639770	17310166	1670620	276789	1289139	2546929	3775215	3565720	9493845	3859695	3008128	4415253	1475554	2287264	1617837	5498241	873948	27474	151.5
152.5	5426182	2126580	393	3137690	269223	4487860	401498	2513041	233144	507205	505935	452469	1082038	602773	145	2092211	2414683	4872818	3176942	838203	5442608	37976	3390613	8915961	7170072	1800534	1932856	3259590	17906907	1823589	288505	1511503	2500324	3518100	3511562	9363619	5104654	2795338	3506626	1702892	2298886	1388850	5275283	738253	34960	152.5
153.5	5543951	2171978	811	3277279	370031	3901204	449219	2191942	238131	453587	506278	312536	1067116	610464	205	2133356	2124559	4818058	2904928	965694	5431672	45845	3022144	9280026	7062266	1575211	2050441	2911727	17663259	1989318	304613	1766967	2460790	3244116	3466962	9238525	6598291	2600781	2740223	1967939	2314556	1211616	5044813	629740	44549	153.5
154.5	5642375	2211945	1713	3406902	508667	3422208	509914	1900730	244987	411714	508905	213844	1057221	626588	319	2198796	1896629	4771367	2649389	1123232	5424693	56180	2682490	9597571	6930262	1381552	2193394	2596720	16588827	2167076	325380	2054806	2428176	2962465	3427548	9118384	8306412	2424395	2109864	2269431	2333711	1076042	4809317	543711	56740	154.5
155.5	5715472	2244229	3671	3523678	695903	3035193	585701	1638401	253779	379135	513332	145398	1051315	651302	538	2289536	1720642	4732405	2410070	1315224	5420644	69817	2374171	9851603	6778698	1215417	2362929	2314112	14823866	2355806	351151	2371705	2402251	2681262	3388205	9002292	10153174	2265759	1603106	2603362	2355726	974191	4571294	476176	72104	155.5
156.5	5757375	2266858	7901	3624926	943099	2726229	678697	1403718	264615	353971	519087	98576	1048336	684896	974	2406798	1588243	4700583	2186703	1546046	5418139	87886	2098124	10026568	6611948	1073165	2560124	2062675	12605165	2554126	382323	2711024	2382683	2407246	3343197	8888661	12020354	2124173	1204000	2962517	2379908	899964	4333183	423843	91281	156.5
157.5	5762578	2278238	16927	3708277	1260642	2483375	790684	1195249	277645	334780	525711	66885	1047195	727762	1874	2551945	1492816	4675086	1978990	1819628	5415453	111902	1853993	10109710	6434038	951616	2785753	1840621	10207975	2760336	419326	3062215	2369029	2145661	3286391	8775268	13756675	1998745	895384	3336365	2405506	848797	4097289	384076	114968	157.5
158.5	5726211	2277222	35761	3771790	1655646	2296699	922590	1011406	293061	320456	532754	45594	1046784	780355	3781	2726350	1429289	4654904	1786591	2138942	5410557	143885	1640450	10092285	6248590	848005	3040096	1645801	7885071	2972453	462587	3410562	2360722	1900276	3211599	8659331	15197613	1888460	660554	3711415	2431714	817388	3865724	354824	143897	158.5
159.5	5644337	2263161	73867	3814037	2129149	2158164	1073788	850481	311093	310151	539785	31350	1045984	843145	7902	2931225	1393905	4638874	1609117	2505404	5401160	186498	1455501	9970466	6058805	759946	3322733	1475869	5822502	3188255	512494	3737447	2357059	1673505	3113061	8537601	16192500	1792237	484338	4072093	2457682	803467	3640365	334552	178811	159.5
160.5	5514254	2235909	147982	3834169	2673309	2061431	1241251	710680	332014	303218	546394	21833	1043689	916559	16877	3167398	1384008	4625718	1446116	2918256	5384780	243195	1296755	9745783	5867457	685383	3632348	1328423	4121813	3405336	569350	4021314	2357192	1466598	2986037	8406482	16632532	1708979	353650	4402046	2482530	805609	3422816	322174	220430	160.5
161.5	5334787	2195794	285376	3831952	3269392	2001644	1418707	590160	356139	299168	552209	15463	1038838	1000917	36361	3435036	1397839	4614096	1297070	3374018	5358822	318383	1161652	9425027	5676912	622562	3966539	1201104	2806930	3621174	633317	4239410	2360120	1279858	2827466	8262179	16472003	1637607	257654	4685714	2505361	823084	3214401	316999	269415	161.5
162.5	5106524	2143565	526117	3807762	3887403	1975182	1596039	487062	383820	297636	556907	11184	1030451	1096352	77994	3733324	1434331	4602659	1161398	3866085	5320680	417543	1047629	9019626	5489152	569991	4321676	1091673	1846123	3833199	704361	4370254	2364686	1112864	2636577	8100871	15736656	1577082	187668	4909890	2525281	855734	3016155	318695	326331	162.5
163.5	4832000	2080302	921467	3762558	4488015	1979425	1759272	399549	415447	298363	560220	8292	1017671	1202736	164493	4060114	1492909	4590106	1038456	4384587	5267854	547303	952242	8544591	5305804	526416	4692817	998055	1177885	4038863	782188	4396555	2369585	964678	2415353	7918920	14516924	1526424	136921	5065014	2541419	903859	2828837	327258	391608	163.5
164.5	4515758	2007328	1524615	3697816	5026874	2012495	1891508	325835	451444	301179	561952	6327	999809	1319606	337084	4411579	1573275	4575237	927548	4916580	5198077	715384	873247	8017187	5128175	490794	5073706	918369	732601	4235711	866190	4308128	2373371	834024	2168695	7713090	12948546	1484716	100254	5145965	2552950	968118	2652947	343004	465507	164.5
165.5	4164290	1926107	2371066	3615445	5460659	2072986	1975013	264215	492258	305991	561983	4983	976383	1446095	663765	4781898	1675164	4557012	827933	5446597	5109447	930358	808642	7455522	4957282	462273	5456870	850941	446493	4421434	955400	4104207	2374487	719434	1904197	7480782	11186523	1451112	73801	5152260	2559121	1049411	2488753	366562	548101	165.5
166.5	3785820	1838155	3450767	3517686	5753633	2159654	1994336	213087	538352	312781	560274	4065	947151	1580886	1243183	5163045	1798076	4534593	738841	5957541	5000553	1201162	756688	6877223	4793883	440179	5833823	794297	268118	4593923	1048465	3794565	2371303	619365	1631504	7220251	9379524	1424830	54715	5087670	2559270	1148756	2336319	398885	639248	166.5
167.5	3389931	1744962	4681835	3407000	5883152	2271059	1939884	170971	590191	321595	556863	3442	912127	1722196	2194159	5544726	1940969	4507386	659484	6431837	4870583	1536292	715909	6298350	4638509	423995	6195371	747166	159542	4751306	1143636	3399003	2362165	532280	1361298	6930809	7650451	1405157	40919	4959381	2552850	1267123	2195538	441248	738597	167.5
168.5	2987047	1647935	5902387	3285956	5842833	2405159	1810957	136520	648222	332551	551865	3031	871588	1867780	3619096	5914535	2101932	4475064	589071	6852714	4719417	1942677	685084	5732629	4491487	413359	6532008	708457	94622	4891978	1238803	2945133	2345460	456705	1104079	6612967	6086011	1391434	30914	4776892	2539450	1405257	2066164	495257	845580	168.5
169.5	2587811	1548359	6895437	3157129	5642732	2558847	1617116	108526	712850	345830	545458	2781	826058	2014985	5537815	6258369	2277863	4437578	526818	7205449	4547672	2424289	663224	5191019	4352964	408053	6834371	677252	56262	5014614	1331545	2464767	2319700	391266	868950	6268516	4735121	1383059	23626	4550865	2518806	1563456	1947842	562822	959431	169.5
170.5	2202404	1447379	7448064	3023006	5306695	2727475	1377133	85923	784414	361684	537878	2658	776279	2160838	7810930	6561124	2464191	4395153	471967	7478422	4356717	2980609	649557	4681598	4222930	408006	7093730	652786	33736	5118179	1419228	1989621	2283601	334708	662648	5900522	3613890	1379477	18286	4292084	2490818	1741334	1840136	646116	1079203	170.5
171.5	1839894	1345999	7424981	2885908	4867774	2904418	1115530	67780	863149	380438	529400	2649	723169	2302166	10099709	6807648	2654700	4348270	423787	7663863	4148628	3605197	643500	4209702	4101232	413286	7302453	634432	20516	5201924	1499124	1547216	2236171	285904	488979	5513227	2714068	1380175	14348	4010638	2455547	1937581	1742556	747472	1203789	171.5
172.5	1507669	1245088	6822156	2747940	4362889	3080762	857636	53298	949153	402490	520326	2749	667760	2435736	11916430	6983884	2841521	4297628	381589	7758210	3926115	4284664	644639	3778236	3987598	424112	7454425	621686	12724	5265379	1568553	1157824	2176794	243852	348763	5111865	2012216	1384677	11423	3715388	2413217	2149743	1654577	869223	1331945	172.5
173.5	1211043	1145403	5771535	2610942	3827916	3245258	624702	41796	1042353	428324	510975	2967	611145	2558424	12780605	7078090	3015349	4244108	344730	7762064	3692389	4998354	652705	3388092	3881644	440857	7545375	614152	8090	5308341	1625039	832984	2105292	207669	240215	4702391	1477668	1392540	9233	3413699	2364209	2374057	1575662	1013451	1462315	173.5
174.5	953057	1047614	4492853	2476478	3293986	3384657	430539	32702	1142460	458506	501667	3326	554410	2667363	12421649	7081990	3165925	4188714	312612	7679795	3451018	5718983	667546	3038589	3782894	464054	7573080	611531	5298	5330857	1666456	575702	2021972	176581	159656	4291160	1078422	1403352	7580	3111404	2309043	2605384	1505270	1181648	1593447	174.5
175.5	734516	952318	3217102	2345825	2785346	3484541	280506	25542	1248946	493699	492715	3861	498584	2760093	10913672	6991681	3282781	4132524	284693	7518873	3205742	6414349	689109	2727912	3690792	494408	7537435	613608	3590	5333208	1691165	382005	1927634	149915	102343	3884577	784832	1416725	6324	2812937	2248363	2837255	1442872	1374283	1723815	175.5
176.5	554219	860069	2118789	2219980	2318695	3530693	172695	19924	1361010	534657	484419	4631	444586	2834672	8652117	6808175	3356198	4076632	260478	7289048	2960306	7049996	717410	2453487	3604710	532802	7440395	620242	2527	5315892	1698116	243261	1823556	127083	63253	3488749	571478	1432294	5362	2521577	2182912	3062077	1387959	1590304	1851827	176.5
177.5	409355	771385	1283697	2099684	1903667	3510906	100472	15530	1477569	582237	477062	5719	393190	2889758	6180916	6537459	3378252	4022097	239525	7001474	2718281	7592509	752505	2212303	3523968	580299	7285785	631356	1854	5279602	1686915	148636	1711432	107573	37688	3109175	417730	1449718	4620	2239745	2113507	3271478	1340046	1826639	1975841	177.5
178.5	295984	686755	715733	1985442	1544015	3416992	55267	12101	1597256	637388	470905	7246	345011	2924639	3975331	6190059	3343816	3969894	221438	6667877	2482925	8012947	794459	2001163	3447841	638137	7079015	646926	1422	5225215	1657843	87143	1593284	90940	21649	2750503	307515	1468673	4046	1969300	2041010	3456798	1298679	2077763	2094172	178.5
179.5	209545	606640	367445	1877551	1239077	3246601	28772	9432	1718438	701147	466190	9388	300485	2939235	2300684	5780149	3251316	3920872	205868	6299844	2257061	8289866	843308	1816863	3375578	707709	6826724	666974	1142	5153769	1611834	49034	1471352	76795	11993	2416358	228703	1488856	3599	1711806	1966305	3609663	1263432	2335461	2205111	179.5
180.5	145312	531459	173816	1776134	985240	3004389	14196	7356	1839255	774618	463145	12387	259883	2934046	1197875	5324333	3103113	3875721	192505	5908263	2043002	8411422	899022	1656324	3306409	790522	6536386	691556	962	5066447	1550404	26493	1347963	64798	6410	2109267	172347	1509978	3252	1468739	1890268	3722603	1233913	2588896	2306938	180.5
181.5	98765	461579	75824	1681169	777183	2702146	6652	5744	1957672	858942	461980	16584	223318	2910084	561115	4840258	2905401	3834937	181080	5502935	1842511	8376252	961459	1516669	3239567	888127	6215911	720755	851	4964557	1475555	13755	1225403	54652	3307	1830660	131975	1531767	2984	1241606	1813746	3789634	1209756	2825071	2397949	181.5
182.5	65849	397292	30531	1592518	608857	2357661	2967	4492	2071557	955255	462901	22444	190770	2868768	236525	4345244	2667633	3798806	171355	5092350	1656796	8193046	1030318	1395273	3174303	1002005	5873273	754667	790	4849518	1389644	6869	1105796	46098	1649	1580952	102963	1553963	2777	1031972	1737534	3806732	1190626	3029743	2476485	182.5
183.5	43111	338803	11359	1509953	474154	1992471	1263	3520	2178764	1064616	466107	30594	162106	2811823	89753	3855098	2401534	3767376	163123	4683599	1486541	7878986	1105096	1289780	3109901	1133413	5516181	793389	769	4722832	1295248	3304	991006	38907	795	1359670	82038	1576320	2622	841400	1662363	3772158	1176210	3188733	2540975	183.5
184.5	27751	286210	3909	1433181	367346	1628888	515	2766	2277236	1187934	471800	41854	137113	2741167	30674	3383222	2119887	3740447	156205	4282402	1331958	7457384	1185043	1198104	3045696	1283174	5151812	837008	786	4586069	1195024	1533	882565	32881	371	1165623	66904	1598601	2510	671298	1588887	3686582	1166214	3289499	2589987	184.5
185.5	17591	239497	1246	1361864	283308	1286980	202	2179	2365091	1325856	480188	57276	115515	2658807	9447	2940079	1835276	3717557	150442	3893211	1192858	6954974	1269126	1118419	2981092	1451408	4786619	885583	841	4440838	1091579	688	781632	27846	168	997081	55953	1620578	2433	522729	1517672	3553008	1160363	3322716	2622278	185.5
186.5	11000	198530	368	1295636	217621	982147	76	1723	2440723	1478656	491491	78159	97002	2566751	2623	2533009	1558973	3697972	145697	3519359	1068729	6399257	1356006	1049143	2915579	1637229	4426197	939128	939	4288770	987359	299	688983	23652	74	851954	48066	1642032	2388	396199	1449197	3376510	1158388	3283618	2636862	186.5
187.5	6799	163065	101	1234117	166564	723780	28	1367	2502872	1646098	505944	106051	81250	2466931	657	2166362	1300126	3680679	141848	3163242	958815	5816254	1444033	988917	2848743	1838414	4075219	997595	1093	4131488	884559	126	605030	20169	32	727949	42472	1662748	2372	291495	1383851	3163826	1160028	3172800	2633061	187.5
188.5	4164	132761	26	1176926	127074	515143	10	1089	2550687	1827315	523798	142705	67933	2361148	149	1841852	1065309	3664391	138788	2826491	862193	5228847	1531261	936580	2780286	2051095	3737432	1060856	1321	3970583	785063	52	529862	17285	13	622712	38642	1682519	2383	207600	1321936	2922855	1165019	2996316	2610569	188.5
189.5	2532	107203	6	1123688	96662	354305	4	871	2583756	2020689	545326	189989	56737	2251038	30	1559047	858445	3647549	136420	2510145	777843	4655787	1615488	891152	2710025	2269524	3415687	1128679	1655	3807597	690404	21	463294	14903	5	533931	36228	1701140	2419	142732	1263675	2662109	1173089	2765034	2569490	189.5
190.5	1534	85917	1	1074045	73335	235705	1	701	2602113	2223772	570817	249733	47370	2138043	6	1315912	681026	3628342	134656	2214792	704702	4111312	1694327	851812	2637904	2485984	3112012	1200712	2138	3643992	601755	8	404931	12943	2	459416	35012	1718412	2481	94483	1209216	2390192	1183954	2493332	2510372	190.5
191.5	928	68407	0	1027656	55506	151879	0	566	2606226	2433258	600580	323515	39563	2023415	0	1109335	532545	3604739	133416	1940694	641716	3605262	1765296	817879	2563990	2690919	2827698	1276458	2842	3481137	519934	3	354226	11336	0	397154	34883	1734138	2569	60066	1158642	2115324	1197309	2197400	2434208	191.5
192.5	562	54168	0	984206	41927	94961	0	460	2596951	2645014	634936	412388	33077	1908214	0	935592	411030	3574540	132625	1687877	587871	3143540	1825939	788796	2488469	2873345	2563405	1355268	3869	3320290	445437	1	310541	10025	0	345332	35820	1748130	2685	36586	1111978	1844955	1212823	1893437	2342433	192.5
193.5	342	42715	0	943406	31619	57740	0	376	2575475	2854205	674213	516592	27703	1793324	0	790722	313580	3535438	132211	1456194	542221	2728766	1873957	764117	2411635	3021563	2319268	1436319	5376	3162584	378465	0	273191	8962	0	302354	37887	1760202	2831	21304	1069204	1585486	1230133	1596049	2236872	193.5
194.5	210	33593	0	904993	23817	34233	0	310	2543247	3055489	718736	635280	23256	1679475	0	670804	236843	3485117	132107	1245366	503903	2361006	1907339	743491	2333879	3124173	2094995	1518612	7595	3009019	318977	0	241485	8109	0	266838	41238	1770179	3010	11836	1030258	1342087	1248844	1317073	2119688	194.5
195.5	131	26391	0	868733	17931	19852	0	256	2501896	3243291	768811	766316	19581	1567264	0	572150	177390	3421357	132245	1054998	472152	2038471	1924501	726657	2255670	3171282	1889972	1600968	10868	2860454	266734	0	214759	7434	0	237600	46133	1777895	3226	6264	995048	1118622	1268519	1064945	1993290	195.5
196.5	83	20749	0	834423	13501	11299	0	214	2453155	3412140	824714	906201	16544	1457183	0	491417	131980	3342164	132561	884582	446296	1758145	1924387	713429	2177535	3155766	1703339	1682038	15695	2717610	221345	0	192392	6912	0	213647	52959	1783196	3484	3153	963458	917658	1288682	844597	1860245	196.5
197.5	53	16357	0	801884	10175	6338	0	180	2398788	3557019	886666	1050174	14035	1349640	0	425666	97719	3245912	132991	733488	425766	1516298	1906556	703694	2100040	3074389	1534074	1760320	22791	2581066	182313	0	173822	6524	0	194147	62269	1785942	3790	1508	935355	740542	1308816	657796	1723164	197.5
198.5	35	12956	0	770965	7684	3518	0	153	2340524	3673713	954812	1192483	11960	1244979	0	372372	72135	3131484	133471	600950	410085	1308880	1871217	697404	2023769	2928548	1381048	1834187	33170	2451270	149076	0	158555	6256	0	178419	74828	1786011	4153	685	910591	587532	1328368	503760	1584604	198.5
199.5	24	10333	0	741541	5820	1942	0	130	2280006	3759099	1029189	1326840	10241	1143507	0	329408	53190	2998411	133939	486056	398870	1131817	1819228	694572	1949304	2724483	1243080	1901921	48225	2328546	121038	0	146161	6098	0	165906	91675	1783301	4583	295	889013	457970	1346749	379903	1446967	199.5
200.5	17	8317	0	713508	4428	1071	0	113	2218750	3811357	1109702	1446982	8815	1045498	0	295014	39253	2846976	134335	387744	391822	981200	1752046	695266	1877208	2472851	1118977	1961768	69830	2213098	97596	0	136279	6046	0	156163	114201	1777730	5090	121	870463	350465	1363348	282562	1312419	200.5
201.5	12	6770	0	686784	3388	593	0	98	2158116	3830074	1196089	1547260	7629	951214	0	267757	29046	2678288	134600	304803	388725	853409	1671640	699614	1808011	2187677	1007563	2011993	100426	2105032	78167	0	128611	6097	0	148841	144226	1769241	5691	47	854779	263090	1377536	207618	1182825	201.5
202.5	9	5586	0	661304	2612	332	0	87	2099296	3816226	1287891	1623191	6641	860902	0	246487	21594	2494304	134680	235896	389435	745178	1580363	707796	1742198	1884846	907702	2050944	143076	2004359	62196	0	122919	6255	0	143669	184080	1757800	6402	17	841802	193569	1388684	150968	1059710	202.5
203.5	7	4682	0	637019	2032	189	0	77	2043308	3772060	1384421	1671856	5814	774804	0	230299	16159	2297781	134523	179581	393877	653614	1480821	720048	1680203	1580373	818316	2077123	201460	1911012	49172	0	119017	6528	0	140449	236659	1743400	7245	6	831373	139457	1396176	108836	944237	203.5
204.5	6	3995	0	613896	1597	110	0	69	1990996	3700875	1484745	1692116	5122	693150	0	218498	12193	2092174	134083	134359	402039	576196	1375715	736659	1622405	1288739	738390	2089257	279769	1824861	38634	0	116774	6928	0	139045	305406	1726057	8247	2	823336	98287	1399425	77937	837212	204.5
205.5	5	3476	0	591908	1272	66	0	63	1943045	3606754	1587663	1684613	4538	616156	0	210568	9295	1881462	133320	98715	413967	510753	1267703	757973	1569125	1021579	666985	2086359	382467	1745720	30170	0	116099	7473	0	139374	394188	1705813	9440	0	817539	67696	1397897	55545	739104	205.5
206.5	4	3091	0	571041	1028	40	0	59	1899991	3494258	1691704	1651573	4046	544015	0	206145	7170	1669930	132200	71165	429756	455434	1159277	784388	1520632	786879	603233	2067797	513889	1673365	23421	0	116949	8187	0	141404	506970	1682734	10863	0	813830	45519	1391124	39477	650080	206.5
207.5	4	2813	0	551284	845	26	0	55	1862236	3368132	1795133	1596469	3629	476887	0	205001	5606	1461913	130699	50303	449546	408671	1052657	816351	1477146	588776	546340	2033332	677680	1607537	18077	0	119317	9102	0	145148	647242	1656906	12564	0	812062	29848	1378729	28037	570049	207.5
208.5	4	2623	0	532635	707	17	0	52	1830068	3233042	1895979	1523584	3274	414893	0	207029	4449	1261545	128799	34839	473513	369145	949725	854357	1438842	427883	495585	1983153	876108	1547957	13874	0	123232	10259	0	150663	817110	1628434	14601	0	812091	19067	1360439	19938	498714	208.5
209.5	4	2509	0	515089	604	12	0	51	1803671	3093357	1992071	1437579	2971	358102	0	212231	3589	1072505	126494	23627	501863	335752	851985	898932	1405861	302002	450315	1917892	1109339	1494331	10590	0	128760	11709	0	158048	1016102	1597440	17044	0	813774	11852	1336100	14225	435617	209.5
210.5	4	2464	0	498649	528	9	0	50	1783140	2952998	2081101	1343082	2711	306526	0	220714	2947	897825	123785	15682	534817	307573	760553	950624	1378317	207028	409941	1838609	1374778	1446360	8040	0	135992	13518	0	167444	1239787	1564058	19979	0	816971	7162	1305693	10204	380190	210.5
211.5	5	2485	0	483314	472	7	0	50	1768493	2815338	2160699	1244368	2487	260116	0	232685	2465	739746	120682	10182	572605	283843	676173	1009974	1356302	137869	373933	1746768	1666637	1403738	6072	0	145051	15766	0	179029	1478523	1528434	23507	0	821544	4203	1269335	7374	331798	211.5
212.5	5	2575	0	469085	433	6	0	50	1759676	2683168	2228522	1145143	2294	218757	0	248449	2103	599650	117205	6464	615449	263932	599251	1077482	1339897	89217	341819	1644183	1975851	1366167	4562	0	156076	18549	0	193025	1716781	1490720	27751	0	827357	2392	1227284	5378	289774	212.5
213.5	7	2741	0	455960	409	5	0	52	1756570	2558702	2282354	1048417	2126	182272	0	268409	1831	478061	113381	4011	663546	247318	529904	1153560	1329177	56126	313175	1532948	2290433	1333348	3411	0	169224	21988	0	209694	1933605	1451074	32857	0	834275	1320	1179933	3967	253449	213.5
214.5	9	2995	0	443940	397	5	0	55	1758988	2443615	2320214	956477	1979	150425	0	293064	1628	374722	109245	2433	717056	233578	468011	1238464	1324218	34344	287621	1415357	2596297	1304992	2538	0	184656	26222	0	229334	2104654	1409654	39000	0	842167	705	1127800	2964	222175	214.5
215.5	12	3356	0	433020	397	5	0	58	1766676	2339109	2340457	870922	1851	122928	0	323009	1479	288714	104837	1441	776077	222364	413270	1332213	1325100	20455	264822	1293807	2878462	1280819	1879	0	202527	31419	0	252283	2205919	1366619	46385	0	850904	364	1071516	2248	195338	215.5
216.5	16	3854	0	423197	409	5	0	64	1779305	2245984	2341868	792749	1739	99454	0	358919	1373	218610	100201	835	840631	213400	365250	1434493	1331911	11868	244478	1170703	3122485	1260557	1385	0	222969	37773	0	278910	2218593	1322128	55249	0	860358	182	1011802	1733	172372	216.5
217.5	23	4528	0	414467	435	6	0	71	1796465	2164719	2323738	722454	1640	79644	0	401547	1303	162648	95387	472	910642	206465	323442	1544535	1344746	6714	226321	1048362	3315904	1243940	1016	0	246071	45507	0	309614	2133942	1276335	65871	0	870409	88	949446	1360	152763	217.5
218.5	34	5435	0	406823	477	7	0	80	1817656	2095542	2285923	660150	1552	63121	0	451696	1263	118892	90443	261	985917	201390	287291	1660994	1363712	3708	210116	928928	3449470	1230714	742	0	271865	54870	0	344812	1956599	1229395	78564	0	880938	41	885279	1088	136051	218.5
219.5	53	6652	0	400261	540	10	0	92	1842273	2038499	2228866	605672	1473	49504	0	510185	1251	85380	85420	141	1066133	198050	256233	1781826	1388916	2001	195652	814299	3517977	1220630	540	0	300291	66135	0	384931	1704894	1181457	93684	0	891833	18	820145	889	121829	219.5
220.5	82	8285	0	394773	630	13	0	107	1869605	1993509	2153595	558671	1403	38416	0	577814	1266	60234	80367	75	1150821	196359	229721	1904176	1420468	1057	182743	706068	3520585	1213443	391	0	331183	79595	0	430393	1407665	1132671	111624	0	902987	8	754877	742	109743	220.5
221.5	132	10480	0	390355	757	19	0	128	1898817	1960409	2061688	518694	1340	29497	0	655295	1307	41746	75331	39	1239362	196268	207237	2024311	1458470	547	171222	605488	3460619	1208915	282	0	364241	95552	0	481598	1098274	1083185	132811	0	914301	3	690272	634	99483	221.5
222.5	214	13433	0	387001	936	28	0	154	1928950	1938984	1955204	485242	1283	22409	0	743187	1377	28425	70356	20	1330982	197759	188307	2137618	1503006	278	160943	513456	3344918	1206810	203	0	399017	114308	0	538901	807626	1033147	157697	0	925684	1	627066	554	90786	222.5
223.5	353	17406	0	384709	1191	44	0	190	1958920	1928993	1836594	457820	1231	16845	0	841809	1478	19017	65481	10	1424761	200848	172506	2238694	1554126	139	151776	430514	3182882	1206892	145	0	434902	136146	0	602592	558412	982710	186744	0	937052	0	565919	496	83424	223.5
224.5	588	22749	0	383475	1555	72	0	236	1987523	1930174	1708590	435963	1184	12531	0	951145	1616	12501	60741	5	1519645	205580	159464	2321562	1611834	69	143604	356871	2985382	1208927	103	0	471132	161315	0	672864	362228	932028	220407	0	948331	0	507397	455	77204	224.5
225.5	987	29920	0	383299	2080	120	0	299	2013451	1942249	1574079	419260	1141	9225	0	1070750	1796	8077	56166	2	1614462	212032	148861	2380015	1676067	33	136325	292441	2763692	1212677	73	0	506799	190006	0	749789	219996	881263	259110	0	959455	0	451969	428	71963	225.5
226.5	1660	39510	0	384182	2845	207	0	383	2035311	1964908	1435982	407367	1101	6722	0	1199660	2030	5129	51782	1	1707956	220309	140432	2408102	1746671	16	129848	236884	2528575	1217904	52	0	540885	222329	0	833284	124869	830580	303211	0	970369	0	399995	413	67562	226.5
227.5	2789	52266	0	386127	3971	362	0	496	2051667	1997797	1297129	400012	1064	4849	0	1336318	2328	3202	47606	0	1798817	230549	133960	2400721	1823380	8	124089	189662	2289600	1224365	37	0	572304	258292	0	923088	66130	780156	352969	0	981025	0	351730	408	63883	227.5
228.5	4668	69118	0	389139	5639	642	0	649	2061075	2040488	1160152	397001	1030	3463	0	1478532	2707	1966	43654	0	1885721	242920	129278	2354258	1905785	4	118978	150092	2054720	1231813	26	0	599962	297780	0	1018734	32631	730170	408499	0	991385	0	307330	414	60828	228.5
229.5	7756	91186	0	393225	8128	1149	0	857	2062147	2092447	1027396	398210	998	2450	0	1623471	3187	1187	39936	0	1967367	257621	126261	2267193	1993311	2	114449	117396	1830084	1239999	18	0	622825	340535	0	1119528	14983	680811	469727	0	1001420	0	266856	429	58311	229.5
230.5	12752	119780	0	398393	11856	2062	0	1142	2053603	2152992	900850	403592	968	1718	0	1767719	3796	705	36456	0	2042522	274885	124830	2140561	2085190	0	110444	90756	1620064	1248667	13	0	639986	386148	0	1224540	6396	632274	536350	0	1011107	0	230284	457	56260	230.5
231.5	20687	156380	0	404654	17453	3693	0	1532	2034345	2221252	782107	413162	939	1193	0	1907374	4566	412	33215	0	2110062	294972	124947	1978173	2180433	0	106910	69347	1427408	1257561	9	0	650730	434055	0	1332599	2536	584756	607790	0	1020431	0	197520	497	54615	231.5
232.5	33021	202577	0	412019	25849	6562	0	2065	2003520	2296122	672347	426998	912	822	0	2038214	5542	237	30212	0	2169001	318174	126614	1786509	2277816	0	103800	52376	1253493	1266420	6	0	654587	483542	0	1442301	934	538455	683169	0	1029382	0	168409	552	53320	232.5
233.5	51724	259984	0	420500	38400	11519	0	2796	1960580	2376221	572338	445229	886	562	0	2155909	6778	134	27441	0	2218530	344807	129878	1574250	2375864	0	101072	39103	1098610	1274984	4	0	651369	533763	0	1552031	319	493567	761289	0	1037956	0	142750	627	52331	233.5
234.5	79315	330100	0	430112	57044	19884	1	3795	1905339	2459854	482471	468024	861	381	0	2256265	8343	75	24895	0	2258033	375203	134825	1351486	2472849	0	98685	28861	962240	1282992	3	0	641183	583768	0	1659996	101	450280	840635	0	1046150	0	120309	727	51603	234.5
235.5	118788	414142	0	440868	84477	33609	2	5158	1838004	2544989	402790	495579	837	256	0	2335486	10325	41	22563	0	2287102	409708	141585	1128711	2566802	0	96604	21060	843318	1290187	2	0	624422	632537	0	1764269	30	408774	919405	0	1053966	0	100829	858	51099	235.5
236.5	173388	512835	0	452780	124333	55412	5	7012	1759193	2629251	333052	528096	814	171	0	2390430	12831	22	20436	0	2305548	448661	150339	915747	2655534	0	94796	15196	740441	1296317	1	2	601731	679022	0	1862847	8	369212	995556	0	1061404	0	84041	1032	50784	236.5
237.5	246170	626208	0	465861	181317	88795	12	9521	1669930	2709940	272780	565764	791	114	0	2418818	15997	12	18502	0	2313391	492381	161312	720779	2736681	0	93229	10844	652040	1301137	0	5	573963	722196	0	1953720	2	331736	1066887	0	1068465	0	69676	1261	50623	237.5
238.5	339329	753385	0	480123	261223	137838	26	12895	1571609	2784075	221322	608731	769	75	0	2419402	19985	6	16748	0	2310854	541147	174786	549670	2807762	0	91874	7654	576505	1304412	0	11	542112	761099	0	2034934	0	296468	1131134	0	1075148	0	57466	1564	50585	238.5
239.5	453366	892444	0	495573	370722	206661	57	17401	1465941	2848470	177909	657069	748	49	0	2392047	24996	3	15161	0	2298342	595161	191097	405641	2866259	0	90702	5345	512276	1305921	0	23	507247	794884	0	2104677	0	263500	1186094	0	1081449	0	47157	1966	50636	239.5
240.5	586201	1040339	0	512218	516818	298460	123	23370	1354874	2899854	141706	710743	727	32	0	2337738	31272	2	13729	0	2276420	654526	210641	289346	2909707	0	89687	3694	457892	1305460	0	49	470448	822852	0	2161336	0	232896	1229752	0	1087359	0	38506	2503	50746	240.5
241.5	732488	1192946	0	530058	705843	414194	259	31200	1240507	2935010	111853	769567	706	21	0	2258499	39100	0	12439	0	2245788	719197	233871	199275	2935804	0	88803	2527	412031	1302842	0	102	432745	844489	0	2203575	0	204690	1260404	0	1092866	0	31292	3219	50881	241.5
242.5	883396	1345219	0	549091	941977	551166	533	41364	1124987	2950948	87507	833162	686	14	0	2157244	48819	0	11280	0	2207246	788949	261302	132373	2942528	0	88025	1711	373518	1297903	0	209	395071	859477	0	2230382	0	178883	1276775	0	1097951	0	25311	4179	51011	242.5
243.5	1027080	1491486	0	569309	1225364	701947	1073	54403	1010408	2945091	67864	900923	666	9	0	2037574	60823	0	10239	0	2161668	863323	293502	84731	2928247	0	87327	1148	341328	1290503	0	417	358229	867708	0	2241112	0	155446	1278110	0	1102589	0	20381	5468	51102	243.5
244.5	1149986	1625830	0	590697	1550136	854195	2110	70915	898719	2915462	52179	971980	646	6	0	1903534	75565	0	9306	0	2109970	941596	331084	52215	2891833	0	86686	763	314582	1280529	0	812	322873	869274	0	2235514	0	134320	1264229	0	1106747	0	16339	7197	51125	244.5
245.5	1238826	1742545	0	613232	1902822	991817	4047	91535	791642	2860856	39782	1045178	627	4	0	1759371	93557	0	8471	0	2053085	1022736	374696	30953	2832758	0	86076	502	292535	1267897	0	1540	289500	864459	0	2213736	0	115422	1235550	0	1110386	0	13042	9520	51047	245.5
246.5	1282899	1836592	0	636886	2261789	1097523	7560	116896	690616	2780973	30081	1119068	608	2	0	1609289	115369	0	7724	0	1991935	1105382	424995	17637	2751160	0	85476	328	274561	1252552	0	2838	258457	853708	0	2176319	0	98644	1193064	0	1113460	0	10368	12635	50841	246.5
247.5	1276188	1904018	0	661619	2598320	1156328	13745	147584	596757	2676502	22562	1191923	589	2	0	1457251	141622	0	7056	0	1927413	1187840	482621	9653	2647886	0	84861	212	260145	1234472	0	5083	229954	837600	0	2124167	0	83860	1138271	0	1115915	0	8208	16803	50479	247.5
248.5	1218684	1942263	0	687382	2879653	1159037	24297	184071	510839	2549139	16789	1261768	570	0	0	1306808	172981	0	6459	0	1860362	1268096	548161	5071	2524492	0	84210	136	248862	1213666	0	8839	204081	816812	0	2058507	0	70931	1073086	0	1117690	0	6473	22361	49938	248.5
249.5	1116534	1950339	0	714116	3073789	1104607	41721	226645	433307	2401532	12396	1326449	551	0	0	1160990	210138	0	5926	0	1791564	1343859	622096	2556	2383207	0	83500	87	240375	1190176	0	14907	180834	792088	0	1980837	0	59705	999716	0	1118719	0	5085	29738	49199	249.5
250.5	980937	1928849	0	741750	3155234	1000547	69538	275327	364297	2237151	9085	1383719	533	0	0	1022237	253799	0	5450	0	1721731	1412639	704754	1235	2226852	0	82710	55	234413	1164074	0	24368	160131	764196	0	1892859	0	50029	920529	0	1118929	0	3980	39477	48247	250.5
251.5	826066	1879866	0	770204	3110340	861161	112418	329792	303676	2060097	6609	1431343	515	0	0	892387	304653	0	5026	0	1651497	1471855	796239	572	2058729	0	81822	35	230773	1135465	0	38582	141839	733906	0	1796420	0	41746	837914	0	1118245	0	3104	52246	47074	251.5
252.5	666558	1806677	0	799382	2940720	704238	176163	389305	251092	1874866	4773	1467232	497	0	0	772691	363348	0	4647	0	1581416	1518964	896376	254	1882471	0	80818	22	229301	1104483	0	59135	125788	701956	0	1693435	0	34703	754159	0	1116586	0	2412	68860	45676	252.5
253.5	515208	1713448	0	829178	2663635	547246	267425	452677	206024	1686085	3424	1489571	479	0	0	663869	430454	0	4309	0	1511962	1551618	1004633	108	1701878	0	79680	14	229894	1071288	0	87699	111789	669032	0	1585831	0	28753	671346	0	1113872	0	1868	90284	44058	253.5
254.5	381372	1604860	0	859472	2309034	404185	393070	518252	167836	1498248	2439	1496946	462	0	0	566178	506427	0	4007	0	1443532	1567834	1120075	44	1520743	0	78396	8	232490	1036065	0	125788	99645	635757	0	1475479	0	23757	591269	0	1110019	0	1441	117641	42229	254.5
255.5	270308	1485732	0	890133	1913950	283848	559135	583946	135824	1315477	1726	1488452	445	0	0	479496	591565	0	3738	0	1376449	1566145	1241306	17	1342681	0	76953	5	237064	999024	0	174428	89160	602672	0	1364145	0	19585	515383	0	1104948	0	1108	152194	40207	255.5
256.5	183425	1360704	0	921015	1515780	189643	769426	647328	109259	1141330	1214	1463781	428	0	0	403402	685974	0	3498	0	1310970	1545744	1366455	6	1170978	0	75344	3	243622	960391	0	233766	80149	570241	0	1253449	0	16120	444787	2	1098582	0	850	195317	38015	256.5
257.5	119156	1233982	0	951961	1146186	120625	1023924	705756	87420	978664	849	1423256	411	0	0	337261	789519	0	3284	0	1247286	1506579	1493166	2	1008456	0	73562	2	252199	920409	0	302704	72437	538842	0	1144831	0	13255	380218	6	1090849	0	649	248442	35681	257.5
258.5	74099	1109160	0	982804	827070	73105	1317312	756544	69623	829559	590	1367834	395	0	0	280293	901795	0	3093	0	1185536	1449406	1618643	0	857389	0	71605	1	262858	879331	0	378639	65867	508775	0	1039529	0	10898	322088	19	1081683	0	494	312981	33236	258.5
259.5	44113	989125	0	1013364	569242	42257	1638036	797167	55233	695317	408	1299056	378	0	0	231639	1022090	0	2923	0	1125810	1375772	1739718	0	719443	0	69475	0	275678	837419	0	457425	60298	480266	0	938570	0	8965	270515	57	1071029	0	375	390212	30717	259.5
260.5	25141	876039	0	1043451	373561	23323	1968273	825466	43683	576502	280	1218961	363	0	0	190409	1149368	0	2771	0	1068157	1287940	1852961	0	595664	0	67175	0	290760	794940	0	533623	55605	453475	0	842764	0	7385	225379	159	1058840	0	284	481155	28161	260.5
261.5	13719	771371	0	1072869	233678	12308	2285121	839835	34470	473037	191	1129960	347	0	0	155722	1282255	0	2636	0	1012592	1188757	1954827	0	486507	0	64715	0	308213	752159	0	601058	51681	428504	0	752718	0	6097	186372	423	1045085	0	214	586404	25603	261.5
262.5	7169	675972	0	1101415	139312	6218	2563006	839376	27162	384316	130	1034693	332	0	0	126735	1419038	0	2517	0	959100	1081469	2041833	0	391884	0	62105	0	328157	709339	0	653620	48433	405405	0	668839	0	5050	153056	1065	1029744	0	161	705968	23081	262.5
263.5	3587	590177	0	1128878	79147	3013	2777027	823987	21394	309338	88	935872	317	0	0	102662	1557689	0	2410	0	907647	969514	2110743	0	311250	0	59361	0	350710	666733	0	686173	45785	384192	0	591359	0	4201	124908	2536	1012812	0	121	839103	20628	263.5
264.5	1720	513908	0	1155048	42850	1403	2906651	794380	16859	246840	59	836137	302	0	0	82785	1695889	0	2316	0	858178	856306	2158768	0	243699	0	56500	0	375984	624586	0	695383	43673	364845	0	520353	0	3511	101363	5713	994303	0	90	984170	18274	264.5
265.5	790	446786	0	1179712	22109	628	2938991	752025	13304	195408	40	737920	288	0	0	66464	1831082	0	2233	0	810630	745031	2183743	0	188061	0	53541	0	404075	583129	0	680283	42043	347322	0	455763	0	2953	81848	12154	974245	0	67	1138538	16044	265.5
266.5	348	388223	0	1202660	10873	272	2870939	699027	10524	153587	27	643340	274	0	0	53131	1960538	0	2160	0	764930	638477	2184283	0	143009	0	50509	0	435052	542574	0	642440	40856	331559	0	397420	0	2501	65806	24405	952684	0	50	1298551	13959	266.5
267.5	147	337502	0	1223686	5098	114	2709659	637942	8353	119955	18	554132	261	0	0	42291	2081429	0	2096	0	721002	538909	2159883	0	107142	0	47426	0	468945	503116	0	585682	40081	317483	0	345067	0	2136	52719	46234	929684	0	37	1459583	12033	267.5
268.5	59	293848	0	1242594	2280	46	2471333	571573	6659	93179	12	471610	248	0	0	33520	2190923	0	2040	0	678769	447997	2110977	0	79071	0	44317	0	505734	464930	0	515462	39696	305011	0	298382	0	1840	42113	82615	905325	0	27	1616188	10278	268.5
269.5	23	256476	0	1259194	972	18	2178467	502744	5338	72056	8	396655	235	0	0	26455	2286280	0	1992	0	638156	366803	2038925	0	57472	0	41208	0	545327	428166	0	437987	39688	294056	0	256997	0	1601	33569	139236	879703	0	20	1762351	8697	269.5
270.5	9	224623	0	1273313	396	7	1856378	434109	4306	55527	5	329745	223	0	0	20788	2364960	0	1950	0	599093	295812	1945941	0	41134	0	38123	0	587553	392955	0	359324	40054	284531	0	220516	0	1409	26721	221377	852927	0	15	1891835	7290	270.5
271.5	3	197577	0	1284793	154	3	1529625	367977	3499	42685	3	270995	211	0	0	16263	2424721	0	1916	0	561514	234997	1834967	0	28986	0	35087	0	632140	359400	0	284648	40797	276346	0	188526	0	1254	21256	332179	825122	0	11	1998595	6053	271.5
272.5	1	174688	0	1293494	57	0	1219072	306208	2867	32768	2	220217	199	0	0	12665	2463718	0	1887	0	525361	183919	1709498	0	20108	0	32123	0	678700	327584	0	217755	41928	269415	0	160615	0	1131	16910	470681	796422	0	8	2077220	4979	272.5
273.5	0	155373	0	1299300	20	0	940018	250144	2372	25149	1	176988	188	0	0	9817	2480594	0	1864	0	490585	141833	1573383	0	13729	0	29251	0	726718	297566	0	160885	43467	263653	0	136377	0	1033	13463	630279	766972	0	6	2123377	4056	273.5
274.5	0	139123	0	1302117	7	0	701545	200610	1982	19319	0	140715	177	0	0	7572	2474548	0	1846	0	457145	107794	1430607	0	9225	0	26491	0	775542	269382	0	114815	45442	258978	0	115425	0	958	10736	798373	736923	0	4	2134189	3273	274.5
275.5	0	125495	0	1301879	2	0	506935	157951	1674	14871	0	110700	167	0	0	5810	2445384	0	1832	0	425007	80756	1285085	0	6100	0	23858	0	824372	243046	0	79154	47889	255311	0	97389	0	901	8581	957708	706430	0	3	2108516	2616	275.5
276.5	0	114108	0	1298545	0	0	354817	122101	1431	11484	0	86192	157	0	0	4434	2393541	0	1824	0	394148	59650	1140472	0	3968	0	21367	0	872267	218555	0	52723	50855	252573	0	81927	0	860	6880	1089364	675652	0	2	2047098	2071	276.5
277.5	0	104642	0	1292107	0	0	240658	92675	1239	8909	0	66438	147	0	0	3365	2320088	0	1819	0	364550	43453	1000007	0	2539	0	19028	0	918150	195887	0	33935	54395	250689	0	68721	0	834	5536	1176669	644746	0	2	1952532	1624	277.5
278.5	0	96827	0	1282584	0	0	158251	69069	1087	6950	0	50711	138	0	0	2539	2226695	0	1819	0	336205	31227	866405	0	1599	0	16847	0	960829	175001	0	21109	58574	249582	0	57483	0	822	4474	1208850	613866	0	1	1829096	1261	278.5
279.5	0	90440	0	1270026	0	0	100938	50549	967	5459	0	38338	130	0	0	1903	2115576	0	1822	0	309109	22143	741791	0	990	1	14830	0	999024	155847	0	12692	63470	249175	0	47954	0	824	3635	1183279	583163	0	0	1682423	970	279.5
280.5	0	85296	0	1254513	0	0	62482	36331	872	4322	0	28716	121	0	0	1417	1989404	0	1829	0	283264	15499	627675	0	603	2	12979	0	1031412	138360	0	7378	69173	249389	0	39899	0	838	2969	1105662	552780	0	0	1519058	740	280.5
281.5	0	81248	0	1236156	0	0	37556	25647	799	3453	0	21315	113	0	0	1048	1851206	0	1840	0	258673	10712	524976	0	361	4	11292	0	1056676	122464	0	4147	75785	250144	0	33113	0	867	2441	988239	522852	0	0	1345966	558	281.5
282.5	0	78176	0	1215091	0	0	21932	17783	743	2788	0	15682	106	0	0	769	1704245	0	1854	0	235345	7312	434071	0	212	6	9766	0	1073571	108078	0	2254	83423	251355	0	27413	0	912	2020	846740	493501	0	0	1170019	418	282.5
283.5	0	75991	0	1191480	0	0	12452	12112	702	2277	0	11440	99	0	0	561	1551882	0	1872	0	213285	4931	354872	0	123	9	8396	0	1080990	95113	0	1185	92218	252931	0	22639	0	974	1684	697090	464842	0	0	997536	309	283.5
284.5	0	74623	0	1165510	0	0	6877	8105	673	1882	0	8276	92	0	0	405	1397449	0	1892	0	192499	3287	286915	0	70	14	7176	0	1078040	83479	0	603	102314	254777	0	18652	0	1056	1416	552756	436973	0	0	833906	227	284.5
285.5	0	74027	0	1137387	0	0	3697	5329	656	1577	0	5939	85	0	0	290	1244123	0	1916	0	172991	2166	229451	0	39	22	6096	0	1064114	73081	0	297	113874	256794	0	15330	0	1162	1199	423248	409983	0	0	683334	165	285.5
286.5	0	74175	0	1107334	0	0	1936	3443	649	1340	0	4228	79	0	0	206	1094804	0	1943	0	154759	1412	181541	0	22	34	5147	0	1038951	63824	0	141	127073	258875	0	12571	0	1297	1025	313786	383944	0	0	548718	119	286.5
287.5	0	75058	0	1075589	0	0	988	2186	653	1157	0	2987	73	0	0	145	952029	0	1972	0	137798	910	142137	0	12	52	4321	0	1002689	55614	0	65	142100	260907	0	10284	0	1468	884	225870	358917	0	0	431656	85	287.5
288.5	0	76682	0	1042399	0	0	492	1364	667	1014	0	2095	68	0	0	101	817894	0	2005	0	122096	581	110151	0	6	78	3605	0	955890	48362	0	29	159157	262774	0	8394	0	1682	769	158314	334949	0	0	332559	60	288.5
289.5	0	79072	0	1008016	0	0	239	837	692	904	0	1458	63	0	0	70	694015	0	2040	0	107634	367	84514	0	3	117	2989	0	899548	41977	0	13	178458	264357	0	6835	0	1952	676	108371	312074	0	0	250848	42	289.5
290.5	0	82266	0	972695	0	0	114	505	729	820	0	1008	58	0	0	47	581508	0	2077	0	94385	230	64216	0	2	174	2464	0	835052	36375	0	5	200221	265533	0	5553	0	2289	600	72673	290315	0	0	185197	29	290.5
291.5	0	86322	0	936690	0	0	53	299	778	757	0	692	54	0	0	32	481003	0	2118	0	82318	142	48334	0	0	255	2019	0	764139	31477	0	2	224667	266181	0	4501	0	2713	538	47891	269682	0	0	133785	20	291.5
292.5	0	91312	0	900249	0	0	24	175	843	711	0	472	49	0	0	21	392676	0	2161	0	71390	87	36048	0	0	370	1644	0	688800	27208	0	0	252016	266183	0	3639	0	3245	487	31114	250175	0	0	94535	14	292.5
293.5	0	97327	0	863611	0	0	11	100	926	681	0	319	45	0	0	14	316305	0	2206	0	61556	53	26648	0	0	532	1331	0	611174	23498	0	0	282476	265427	0	2936	0	3913	445	19993	231786	0	0	65323	9	293.5
294.5	0	104474	0	827004	0	0	5	57	1031	664	0	215	42	0	0	9	251335	0	2254	1	52762	32	19530	0	0	757	1071	0	533426	20282	0	0	316234	263812	0	2362	0	4754	411	12749	214498	0	0	44126	6	294.5
295.5	0	112881	0	790643	0	0	2	31	1161	660	0	144	38	0	0	6	196954	0	2305	2	44949	19	14197	0	0	1067	857	0	457620	17503	0	0	353453	261249	0	1896	0	5811	383	8094	198287	0	0	29130	4	295.5
296.5	0	122695	0	754727	0	0	0	17	1323	668	0	95	35	0	0	4	152172	0	2357	4	38054	11	10238	0	0	1488	681	0	385602	15105	0	0	394251	257666	0	1518	0	7142	361	5133	183121	0	0	18788	3	296.5
297.5	0	134082	0	719435	0	0	0	9	1524	688	0	63	32	0	0	2	115893	0	2412	7	32011	7	7328	0	0	2054	538	0	318903	13043	0	0	438698	253011	0	1213	0	8814	343	3262	168966	0	0	11835	2	297.5
298.5	0	147230	0	684929	0	0	0	5	1774	723	0	41	29	0	0	1	86982	0	2469	13	26753	4	5207	0	0	2804	423	0	258667	11272	0	0	486797	247256	0	966	0	10914	330	2085	155782	0	0	7280	1	298.5
299.5	0	162345	0	651351	0	0	0	3	2085	773	0	27	27	0	0	0	64319	0	2529	23	22210	2	3674	0	0	3787	330	0	205620	9753	0	0	538471	240399	0	767	0	13545	320	1344	143526	0	0	4371	0	299.5
300.5	0	179653	0	618823	0	0	0	1	2470	840	0	17	24	0	0	0	46848	0	2590	40	18314	1	2576	0	0	5060	257	0	160071	8454	0	0	593553	232461	0	608	0	16835	313	877	132154	0	0	2561	0	300.5
301.5	0	199397	0	587448	0	0	0	0	2950	930	0	11	22	0	0	0	33604	0	2653	67	14997	0	1795	0	0	6689	198	0	121945	7343	0	0	651770	223495	0	480	0	20936	309	580	121619	0	0	1464	0	301.5
302.5	0	221832	0	557308	0	0	0	0	3548	1046	0	7	20	0	0	0	23732	0	2718	113	12196	0	1243	0	0	8748	152	0	90844	6394	0	0	712736	213579	0	378	0	26027	308	391	111876	0	0	816	0	302.5
303.5	0	247223	0	528467	0	0	0	0	4293	1194	0	5	18	0	0	0	16498	0	2785	187	9847	0	857	0	0	11316	116	0	66129	5586	0	0	775939	202814	0	297	0	32318	309	269	102876	0	0	444	0	303.5
304.5	0	275838	0	500974	0	0	0	0	5223	1385	0	3	17	0	0	0	11288	0	2853	304	7894	0	587	0	0	14481	88	0	47005	4896	0	0	840741	191325	0	233	0	40052	313	189	94575	0	0	235	0	304.5
305.5	0	307940	0	474858	0	0	0	0	6384	1628	0	2	15	0	0	0	7599	0	2923	488	6282	0	401	0	0	18329	66	0	32601	4310	0	0	906375	179257	0	182	0	49505	320	137	86925	0	0	121	0	305.5
306.5	0	343773	0	450137	0	0	0	0	7831	1940	0	1	14	0	0	0	5032	0	2995	772	4962	0	272	0	0	22949	50	0	22047	3810	0	0	971950	166766	0	141	0	60982	329	102	79882	0	0	61	0	306.5
307.5	0	383556	0	426813	0	0	0	0	9636	2340	0	0	12	0	0	0	3278	0	3068	1201	3891	0	184	0	0	28422	37	0	14528	3386	0	0	1036464	154019	0	110	0	74818	340	78	73405	0	0	30	0	307.5
308.5	0	427462	0	404878	0	0	0	0	11885	2854	0	0	11	0	0	0	2100	0	3142	1840	3028	0	124	0	0	34820	28	0	9322	3025	0	0	1098817	141185	0	85	0	91366	355	61	67451	0	0	14	0	308.5
309.5	0	475608	0	384313	0	0	0	0	14680	3516	0	0	10	0	0	0	1323	0	3218	2775	2338	0	83	0	0	42196	20	0	5820	2719	0	0	1157839	128430	0	65	0	110991	372	50	61983	0	0	7	0	309.5
310.5	0	528032	0	365092	0	0	0	0	18149	4373	0	0	9	0	0	0	819	0	3294	4119	1792	0	56	0	0	50581	15	0	3534	2460	0	0	1212319	115914	0	50	0	134056	392	42	56962	0	0	3	0	310.5
311.5	0	584674	0	347180	0	0	0	0	22442	5482	0	0	8	0	0	0	498	0	3371	6019	1363	0	37	0	0	59979	11	0	2085	2241	0	0	1261036	103783	0	38	0	160900	416	37	52354	0	0	1	0	311.5
312.5	0	645364	0	330540	0	0	0	0	27738	6921	0	0	7	0	0	0	298	0	3449	8655	1028	0	25	0	0	70356	8	0	1195	2057	0	0	1302805	92167	0	29	0	191822	444	34	48125	0	0	0	0	312.5
313.5	0	709794	0	315127	0	0	0	0	34248	8790	0	0	6	0	0	0	175	0	3527	12247	770	0	17	0	0	81643	6	0	664	1903	0	0	1336519	81175	0	22	0	227053	475	32	44247	0	0	0	0	313.5
314.5	0	777511	0	300895	0	0	0	0	42215	11216	0	0	6	0	0	0	101	0	3606	17053	572	0	11	0	0	93723	4	0	358	1774	0	0	1361188	70895	0	17	0	266729	512	31	40688	0	0	0	0	314.5
315.5	0	847899	0	287797	0	0	0	0	51923	14367	0	0	5	0	0	0	57	0	3685	23362	421	0	7	0	0	106441	3	0	187	1668	0	0	1375990	61391	0	13	0	310864	553	31	37424	0	0	0	0	315.5
316.5	0	920176	0	275782	0	0	0	0	63689	18451	0	0	5	0	0	0	32	0	3765	31491	308	0	5	0	0	119595	2	0	95	1583	0	0	1380303	52704	0	10	0	359322	599	33	34429	0	0	0	0	316.5
317.5	0	993393	0	264803	0	0	0	0	77870	23733	0	0	4	0	0	0	18	0	3844	41762	223	0	3	0	0	132945	1	0	47	1515	0	0	1373747	44853	0	7	0	411793	652	35	31681	0	0	0	0	317.5
318.5	0	1066439	0	254810	0	0	0	0	94861	30545	0	0	4	0	0	0	9	0	3923	54488	161	0	2	0	0	146220	1	0	22	1464	0	0	1356199	37838	0	5	0	467773	712	40	29159	0	0	0	0	318.5
319.5	0	1138061	0	245756	0	0	0	0	115084	39291	0	0	3	0	0	0	5	0	4001	69942	115	0	1	0	0	159121	0	0	10	1427	0	0	1327819	31637	0	4	0	526556	779	46	26842	0	0	0	0	319.5
320.5	0	1206888	0	237595	0	0	0	0	138991	50467	0	0	3	0	0	0	3	0	4080	88327	81	0	0	0	0	171338	0	0	5	1405	0	0	1289046	26218	0	3	0	587231	854	56	24715	0	0	0	0	320.5
321.5	0	1271467	0	230283	0	0	0	0	167044	64662	0	0	3	0	0	0	1	0	4157	109742	57	0	0	0	0	182558	0	0	2	1397	0	0	1240592	21532	0	2	2	648695	939	69	22760	0	0	0	0	321.5
322.5	0	1330307	0	223780	0	0	0	0	199710	82569	0	0	2	0	0	0	0	0	4233	134146	40	0	0	0	0	192480	0	0	0	1401	0	0	1183421	17524	0	2	7	709674	1034	88	20962	0	0	0	0	322.5
323.5	0	1381930	0	218046	0	0	0	0	237438	104981	0	0	2	0	0	0	0	0	4309	161332	27	0	0	0	0	200829	0	0	0	1419	0	0	1118714	14133	0	1	21	768765	1140	115	19308	0	0	0	0	323.5
324.5	0	1424929	0	213045	0	0	0	0	280644	132787	0	0	2	0	0	0	0	0	4383	190904	19	0	0	0	0	207369	0	0	0	1451	0	0	1047829	11295	0	0	57	824484	1258	154	17786	0	0	0	0	324.5
325.5	0	1458027	0	208743	0	0	0	0	329681	166951	0	0	2	0	0	0	0	0	4455	222270	13	0	0	0	0	211910	0	0	0	1497	0	0	972246	8945	0	0	148	875323	1391	211	16384	0	0	0	0	325.5
326.5	0	1480135	0	205108	0	0	0	0	384821	208480	0	0	1	0	0	0	0	0	4526	254646	9	0	0	0	0	214326	0	0	0	1558	0	0	893513	7019	0	0	368	919820	1538	295	15093	0	0	0	0	326.5
327.5	0	1490405	0	202114	0	1	0	0	446220	258378	0	0	1	0	0	0	0	0	4595	287084	6	0	0	0	0	214550	0	0	0	1635	0	0	813188	5457	0	0	868	956630	1702	421	13902	0	0	0	0	327.5
328.5	0	1488278	0	199733	0	2	0	0	513897	317575	0	0	1	0	0	0	0	0	4663	318511	4	0	0	0	0	212585	0	0	0	1731	0	0	732780	4204	0	0	1947	984588	1883	608	12803	0	0	0	0	328.5
329.5	0	1473520	0	197941	0	5	0	0	587704	386850	0	0	0	0	0	0	0	0	4728	347786	3	0	0	0	0	208502	0	0	0	1847	0	0	653699	3209	0	0	4151	1002772	2085	891	11790	0	0	0	0	329.5
330.5	0	1446238	0	196718	0	11	0	0	667303	466729	0	0	0	0	0	0	0	0	4790	373772	2	0	0	0	0	202431	0	0	0	1985	0	0	577212	2427	0	0	8407	1010558	2307	1319	10853	0	0	0	0	330.5
331.5	0	1406890	0	196043	0	22	0	0	752152	557377	0	0	0	0	0	0	0	0	4851	395406	1	0	0	0	0	194561	0	0	0	2150	0	0	504402	1818	0	0	16185	1007647	2553	1968	9988	0	0	0	0	331.5
332.5	0	1356273	0	195899	0	45	0	0	841489	658490	0	0	0	0	0	0	0	0	4908	411778	0	0	0	0	0	185126	0	0	0	2344	0	0	436153	1350	0	0	29613	994092	2823	2953	9188	0	0	0	0	332.5
333.5	0	1295490	0	196268	0	91	0	0	934334	769192	0	0	0	0	0	0	0	0	4963	422190	0	0	0	0	0	174394	0	0	0	2572	0	0	373125	993	0	0	51498	970289	3120	4443	8449	0	0	0	0	333.5
334.5	0	1225911	0	197136	0	176	0	0	1029492	887953	0	0	0	0	0	0	0	0	5015	426210	0	0	0	0	0	162655	0	0	0	2838	0	0	315764	724	0	0	85128	936961	3445	6690	7765	0	0	0	0	334.5
335.5	0	1149116	0	198485	0	336	0	0	1125574	1012545	0	0	0	0	0	0	0	0	5064	423701	0	0	0	0	0	150210	0	0	0	3149	0	0	264303	523	0	0	133772	895116	3801	10054	7132	0	0	0	0	335.5
336.5	0	1066826	0	200303	0	625	0	0	1221022	1140046	0	0	0	0	0	0	0	0	5109	414827	0	0	0	0	0	137355	0	0	0	3512	0	0	218783	374	0	0	199858	846000	4190	15049	6547	0	0	0	0	336.5
337.5	0	980839	0	202574	0	1136	0	0	1314155	1266901	0	0	0	0	0	0	0	0	5151	400040	0	0	0	0	0	124373	0	0	0	3933	0	0	179078	265	0	0	283918	791030	4612	22383	6005	0	0	0	0	337.5
338.5	0	892951	0	205282	0	2011	0	0	1403211	1389048	0	0	0	0	0	0	0	0	5190	380036	0	0	0	0	0	111523	0	0	0	4423	0	0	144920	187	0	0	383568	731722	5071	33009	5503	0	0	0	0	338.5
339.5	0	804896	0	208410	0	3474	0	0	1486403	1502108	0	0	0	0	0	0	0	0	5225	355710	0	0	0	0	0	99034	0	0	0	4991	0	0	115938	130	0	0	492875	669629	5568	48167	5039	0	0	0	0	339.5
340.5	0	718276	0	211940	0	5849	0	0	1561986	1601630	0	0	0	0	0	0	0	0	5257	328082	0	0	0	0	0	87096	0	1	0	5649	0	0	91680	90	0	0	602485	606262	6105	69406	4610	0	0	0	0	340.5
341.5	0	634518	0	215850	0	9592	0	0	1628313	1683373	0	0	0	0	0	0	0	0	5284	298231	0	0	0	0	0	75864	0	2	0	6411	0	0	71652	61	0	0	700722	543039	6683	98566	4213	0	0	0	0	341.5
342.5	0	554831	0	220119	0	15323	0	0	1683899	1743599	0	0	0	0	0	0	0	0	5308	267227	0	0	0	0	0	65451	0	3	0	7291	0	0	55341	42	0	0	775560	481232	7303	137705	3845	0	0	0	0	342.5
343.5	0	480184	0	224719	0	23834	0	0	1727479	1779358	0	0	0	0	0	0	0	0	5328	236072	0	0	0	0	0	55931	0	4	0	8307	0	0	42235	28	0	0	817026	421931	7968	188933	3506	0	0	0	0	343.5
344.5	0	411296	0	229620	0	36088	0	0	1758056	1788722	0	0	0	0	0	0	0	0	5343	205649	0	0	0	0	0	47346	0	6	0	9476	0	0	31848	19	0	0	819395	366016	8678	254146	3193	0	0	0	0	344.5
345.5	0	348634	0	234787	0	53183	0	0	1774938	1770956	0	0	0	0	0	0	0	0	5355	176690	0	0	0	0	0	39702	0	9	0	10819	0	0	23725	12	0	0	782484	314156	9433	334653	2903	0	0	0	0	345.5
346.5	0	292433	0	240181	0	76266	0	0	1777769	1726590	0	0	0	0	0	0	0	0	5362	149758	0	0	0	0	0	32981	0	13	0	12359	0	0	17459	8	0	0	711658	266802	10235	430732	2637	0	0	0	0	346.5
347.5	0	242717	0	245758	0	106414	0	0	1766535	1657402	0	0	0	0	0	0	0	0	5366	125244	0	0	0	0	0	27144	0	19	0	14121	0	0	12691	5	0	0	616559	224204	11084	541147	2391	0	0	0	0	347.5
348.5	0	199327	0	251468	0	144448	0	0	1741565	1566292	0	0	0	0	0	0	0	0	5365	103375	0	0	0	0	0	22133	0	27	0	16130	0	0	9112	3	0	0	508953	186435	11980	662764	2165	0	0	0	0	348.5
349.5	0	161959	0	257256	0	190739	0	0	1703514	1457068	0	0	0	0	0	0	0	0	5360	84230	0	0	0	0	0	17881	0	39	0	18416	0	0	6461	2	0	0	400384	153410	12922	790333	1957	0	0	0	0	349.5
350.5	0	130195	0	263060	0	244992	0	0	1653334	1334176	0	0	0	0	0	0	0	0	5351	67768	0	0	0	0	0	14314	0	56	0	21007	0	0	4524	1	0	0	300240	124923	13909	916600	1766	0	0	0	0	350.5
351.5	0	103541	0	268814	0	306076	0	0	1592233	1202384	0	0	0	0	0	0	0	0	5337	53853	0	0	0	0	0	11355	0	79	0	23935	0	0	3128	0	0	0	214660	100671	14941	1032791	1591	0	0	0	0	351.5
352.5	0	81461	0	274446	0	371928	0	0	1521625	1066466	0	0	0	0	0	0	0	0	5319	42280	0	0	0	0	0	8925	0	112	0	27232	0	0	2136	0	0	0	146360	80290	16016	1129499	1431	0	0	0	0	352.5
353.5	0	63400	0	279879	0	439577	0	0	1443075	930911	0	0	0	0	0	0	0	0	5298	32805	0	0	0	0	0	6953	0	157	0	30930	0	0	1440	0	0	0	95188	63378	17131	1197875	1285	0	0	0	0	353.5
354.5	0	48810	0	285031	0	505314	0	0	1358243	799678	0	0	0	0	0	0	0	0	5272	25162	0	0	0	0	0	5367	0	219	0	35062	0	0	958	0	0	0	59065	49515	18285	1230924	1151	0	0	0	0	354.5
355.5	0	37171	0	289818	0	564993	0	0	1268824	676023	0	0	0	0	0	0	0	0	5242	19086	0	0	0	0	0	4107	0	304	0	39658	0	0	630	0	0	0	34976	38291	19474	1224662	1029	0	0	0	0	355.5
356.5	0	28000	0	294153	0	614460	0	0	1176494	562401	0	0	0	0	0	0	0	0	5208	14321	0	0	0	0	0	3114	0	418	0	44748	0	0	409	0	0	0	19770	29310	20696	1178873	919	0	0	0	0	356.5
357.5	0	20862	0	297948	0	650026	0	0	1082863	460439	0	0	0	0	0	0	0	0	5170	10634	0	0	0	0	0	2341	0	571	0	50360	0	0	262	0	0	0	10669	22209	21946	1097263	818	0	0	0	0	357.5
358.5	0	15375	0	301116	0	668921	0	0	989425	370977	0	0	0	0	0	0	0	0	5128	7817	0	0	0	0	0	1744	0	774	0	56516	0	0	165	0	0	0	5499	16659	23221	986962	727	0	0	0	0	358.5
359.5	0	11207	0	303572	0	669657	0	0	897533	294160	0	0	0	0	0	0	0	0	5083	5691	0	0	0	0	0	1288	0	1043	0	63235	0	0	103	0	0	0	2707	12371	24517	857459	645	0	0	0	0	359.5
360.5	0	8080	0	305234	0	652217	0	0	808367	229559	0	0	0	0	0	0	0	0	5034	4105	0	0	0	0	0	943	0	1394	0	70531	0	0	64	0	0	0	1273	9095	25827	719202	571	0	0	0	0	360.5
361.5	0	5761	0	306027	0	618054	0	0	722920	176318	0	0	0	0	0	0	0	0	4981	2935	0	0	0	0	0	685	0	1849	0	78409	0	0	39	0	0	0	572	6620	27148	582151	504	0	0	0	0	361.5
362.5	0	4063	0	305885	0	569888	0	0	641992	133295	0	0	0	0	0	0	0	0	4925	2081	0	0	0	0	0	493	0	2436	0	86867	0	0	23	0	0	0	246	4771	28474	454582	444	0	0	0	0	362.5
363.5	0	2834	0	304751	0	511351	0	0	566188	99191	0	0	0	0	0	0	0	0	4866	1464	0	0	0	0	0	352	0	3185	0	95895	0	0	14	0	0	0	101	3405	29799	342328	391	0	0	0	0	363.5
364.5	0	1955	0	302580	0	446534	0	0	495926	72659	0	0	0	0	0	0	0	0	4803	1022	0	0	0	0	0	249	0	4132	0	105471	0	0	8	0	0	0	40	2406	31118	248547	343	0	0	0	0	364.5
365.5	0	1334	0	299340	0	379523	0	0	431453	52397	0	0	0	0	0	0	0	0	4738	709	0	0	0	0	0	174	0	5322	0	115564	0	0	5	0	0	0	15	1684	32423	173945	300	0	0	0	0	365.5
366.5	0	900	0	295015	0	313988	0	0	372859	37200	0	0	0	0	0	0	0	0	4669	489	0	0	0	0	0	121	0	6801	0	126131	0	0	3	0	0	0	5	1167	33710	117319	262	0	0	0	0	366.5
367.5	0	601	0	289605	0	252886	0	0	320100	26004	0	0	0	0	0	0	0	0	4598	335	0	0	0	0	0	84	0	8626	0	137117	0	0	1	0	0	0	2	801	34972	76244	228	0	0	0	0	367.5
368.5	0	396	0	283127	0	198299	0	0	273018	17899	0	0	0	0	0	0	0	0	4524	228	0	0	0	0	0	57	0	10857	0	148455	0	0	0	0	0	0	0	544	36203	47739	198	0	0	0	0	368.5
369.5	0	259	0	275615	0	151408	0	0	231364	12132	0	0	0	0	0	0	0	0	4448	155	0	0	0	0	0	39	0	13560	0	160068	0	0	0	0	0	0	0	366	37396	28796	172	0	0	0	0	369.5
370.5	0	167	0	267119	0	112579	0	0	194820	8098	0	0	0	0	0	0	0	0	4370	105	0	0	0	0	0	26	0	16807	0	171864	0	0	0	0	0	0	0	244	38545	16732	148	0	0	0	0	370.5
371.5	0	107	0	257708	0	81526	0	0	163020	5324	0	0	0	0	0	0	0	0	4289	71	0	0	0	0	0	17	0	20672	0	183746	0	0	0	0	0	0	0	161	39645	9366	128	0	0	0	0	371.5
372.5	0	67	0	247464	0	57506	0	0	135566	3448	0	0	0	0	0	0	0	0	4207	47	0	0	0	0	0	12	0	25231	0	195603	0	0	0	0	0	0	0	106	40691	5050	110	0	0	0	0	372.5
373.5	0	42	0	236484	0	39516	0	0	112046	2200	0	0	0	0	0	0	0	0	4123	32	0	0	0	0	0	8	0	30559	0	207319	0	0	0	0	0	0	0	68	41675	2623	94	0	0	0	0	373.5
374.5	0	26	0	224877	0	26455	0	0	92048	1383	0	0	0	0	0	0	0	0	4037	21	0	0	0	0	0	5	0	36728	0	218771	0	0	0	0	0	0	0	44	42594	1312	81	0	0	0	0	374.5
375.5	0	16	0	212761	0	17258	0	0	75169	856	0	0	0	0	0	0	0	0	3949	14	0	0	0	0	0	3	0	43804	0	229834	0	0	0	0	0	0	0	28	43442	632	69	0	0	0	0	375.5
376.5	0	10	0	200259	0	10972	0	0	61023	523	0	0	0	0	0	0	0	0	3861	10	0	0	0	0	0	2	0	51843	0	240378	0	0	0	0	0	0	0	18	44215	294	59	0	0	0	0	376.5
377.5	0	6	0	187501	0	6798	0	0	49252	314	0	0	0	0	0	0	0	0	3771	6	0	0	0	0	0	1	0	60890	0	250278	0	0	0	0	0	0	0	11	44909	131	50	0	0	0	0	377.5
378.5	0	3	0	174615	0	4106	0	0	39524	186	0	0	0	0	0	0	0	0	3681	4	0	0	0	0	0	0	0	70969	0	259410	0	0	0	0	0	0	0	7	45521	57	42	0	0	0	0	378.5
379.5	0	2	0	161729	0	2418	0	0	31538	109	0	0	0	0	0	0	0	0	3590	3	0	0	0	0	0	0	0	82089	0	267656	0	0	0	0	0	0	0	4	46048	24	36	0	0	0	0	379.5
380.5	0	1	0	148965	0	1388	0	0	25025	63	0	0	0	0	0	0	0	0	3498	2	0	0	0	0	0	0	0	94230	0	274908	0	0	0	0	0	0	0	3	46486	9	30	0	0	0	0	380.5
381.5	0	0	0	136438	0	777	0	0	19748	36	0	0	0	0	0	0	0	0	3405	1	0	0	0	0	0	0	0	107350	0	281070	0	0	0	0	0	0	0	2	46835	4	25	0	0	0	0	381.5
382.5	0	0	0	124254	0	424	0	0	15498	20	0	0	0	0	0	0	0	0	3313	0	0	0	0	0	0	0	0	121376	0	286055	0	0	0	0	0	0	0	0	47092	1	21	0	0	0	0	382.5
383.5	0	0	0	112507	0	226	0	0	12098	11	0	0	0	0	0	0	0	0	3220	0	0	0	0	0	0	0	0	136206	0	289796	0	0	0	0	0	0	0	0	47257	0	18	0	0	0	0	383.5
384.5	0	0	0	101277	0	117	0	0	9394	6	0	0	0	0	0	0	0	0	3127	0	0	0	0	0	0	0	0	151706	0	292240	0	0	0	0	0	0	0	0	47329	0	15	0	0	0	0	384.5
385.5	0	0	0	90632	0	60	0	0	7256	3	0	0	0	0	0	0	0	0	3035	0	0	0	0	0	0	0	0	167715	0	293353	0	0	0	0	0	0	0	0	47310	0	12	0	0	0	0	385.5
386.5	0	0	0	80625	0	29	0	0	5576	2	0	0	0	0	0	0	0	0	2943	0	0	0	0	0	0	0	0	184041	0	293120	0	0	0	0	0	0	0	0	47198	0	10	0	0	0	0	386.5
387.5	0	0	0	71294	0	14	0	0	4263	0	0	0	0	0	0	0	0	0	2851	0	0	0	0	0	0	0	0	200472	0	291544	0	0	0	0	0	0	0	0	46996	0	8	0	0	0	0	387.5
388.5	0	0	0	62663	0	7	0	0	3243	0	0	0	0	0	0	0	0	0	2760	0	0	0	0	0	0	0	0	216773	0	288647	0	0	0	0	0	0	0	0	46706	0	7	0	0	0	0	388.5
389.5	0	0	0	54743	0	3	0	0	2454	0	0	0	0	0	0	0	0	0	2670	0	0	0	0	0	0	0	0	232695	0	284470	0	0	0	0	0	0	0	0	46329	0	6	0	0	0	0	389.5
390.5	0	0	0	47532	0	1	0	0	1849	0	0	0	0	0	0	0	0	0	2580	0	0	0	0	0	0	0	0	247982	0	279073	0	0	0	0	0	0	0	0	45869	0	5	0	0	0	0	390.5
391.5	0	0	0	41018	0	0	0	0	1386	0	0	0	0	0	0	0	0	0	2492	0	0	0	0	0	0	0	0	262377	0	272528	0	0	0	0	0	0	0	0	45329	0	4	0	0	0	0	391.5
392.5	0	0	0	35179	0	0	0	0	1034	0	0	0	0	0	0	0	0	0	2404	0	0	0	0	0	0	0	0	275630	0	264924	0	0	0	0	0	0	0	0	44711	0	3	0	0	0	0	392.5
393.5	0	0	0	29985	0	0	0	0	768	0	0	0	0	0	0	0	0	0	2318	0	0	0	0	0	0	0	0	287503	0	256361	0	0	0	0	0	0	0	0	44021	0	3	0	0	0	0	393.5
394.5	0	0	0	25399	0	0	0	0	567	0	0	0	0	0	0	0	0	0	2233	0	0	0	0	0	0	0	0	297783	0	246951	0	0	0	0	0	0	0	0	43261	0	2	0	0	0	0	394.5
395.5	0	0	0	21381	0	0	0	0	417	0	0	0	0	0	0	0	0	0	2150	0	0	0	0	0	0	0	0	306282	0	236809	0	0	0	0	0	0	0	0	42438	0	2	0	0	0	0	395.5
396.5	0	0	0	17887	0	0	0	0	306	0	0	0	0	0	0	0	0	0	2067	0	0	0	0	0	0	0	0	312848	0	226061	0	0	0	0	0	0	0	0	41554	0	1	0	0	0	0	396.5
397.5	0	0	0	14870	0	0	0	0	223	0	0	0	0	0	0	0	0	0	1987	0	0	0	0	0	0	0	0	317367	0	214829	0	0	0	0	0	0	0	0	40616	0	1	0	0	0	0	397.5
398.5	0	0	0	12285	0	0	0	0	162	0	0	0	0	0	0	0	0	0	1908	0	0	0	0	0	0	0	0	319767	0	203241	0	0	0	0	0	0	0	0	39627	0	0	0	0	0	0	398.5
399.5	0	0	0	10087	0	0	0	0	117	0	0	0	0	0	0	0	0	0	1830	0	0	0	0	0	0	0	0	320019	0	191419	0	0	0	0	0	0	0	0	38594	0	0	0	0	0	0	399.5
400.5	0	0	0	8230	0	0	0	0	84	0	0	0	0	0	0	0	0	0	1754	0	0	0	0	0	0	0	0	318140	0	179482	0	0	0	0	0	0	0	0	37522	0	0	0	0	0	0	400.5
401.5	0	0	0	6673	0	0	0	0	60	0	0	0	0	0	0	0	0	0	1681	0	0	0	0	0	0	0	0	314188	0	167543	0	0	0	0	0	0	0	0	36415	0	0	0	0	0	0	401.5
402.5	0	0	0	5377	0	0	0	0	43	0	0	0	0	0	0	0	0	0	1608	0	0	0	0	0	0	0	0	308262	0	155708	0	0	0	0	0	0	0	0	35279	0	0	0	0	0	0	402.5
403.5	0	0	0	4306	0	0	0	0	31	0	0	0	0	0	0	0	0	0	1538	0	0	0	0	0	0	0	0	300499	0	144071	0	0	0	0	0	0	0	0	34118	0	0	0	0	0	0	403.5
404.5	0	0	0	3427	0	0	0	0	22	0	0	0	0	0	0	0	0	0	1470	0	0	0	0	0	0	0	0	291064	0	132720	0	0	0	0	0	0	0	0	32939	0	0	0	0	0	0	404.5
405.5	0	0	0	2711	0	0	0	0	15	0	0	0	0	0	0	0	0	0	1403	0	0	0	0	0	0	0	0	280150	0	121730	0	0	0	0	0	0	0	0	31746	0	0	0	0	0	0	405.5
406.5	0	0	0	2131	0	0	0	0	11	0	0	0	0	0	0	0	0	0	1339	0	0	0	0	0	0	0	0	267969	0	111164	0	0	0	0	0	0	0	0	30544	0	0	0	0	0	0	406.5
407.5	0	0	0	1665	0	0	0	0	8	0	0	0	0	0	0	0	0	0	1276	0	0	0	0	0	0	0	0	254744	0	101076	0	0	0	0	0	0	0	0	29337	0	0	0	0	0	0	407.5
408.5	0	0	0	1293	0	0	0	0	5	0	0	0	0	0	0	0	0	0	1215	0	0	0	0	0	0	0	0	240705	0	91508	0	0	0	0	0	0	0	0	28129	0	0	0	0	0	0	408.5
409.5	0	0	0	998	0	0	0	0	4	0	0	0	0	0	0	0	0	0	1156	0	0	0	0	0	0	0	0	226082	0	82490	0	0	0	0	0	0	0	0	26926	0	0	0	0	0	0	409.5
410.5	0	0	0	766	0	0	0	0	3	0	0	0	0	0	0	0	0	0	1100	0	0	0	0	0	0	0	0	211098	0	74043	0	0	0	0	0	0	0	0	25731	0	0	0	0	0	0	410.5
411.5	0	0	0	584	0	0	0	0	2	0	0	0	0	0	0	0	0	0	1045	0	0	0	0	0	0	0	0	195966	0	66179	0	0	0	0	0	0	0	0	24548	0	0	0	0	0	0	411.5
412.5	0	0	0	443	0	0	0	0	1	0	0	0	0	0	0	0	0	0	992	0	0	0	0	0	0	0	0	180881	0	58900	0	0	0	0	0	0	0	0	23380	0	0	0	0	0	0	412.5
413.5	0	0	0	334	0	0	0	0	0	0	0	0	0	0	0	0	0	0	941	0	0	0	0	0	0	0	0	166022	0	52201	0	0	0	0	0	0	0	0	22231	0	0	0	0	0	0	413.5
414.5	0	0	0	250	0	0	0	0	0	0	0	0	0	0	0	0	0	0	892	0	0	0	0	0	0	0	0	151544	0	46070	0	0	0	0	0	0	0	0	21103	0	0	0	0	0	0	414.5
415.5	0	0	0	186	0	0	0	0	0	0	0	0	0	0	0	0	0	0	844	0	0	0	0	0	0	0	0	137581	0	40489	0	0	0	0	0	0	0	0	19999	0	0	0	0	0	0	415.5
416.5	0	0	0	138	0	0	0	0	0	0	0	0	0	0	0	0	0	0	799	0	0	0	0	0	0	0	0	124242	0	35437	0	0	0	0	0	0	0	0	18921	0	0	0	0	0	0	416.5
417.5	0	0	0	102	0	0	0	0	0	0	0	0	0	0	0	0	0	0	755	0	0	0	0	0	0	0	0	111613	0	30888	0	0	0	0	0	0	0	0	17873	0	0	0	0	0	0	417.5
418.5	0	0	0	74	0	0	0	0	0	0	0	0	0	0	0	0	0	0	714	0	0	0	0	0	0	0	0	99757	0	26812	0	0	0	0	0	0	0	0	16854	0	0	0	0	0	0	418.5
419.5	0	0	0	54	0	0	0	0	0	0	0	0	0	0	0	0	0	0	674	0	0	0	0	0	0	0	0	88718	0	23178	0	0	0	0	0	0	0	0	15868	0	0	0	0	0	0	419.5
420.5	0	0	0	39	0	0	0	0	0	0	0	0	0	0	0	0	0	0	635	0	0	0	0	0	1	0	0	78516	0	19956	0	0	0	0	0	0	0	0	14915	0	0	0	0	0	0	420.5
421.5	0	0	0	28	0	0	0	0	0	0	0	0	0	0	0	0	0	0	599	0	0	0	0	0	2	0	0	69158	0	17112	0	0	0	0	0	0	0	0	13997	0	0	0	0	0	0	421.5
422.5	0	0	0	20	0	0	0	0	0	0	0	0	0	0	0	0	0	0	564	0	0	0	0	0	3	0	0	60635	0	14615	0	0	0	0	0	0	0	0	13114	0	0	0	0	0	0	422.5
423.5	0	0	0	14	0	0	0	0	0	0	0	0	0	0	0	0	0	0	531	0	0	0	0	0	5	0	0	52922	0	12432	0	0	0	0	0	0	0	0	12267	0	0	0	0	0	0	423.5
424.5	0	0	0	10	0	0	0	0	0	0	0	0	0	0	0	0	0	0	499	0	0	0	0	0	7	0	0	45989	0	10533	0	0	0	0	0	0	0	0	11456	0	0	0	0	0	0	424.5
425.5	0	0	0	7	0	0	0	0	0	0	0	0	0	0	0	0	0	0	469	0	0	0	0	0	11	0	0	39796	0	8889	0	0	0	0	0	0	0	0	10681	0	0	0	0	0	0	425.5
426.5	0	0	0	5	0	0	0	0	0	0	0	0	0	0	0	0	0	0	440	0	0	0	0	0	16	0	0	34295	0	7472	0	0	0	0	0	0	0	0	9943	0	0	0	0	0	0	426.5
427.5	0	0	0	4	0	0	0	0	0	0	0	0	0	0	0	0	0	0	413	0	0	0	0	0	24	0	0	29438	0	6256	0	0	0	0	0	0	0	0	9241	0	0	0	0	0	0	427.5
428.5	0	0	0	2	0	0	0	0	0	0	0	0	0	0	0	0	0	0	387	0	0	0	0	0	35	0	0	25172	0	5218	0	0	0	0	0	0	0	0	8574	0	0	0	0	0	0	428.5
429.5	0	0	0	2	0	0	0	0	0	0	0	0	0	0	0	0	0	0	362	0	0	0	0	0	52	0	0	21446	0	4335	0	0	0	0	0	0	0	0	7943	0	0	0	0	0	0	429.5
430.5	0	0	0	1	0	0	0	0	0	0	0	0	0	0	0	0	0	0	339	1	0	0	0	0	75	0	0	18207	0	3588	0	0	0	0	0	0	0	0	7347	0	0	0	0	0	0	430.5
431.5	0	0	0	0	0	0	0	0	0	0	0	0	0	0	0	0	0	0	317	2	0	0	0	0	107	0	0	15406	0	2958	0	0	0	0	0	0	0	0	6785	0	0	0	0	0	0	431.5
432.5	0	0	0	0	0	0	0	0	0	0	0	0	0	0	0	0	0	0	296	3	0	0	0	0	152	0	0	12994	0	2429	0	0	0	0	0	0	0	0	6255	0	0	0	0	0	0	432.5
433.5	0	0	0	0	0	0	0	0	0	0	0	0	0	0	0	0	0	0	276	4	0	0	0	0	214	0	0	10926	0	1988	0	0	0	0	0	0	0	0	5758	0	0	0	0	0	0	433.5
434.5	0	0	0	0	0	0	0	0	0	0	0	0	0	0	0	0	0	0	258	6	0	0	0	0	298	0	0	9161	0	1620	0	0	0	0	0	0	0	0	5292	0	0	0	0	0	0	434.5
435.5	0	0	0	0	0	0	0	0	0	0	0	0	0	0	0	0	0	0	240	9	0	0	0	0	411	0	0	7661	0	1316	0	0	0	0	0	0	0	0	4856	0	0	0	0	0	0	435.5
436.5	0	0	0	0	0	0	0	0	0	0	0	0	0	0	0	0	0	0	224	13	0	0	0	0	563	0	0	6390	0	1065	0	0	0	0	0	0	0	0	4449	0	0	0	0	0	0	436.5
437.5	0	0	0	0	0	0	0	0	0	0	0	0	0	0	0	0	0	0	208	19	0	0	0	0	765	0	0	5318	0	858	0	0	0	0	0	0	0	0	4069	0	0	0	0	0	0	437.5
438.5	0	0	0	0	0	0	0	0	0	0	0	0	0	0	0	0	0	0	194	28	0	0	0	0	1029	0	0	4416	0	689	0	0	0	0	0	0	0	0	3716	0	0	0	0	0	0	438.5
439.5	0	0	0	0	0	0	0	0	0	0	0	0	0	0	0	0	0	0	180	42	0	0	0	0	1374	0	0	3660	0	552	0	0	0	0	0	0	0	0	3388	0	0	0	0	0	0	439.5
440.5	0	0	0	0	0	0	0	0	0	0	0	0	0	0	0	0	0	0	167	61	0	0	0	0	1819	0	0	3028	0	440	0	0	0	0	0	0	0	0	3084	0	0	0	0	0	0	440.5
441.5	0	0	0	0	0	0	0	0	0	0	0	0	0	0	0	0	0	0	155	89	0	0	0	0	2389	0	0	2501	0	349	0	0	0	0	0	0	0	0	2803	0	0	0	0	0	0	441.5
442.5	0	0	0	0	0	0	0	0	0	0	0	0	0	0	0	0	0	0	144	128	0	0	0	0	3113	0	0	2063	0	277	0	0	0	0	0	0	0	0	2544	0	0	0	0	0	0	442.5
443.5	0	0	0	0	0	0	0	0	0	0	0	0	0	0	0	0	0	0	133	186	0	0	0	0	4023	0	0	1700	0	218	0	0	0	0	0	0	0	0	2305	0	0	0	0	0	0	443.5
444.5	0	0	0	0	0	0	0	0	0	0	0	0	0	0	0	0	0	0	123	268	0	0	0	0	5160	0	0	1400	0	172	0	0	0	0	0	0	0	0	2085	0	0	0	0	0	0	444.5
445.5	0	0	0	0	0	0	0	0	0	0	0	0	0	0	0	0	0	0	114	384	0	0	0	0	6568	0	0	1151	0	134	0	0	0	0	0	0	0	0	1883	0	0	0	0	0	0	445.5
446.5	0	0	0	0	0	0	0	0	0	0	0	0	0	0	0	0	0	0	105	547	0	0	0	0	8298	0	0	947	0	105	0	0	0	0	0	0	0	0	1698	0	0	0	0	0	0	446.5
447.5	0	0	0	0	0	0	0	0	0	0	0	0	0	0	0	0	0	0	97	776	0	0	0	0	10405	0	0	778	0	82	0	0	0	0	0	0	0	0	1528	0	0	0	0	0	0	447.5
448.5	0	0	0	0	0	0	0	0	0	0	0	0	0	0	0	0	0	0	90	1093	0	0	0	0	12955	0	0	640	0	63	0	0	0	0	0	0	0	0	1374	0	0	0	0	0	0	448.5
449.5	0	0	0	0	0	0	0	0	0	0	0	0	0	0	0	0	0	0	83	1530	0	0	0	0	16014	0	0	526	0	49	0	0	0	0	0	0	0	0	1233	0	0	0	0	0	0	449.5
450.5	0	0	0	0	0	0	0	0	0	0	0	0	0	0	0	0	0	0	76	2128	0	0	0	0	19658	0	0	433	0	38	0	0	0	0	0	0	0	0	1105	0	0	0	0	0	0	450.5
451.5	0	0	0	0	0	0	0	0	0	0	0	0	0	0	0	0	0	0	70	2937	0	0	0	0	23965	0	0	356	0	29	0	0	0	0	0	0	0	0	988	0	0	0	0	0	0	451.5
452.5	0	0	0	0	0	0	0	0	0	0	0	0	0	0	0	0	0	0	64	4023	0	0	0	0	29020	0	0	293	0	22	0	0	0	0	0	0	0	0	883	0	0	0	0	0	0	452.5
453.5	0	0	0	0	0	0	0	0	0	0	0	0	0	0	0	0	0	0	59	5467	0	0	0	0	34909	0	0	242	0	17	0	0	0	0	0	0	0	0	787	0	0	0	0	0	0	453.5
454.5	0	0	0	0	0	0	0	0	0	0	0	0	0	0	0	0	0	0	54	7368	0	0	0	0	41720	0	0	200	0	13	0	0	0	0	0	0	0	0	701	0	0	0	0	0	0	454.5
455.5	0	0	0	0	0	0	0	0	0	0	0	0	0	0	0	0	0	0	50	9845	0	0	0	0	49544	0	0	165	0	10	0	0	0	0	0	0	0	0	623	0	0	0	0	0	0	455.5
456.5	0	0	0	0	0	0	0	0	0	0	0	0	0	0	0	0	0	0	46	13039	0	0	0	0	58469	0	0	137	0	7	0	0	0	0	0	0	0	0	553	0	0	0	0	0	0	456.5
457.5	0	0	0	0	0	0	0	0	0	0	0	0	0	0	0	0	0	0	42	17113	0	0	0	0	68578	0	0	114	0	6	0	0	0	0	0	0	0	0	490	0	0	0	0	0	0	457.5
458.5	0	0	0	0	0	0	0	0	0	0	0	0	0	0	0	0	0	0	38	22252	0	0	0	0	79952	0	0	95	0	4	0	0	0	0	0	0	0	0	433	0	0	0	0	0	0	458.5
459.5	0	0	0	0	0	0	0	0	0	0	0	0	0	0	0	0	0	0	35	28659	0	0	0	0	92665	0	0	79	0	3	0	0	0	0	0	0	0	0	383	0	0	0	0	0	0	459.5
460.5	0	0	0	0	0	0	0	0	0	0	0	0	0	0	0	0	0	0	32	36552	0	0	0	0	106778	0	0	66	0	2	0	0	0	0	0	0	0	0	337	0	0	0	0	0	0	460.5
461.5	0	0	0	0	0	0	0	0	0	0	0	0	0	0	0	0	0	0	29	46157	0	0	0	0	122345	0	0	56	0	2	0	0	0	0	0	0	0	0	297	0	0	0	0	0	0	461.5
462.5	0	0	0	0	0	0	0	0	0	0	0	0	0	0	0	0	0	0	27	57699	0	0	0	0	139404	0	0	47	0	1	0	0	0	0	0	0	0	0	261	0	0	0	0	0	0	462.5
463.5	0	0	0	0	0	0	0	0	0	0	0	0	0	0	0	0	0	0	24	71389	0	0	0	0	157978	0	0	40	0	0	0	0	0	0	0	0	0	0	229	0	0	0	0	0	0	463.5
464.5	0	0	0	0	0	0	0	0	0	0	0	0	0	0	0	0	0	0	22	87409	0	0	0	0	178073	0	0	34	0	0	0	0	0	0	0	0	0	0	201	0	0	0	0	0	0	464.5
465.5	0	0	0	0	0	0	0	0	0	0	0	0	0	0	0	0	0	0	20	105897	0	0	0	0	199674	0	0	29	0	0	0	0	0	0	0	0	0	0	176	0	0	0	0	0	0	465.5
466.5	0	0	0	0	0	0	0	0	0	0	0	0	0	0	0	0	0	0	18	126928	0	0	0	0	222749	0	0	25	0	0	0	0	0	0	0	0	0	0	153	0	0	0	0	0	0	466.5
467.5	0	0	0	0	0	0	0	0	0	0	0	0	0	0	0	0	0	0	17	150495	0	0	0	0	247244	0	0	21	0	0	0	0	0	0	0	0	0	0	134	0	0	0	0	0	0	467.5
468.5	0	0	0	0	0	0	0	0	0	0	0	0	0	0	0	0	0	0	15	176495	0	0	0	0	273081	0	0	18	0	0	0	0	0	0	0	0	0	0	117	0	0	0	0	0	0	468.5
469.5	0	0	0	0	0	0	0	0	0	0	0	0	0	0	0	0	0	0	14	204712	0	0	0	0	300163	0	0	16	0	0	0	0	0	0	0	0	0	0	101	0	0	0	0	0	0	469.5
470.5	0	0	0	0	0	0	0	0	0	0	0	0	0	0	0	0	0	0	13	234809	0	0	0	0	328369	0	0	14	0	0	0	0	0	0	0	0	0	0	88	0	0	0	0	0	0	470.5
471.5	0	0	0	0	0	0	0	0	0	0	0	0	0	0	0	0	0	0	11	266323	0	0	0	0	357560	0	0	12	0	0	0	0	0	0	0	0	0	0	76	0	0	0	0	0	0	471.5
472.5	0	0	0	0	0	0	0	0	0	0	0	0	0	0	0	0	0	0	10	298671	0	0	0	0	387573	0	0	11	0	0	0	0	0	0	0	0	0	0	66	0	0	0	0	0	0	472.5
473.5	0	0	0	0	0	0	0	0	0	0	0	0	0	0	0	0	0	0	9	331160	0	0	0	0	418228	0	0	10	0	0	0	0	0	0	0	0	0	0	57	0	0	0	0	0	0	473.5
474.5	0	0	0	0	0	0	0	0	0	0	0	0	0	0	0	0	0	0	8	363007	0	0	0	0	449331	0	0	9	0	0	0	0	0	0	0	0	0	0	49	0	0	0	0	0	0	474.5
475.5	0	0	0	0	0	0	0	0	0	0	0	0	0	0	0	0	0	0	8	393369	0	0	0	0	480668	0	0	8	0	0	0	0	0	0	0	0	0	0	42	0	0	0	0	0	0	475.5
476.5	0	0	0	0	0	0	0	0	0	0	0	0	0	0	0	0	0	0	7	421379	0	0	0	0	512019	0	0	7	0	0	0	0	0	0	0	0	0	0	36	0	0	0	0	0	0	476.5
477.5	0	0	0	0	0	0	0	0	0	0	0	0	0	0	0	0	0	0	6	446184	0	0	0	0	543149	0	0	6	0	0	0	0	0	0	0	0	0	0	31	0	0	0	0	0	0	477.5
478.5	0	0	0	0	0	0	0	0	0	0	0	0	0	0	0	0	0	0	6	466987	0	0	0	0	573820	0	0	6	0	0	0	0	0	0	0	0	0	0	27	0	0	0	0	0	0	478.5
479.5	0	0	0	0	0	0	0	0	0	0	0	0	0	0	0	0	0	0	5	483095	0	0	0	0	603790	0	0	5	0	0	0	0	0	0	0	0	0	0	23	0	0	0	0	0	0	479.5
480.5	0	0	0	0	0	0	0	0	0	0	0	0	0	0	0	0	0	0	5	493952	0	0	0	0	632816	0	0	5	0	0	0	0	0	0	0	0	0	0	20	0	0	0	0	0	0	480.5
481.5	0	0	0	0	0	0	0	0	0	0	0	0	0	0	0	0	0	0	4	499172	0	0	0	0	660659	0	0	5	0	0	0	0	0	0	0	0	0	0	17	0	0	0	0	0	0	481.5
482.5	0	0	0	0	0	0	0	0	0	0	0	0	0	0	0	0	0	0	4	498564	0	0	0	0	687085	0	0	4	0	0	0	0	0	0	0	0	0	0	14	0	0	0	0	0	0	482.5
483.5	0	0	0	0	0	0	0	0	0	0	0	0	0	0	0	0	0	0	3	492141	0	0	0	0	711871	0	0	4	0	0	0	0	0	0	0	0	0	0	12	0	0	0	0	0	0	483.5
484.5	0	0	0	0	0	0	0	0	0	0	0	0	0	0	0	0	0	0	3	480121	0	0	0	0	734805	0	0	4	0	0	0	0	0	0	0	0	0	0	10	0	0	0	0	0	0	484.5
485.5	0	0	0	0	0	0	0	0	0	0	0	0	0	0	0	0	0	0	3	462915	0	0	0	0	755691	0	0	4	0	0	0	0	0	0	0	0	0	0	9	0	0	0	0	0	0	485.5
486.5	0	0	0	0	0	0	0	0	0	0	0	0	0	0	0	0	0	0	2	441102	0	0	0	0	774348	0	0	4	0	0	0	0	0	0	0	0	0	0	7	0	0	0	0	0	0	486.5
487.5	0	0	0	0	0	0	0	0	0	0	0	0	0	0	0	0	0	0	2	415396	0	0	0	0	790620	0	0	4	0	0	0	0	0	0	0	0	0	0	6	0	0	0	0	0	0	487.5
488.5	0	0	0	0	0	0	0	0	0	0	0	0	0	0	0	0	0	0	2	386608	0	0	0	0	804367	0	0	4	0	0	0	0	0	0	0	0	0	0	5	0	0	0	0	0	0	488.5
489.5	0	0	0	0	0	0	0	0	0	0	0	0	0	0	0	0	0	0	2	355605	0	0	0	0	815478	0	0	4	0	0	0	0	0	0	0	0	0	0	4	0	0	0	0	0	0	489.5
490.5	0	0	0	0	0	0	0	0	0	0	0	0	0	0	0	0	0	0	2	323262	0	0	0	0	823863	0	0	4	0	0	0	0	0	0	0	0	0	0	4	0	0	0	0	0	0	490.5
491.5	0	0	0	0	0	0	0	0	0	0	0	0	0	0	0	0	0	0	1	290426	0	0	0	0	829459	0	0	4	0	0	0	0	0	0	0	0	0	0	3	0	0	0	0	0	0	491.5
492.5	0	0	0	0	0	0	0	0	0	0	0	0	0	0	0	0	0	0	1	257879	0	0	0	0	832230	0	0	4	0	0	0	0	0	0	0	0	0	0	3	0	0	0	0	0	0	492.5
493.5	0	0	0	0	0	0	0	0	0	0	0	0	0	0	0	0	0	0	1	226308	0	0	0	0	832166	0	0	4	0	0	0	0	0	0	0	0	0	0	2	0	0	0	0	0	0	493.5
494.5	0	0	0	0	0	0	0	0	0	0	0	0	0	0	0	0	0	0	0	196288	0	0	0	0	829285	0	0	4	0	0	0	0	0	0	0	0	0	0	2	0	0	0	0	0	0	494.5
495.5	0	0	0	0	0	0	0	0	0	0	0	0	0	0	0	0	0	0	0	168269	0	0	0	0	823627	0	0	4	0	0	0	0	0	0	0	0	0	0	2	0	0	0	0	0	0	495.5
496.5	0	0	0	0	0	0	0	0	0	0	0	0	0	0	0	0	0	0	0	142574	0	0	0	0	815263	0	0	4	0	0	0	0	0	0	0	0	0	0	1	0	0	0	0	0	0	496.5
497.5	0	0	0	0	0	0	0	0	0	0	0	0	0	0	0	0	0	0	0	119402	0	0	0	0	804282	0	0	4	0	0	0	0	0	0	0	0	0	0	1	0	0	0	0	0	0	497.5
498.5	0	0	0	0	0	0	0	0	0	0	0	0	0	0	0	0	0	0	0	98839	0	0	0	0	790800	0	0	5	0	0	0	0	0	0	0	0	0	0	0	0	0	0	0	0	0	498.5
499.5	0	0	0	0	0	0	0	0	0	0	0	0	0	0	0	0	0	0	0	80871	0	0	0	0	774950	0	0	5	0	0	0	0	0	0	0	0	0	0	0	0	0	0	0	0	0	499.5
500.5	0	0	0	0	0	0	0	0	0	0	0	0	0	0	0	0	0	0	0	65407	0	0	0	0	756887	0	0	5	0	0	0	0	0	0	0	0	0	0	0	0	0	0	0	0	0	500.5
501.5	0	0	0	0	0	0	0	0	0	0	0	0	0	0	0	0	0	0	0	52292	0	0	0	0	736781	0	0	6	0	0	0	0	0	0	0	0	0	0	0	0	0	0	0	0	0	501.5
502.5	0	0	0	0	0	0	0	0	0	0	0	0	0	0	0	0	0	0	0	41326	0	0	0	0	714815	0	0	6	0	0	0	0	0	0	0	0	0	0	0	0	0	0	0	0	0	502.5
503.5	0	0	0	0	0	0	0	0	0	0	0	0	0	0	0	0	0	0	0	32286	0	0	0	0	691186	0	0	7	0	0	0	0	0	0	0	0	0	0	0	0	0	0	0	0	0	503.5
504.5	0	0	0	0	0	0	0	0	0	0	0	0	0	0	0	0	0	0	0	24935	0	0	0	0	666098	0	0	7	0	0	0	0	0	0	0	0	0	0	0	0	0	0	0	0	0	504.5
505.5	0	0	0	0	0	0	0	0	0	0	0	0	0	0	0	0	0	0	0	19039	0	0	0	0	639762	0	0	8	0	0	0	0	0	0	0	0	0	0	0	0	0	0	0	0	0	505.5
506.5	0	0	0	0	0	0	0	0	0	0	0	0	0	0	0	0	0	0	0	14371	0	0	0	0	612395	0	0	9	0	0	0	0	0	0	0	0	0	0	0	0	0	0	0	0	0	506.5
507.5	0	0	0	0	0	0	0	0	0	0	0	0	0	0	0	0	0	0	0	10725	0	0	0	0	584210	0	0	10	0	0	0	0	0	0	0	0	0	0	0	0	0	0	0	0	0	507.5
508.5	0	0	0	0	0	0	0	0	0	0	0	0	0	0	0	0	0	0	0	7914	0	0	0	0	555425	0	0	11	0	0	0	0	0	0	0	0	0	0	0	0	0	0	0	0	0	508.5
509.5	0	0	0	0	0	0	0	0	0	0	0	0	0	0	0	0	0	0	0	5773	0	0	0	0	526249	0	0	12	0	0	0	0	0	0	0	0	0	0	0	0	0	0	0	0	0	509.5
510.5	0	0	0	0	0	0	0	0	0	0	0	0	0	0	0	0	0	0	0	4165	0	0	0	0	496886	0	0	14	0	0	0	0	0	0	0	0	0	0	0	0	0	0	0	0	0	510.5
511.5	0	0	0	0	0	0	0	0	0	0	0	0	0	0	0	0	0	0	0	2970	0	0	0	0	467535	0	0	15	0	0	0	0	0	0	0	0	0	0	0	0	0	0	0	0	0	511.5
512.5	0	0	0	0	0	0	0	0	0	0	0	0	0	0	0	0	0	0	0	2095	0	0	0	0	438381	0	0	17	0	0	0	0	0	0	0	0	0	0	0	0	0	0	0	0	0	512.5
513.5	0	0	0	0	0	0	0	0	0	0	0	0	0	0	0	0	0	0	0	1461	0	0	0	0	409598	0	0	20	0	0	0	0	0	0	0	0	0	0	0	0	0	0	0	0	0	513.5
514.5	0	0	0	0	0	0	0	0	0	0	0	0	0	0	0	0	0	0	0	1008	0	0	0	0	381348	0	0	23	0	0	0	0	0	0	0	0	0	0	0	0	0	0	0	0	0	514.5
515.5	0	0	0	0	0	0	0	0	0	0	0	0	0	0	0	0	0	0	0	687	0	0	0	0	353778	0	0	26	0	0	0	0	0	0	0	0	0	0	0	0	0	0	0	0	0	515.5
516.5	0	0	0	0	0	0	0	0	0	0	0	0	0	0	0	0	0	0	0	464	0	0	0	0	327017	0	0	30	0	0	0	0	0	0	0	0	0	0	0	0	0	0	0	0	0	516.5
517.5	0	0	0	0	0	0	0	0	0	0	0	0	0	0	0	0	0	0	0	309	0	0	0	0	301182	0	0	34	0	0	0	0	0	0	0	0	0	0	0	0	0	0	0	0	0	517.5
518.5	0	0	0	0	0	0	0	0	0	0	0	0	0	0	0	0	0	0	0	204	0	0	0	0	276371	0	0	40	0	0	0	0	0	0	0	0	0	0	0	0	0	0	0	0	0	518.5
519.5	0	0	0	0	0	0	0	0	0	0	0	0	0	0	0	0	0	0	0	133	0	0	0	0	252665	0	0	46	0	0	0	0	0	0	0	0	0	0	0	0	0	0	0	0	0	519.5
520.5	0	0	0	0	0	0	0	0	0	0	0	0	0	0	0	0	0	0	0	86	0	0	0	0	230131	0	0	53	0	0	0	0	0	0	0	0	0	0	0	0	0	0	0	0	0	520.5
521.5	0	0	0	0	0	0	0	0	0	0	0	0	0	0	0	0	0	0	0	55	0	0	0	0	208816	0	0	62	0	0	0	0	0	0	0	0	0	0	0	0	0	0	0	0	0	521.5
522.5	0	0	0	0	0	0	0	0	0	0	0	0	0	0	0	0	0	0	0	35	0	0	0	0	188755	0	0	73	0	0	0	0	0	0	0	0	0	0	0	0	0	0	0	0	0	522.5
523.5	0	0	0	0	0	0	0	0	0	0	0	0	0	0	0	0	0	0	0	22	0	0	0	0	169966	0	0	85	0	0	0	0	0	0	0	0	0	0	0	0	0	0	0	0	0	523.5
524.5	0	0	0	0	0	0	0	0	0	0	0	0	0	0	0	0	0	0	0	13	0	0	0	0	152454	0	0	100	0	0	0	0	0	0	0	0	0	0	0	0	0	0	0	0	0	524.5
525.5	0	0	0	0	0	0	0	0	0	0	0	0	0	0	0	0	0	0	0	8	0	0	0	0	136212	0	0	117	0	0	0	0	0	0	0	0	0	0	0	0	0	0	0	0	0	525.5
526.5	0	0	0	0	0	0	0	0	0	0	0	0	0	0	0	0	0	0	0	5	0	0	0	0	121219	0	0	137	0	0	0	0	0	0	0	0	0	0	0	0	0	0	0	0	0	526.5
527.5	0	0	0	0	0	0	0	0	0	0	0	0	0	0	0	0	0	0	0	3	0	0	0	0	107447	0	0	162	0	0	0	0	0	0	0	0	0	0	0	0	0	0	0	0	0	527.5
528.5	0	0	0	0	0	0	0	0	0	0	0	0	0	0	0	0	0	0	0	2	0	0	0	0	94856	0	0	190	0	0	0	0	0	0	0	0	0	0	0	0	0	0	0	0	0	528.5
529.5	0	0	0	0	0	0	0	0	0	0	0	0	0	0	0	0	0	0	0	1	0	0	0	0	83401	0	0	224	0	0	0	0	0	0	0	0	0	0	0	0	0	0	0	0	0	529.5
530.5	0	0	0	0	0	0	0	0	0	0	0	0	0	0	0	0	0	0	0	0	0	0	0	0	73028	0	0	265	0	0	0	0	0	0	0	0	0	0	0	0	0	0	0	0	0	530.5
531.5	0	0	0	0	0	0	0	0	0	0	0	0	0	0	0	0	0	0	0	0	0	0	0	0	63681	0	0	312	0	0	0	0	0	0	0	0	0	0	0	0	0	0	0	0	0	531.5
532.5	0	0	0	0	0	0	0	0	0	0	0	0	0	0	0	0	0	0	0	0	0	0	0	0	55299	0	0	369	0	0	0	0	0	0	0	0	0	0	0	0	0	0	0	0	0	532.5
533.5	0	0	0	0	0	0	0	0	0	0	0	0	0	0	0	0	0	0	0	0	0	0	0	0	47818	0	0	435	0	0	0	0	0	0	0	0	0	0	0	0	0	0	0	0	0	533.5
534.5	0	0	0	0	0	0	0	0	0	0	0	0	0	0	0	0	0	0	0	0	0	0	0	0	41174	0	0	514	0	0	0	0	0	0	0	0	0	0	0	0	0	0	0	0	0	534.5
535.5	0	0	0	0	0	0	0	0	0	0	0	0	0	0	0	0	0	0	0	0	0	0	0	0	35300	0	0	607	0	0	0	0	0	0	0	0	0	0	0	0	0	0	0	0	0	535.5
536.5	0	0	0	0	0	0	0	0	0	0	0	0	0	0	0	0	0	0	0	0	0	0	0	0	30135	0	0	717	0	0	0	0	0	0	0	0	0	0	0	0	0	0	0	0	0	536.5
537.5	0	0	0	0	0	0	0	0	0	0	0	0	0	0	0	0	0	0	0	0	0	0	0	0	25613	0	0	846	0	0	0	0	0	0	0	0	0	0	0	0	0	0	0	0	0	537.5
538.5	0	0	0	0	0	0	0	0	0	0	0	0	0	0	0	0	0	0	0	0	0	0	0	0	21674	0	0	998	0	0	0	0	0	0	0	0	0	0	0	0	0	0	0	0	0	538.5
539.5	0	0	0	0	0	0	0	0	0	0	0	0	0	0	0	0	0	0	0	0	0	0	0	0	18259	0	0	1177	0	0	0	0	0	0	0	0	0	0	0	0	0	0	0	0	0	539.5
540.5	0	0	0	0	0	0	0	0	0	0	0	0	0	0	0	0	0	0	0	0	0	0	0	0	15314	0	0	1388	0	0	0	0	0	0	0	0	0	0	0	0	0	0	0	0	0	540.5
541.5	0	0	0	0	0	0	0	0	0	0	0	0	0	0	0	0	0	0	0	0	0	0	0	0	12787	0	0	1634	0	0	0	0	0	0	0	0	0	0	0	0	0	0	0	0	0	541.5
542.5	0	0	0	0	0	0	0	0	0	0	0	0	0	0	0	0	0	0	0	0	0	0	0	0	10628	0	0	1923	0	0	0	0	0	0	0	0	0	0	0	0	0	0	0	0	0	542.5
543.5	0	0	0	0	0	0	0	0	0	0	0	0	0	0	0	0	0	0	0	0	0	0	0	0	8793	0	0	2261	0	0	0	0	0	0	0	0	0	0	0	0	0	0	0	0	0	543.5
544.5	0	0	0	0	0	0	0	0	0	0	0	0	0	0	0	0	0	0	0	0	0	0	0	0	7242	0	0	2656	0	0	0	0	0	0	0	0	0	0	0	0	0	0	0	0	0	544.5
545.5	0	0	0	0	0	0	0	0	0	0	0	0	0	0	0	0	0	0	0	0	0	0	0	0	5937	0	0	3116	0	0	0	0	0	0	0	0	0	0	0	0	0	0	0	0	0	545.5
546.5	0	0	0	0	0	0	0	0	0	0	0	0	0	0	0	0	0	0	0	0	0	0	0	0	4845	0	0	3651	0	0	0	0	0	0	0	0	0	0	0	0	0	0	0	0	0	546.5
547.5	0	0	0	0	0	0	0	0	0	0	0	0	0	0	0	0	0	0	0	0	0	0	0	0	3935	0	0	4273	0	0	0	0	0	0	0	0	0	0	0	0	0	0	0	0	0	547.5
548.5	0	0	0	0	0	0	0	0	0	0	0	0	0	0	0	0	0	0	0	0	0	0	0	0	3181	0	0	4994	0	0	0	0	0	0	0	0	0	0	0	0	0	0	0	0	0	548.5
549.5	0	0	0	0	0	0	0	0	0	0	0	0	0	0	0	0	0	0	0	0	0	0	0	0	2559	0	0	5827	0	0	0	0	0	0	0	0	0	0	0	0	0	0	0	0	0	549.5
550.5	0	0	0	0	0	0	0	0	0	0	0	0	0	0	0	0	0	0	0	0	0	0	0	0	2049	0	0	6790	0	0	0	0	0	0	0	0	0	0	0	0	0	0	0	0	0	550.5
551.5	0	0	0	0	0	0	0	0	0	0	0	0	0	0	0	0	0	0	0	0	0	0	0	0	1633	0	0	7899	0	0	0	0	0	0	0	0	0	0	0	0	0	0	0	0	0	551.5
552.5	0	0	0	0	0	0	0	0	0	0	0	0	0	0	0	0	0	0	0	0	0	0	0	0	1295	0	0	9173	0	0	0	0	0	0	0	0	0	0	0	0	0	0	0	0	0	552.5
553.5	0	0	0	0	0	0	0	0	0	0	0	0	0	0	0	0	0	0	0	0	0	0	0	0	1022	0	0	10635	0	0	0	0	0	0	0	0	0	0	0	0	0	0	0	0	0	553.5
554.5	0	0	0	0	0	0	0	0	0	0	0	0	0	0	0	0	0	0	0	0	0	0	0	0	803	0	0	12307	0	0	0	0	0	0	0	0	0	0	0	0	0	0	0	0	0	554.5
555.5	0	0	0	0	0	0	0	0	0	0	0	0	0	0	0	0	0	0	0	0	0	0	0	0	627	0	0	14215	0	0	0	0	0	0	0	0	0	0	0	0	0	0	0	0	0	555.5
556.5	0	0	0	0	0	0	0	0	0	0	0	0	0	0	0	0	0	0	0	0	0	0	0	0	488	0	0	16388	0	0	0	0	0	0	0	0	0	0	0	0	0	0	0	0	0	556.5
557.5	0	0	0	0	0	0	0	0	0	0	0	0	0	0	0	0	0	0	0	0	0	0	0	0	378	0	0	18855	0	0	0	0	0	0	0	0	0	0	0	0	0	0	0	0	0	557.5
558.5	0	0	0	0	0	0	0	0	0	0	0	0	0	0	0	0	0	0	0	0	0	0	0	0	291	0	0	21648	0	0	0	0	0	0	0	0	0	0	0	0	0	0	0	0	0	558.5
559.5	0	0	0	0	0	0	0	0	0	0	0	0	0	0	0	0	0	0	0	0	0	0	0	0	223	0	0	24804	0	0	0	0	0	0	0	0	0	0	0	0	0	0	0	0	0	559.5
560.5	0	0	0	0	0	0	0	0	0	0	0	0	0	0	0	0	0	0	0	0	0	0	0	0	170	0	0	28359	0	0	0	0	0	0	0	0	0	0	0	0	0	0	0	0	0	560.5
561.5	0	0	0	0	0	0	0	0	0	0	0	0	0	0	0	0	0	0	0	0	0	0	0	0	129	0	0	32352	0	0	0	0	0	0	0	0	0	0	0	0	0	0	0	0	0	561.5
562.5	0	0	0	0	0	0	0	0	0	0	0	0	0	0	0	0	0	0	0	0	0	0	0	0	97	0	0	36825	0	0	0	0	0	0	0	0	0	0	0	0	0	0	0	0	0	562.5
563.5	0	0	0	0	0	0	0	0	0	0	0	0	0	0	0	0	0	0	0	0	0	0	0	0	73	0	0	41820	0	0	0	0	0	0	0	0	0	0	0	0	0	0	0	0	0	563.5
564.5	0	0	0	0	0	0	0	0	0	0	0	0	0	0	0	0	0	0	0	0	0	0	0	0	55	0	0	47383	0	0	0	0	0	0	0	0	0	0	0	0	0	0	0	0	0	564.5
565.5	0	0	0	0	0	0	0	0	0	0	0	0	0	0	0	0	0	0	0	0	0	0	0	0	41	0	0	53558	0	0	0	0	0	0	0	0	0	0	0	0	0	0	0	0	0	565.5
566.5	0	0	0	0	0	0	0	0	0	0	0	0	0	0	0	0	0	0	0	0	0	0	0	0	30	0	0	60392	0	0	0	0	0	0	0	0	0	0	0	0	0	0	0	0	0	566.5
567.5	0	0	0	0	0	0	0	0	0	0	0	0	0	0	0	0	0	0	0	0	0	0	0	0	22	0	0	67932	0	0	0	0	0	0	0	0	0	0	0	0	0	0	0	0	0	567.5
568.5	0	0	0	0	0	0	0	0	0	0	0	0	0	0	0	0	0	0	0	0	0	0	0	0	16	0	0	76223	0	0	0	0	0	0	0	0	0	0	0	0	0	0	0	0	0	568.5
569.5	0	0	0	0	0	0	0	0	0	0	0	0	0	0	0	0	0	0	0	0	0	0	0	0	12	0	0	85312	0	0	0	0	0	0	0	0	0	0	0	0	0	0	0	0	0	569.5
570.5	0	0	0	0	0	0	0	0	0	0	0	0	0	0	0	0	0	0	0	0	0	0	0	0	9	0	0	95242	0	0	0	0	0	0	0	0	0	0	0	0	0	0	0	0	0	570.5
571.5	0	0	0	0	0	0	0	0	0	0	0	0	0	0	0	0	0	0	0	0	0	0	0	0	6	0	0	106053	0	0	0	0	0	0	0	0	0	0	0	0	0	0	0	0	0	571.5
572.5	0	0	0	0	0	0	0	0	0	0	0	0	0	0	0	0	0	0	0	0	0	0	0	0	4	0	0	117785	0	0	0	0	0	0	0	0	0	0	0	0	0	0	0	0	0	572.5
573.5	0	0	0	0	0	0	0	0	0	0	0	0	0	0	0	0	0	0	0	0	0	0	0	0	3	0	0	130469	0	0	0	0	0	0	0	0	0	0	0	0	0	0	0	0	0	573.5
574.5	0	0	0	0	0	0	0	0	0	0	0	0	0	0	0	0	0	0	0	0	0	0	0	0	2	0	0	144136	0	0	0	0	0	0	0	0	0	0	0	0	0	0	0	0	0	574.5
575.5	0	0	0	0	0	0	0	0	0	0	0	0	0	0	0	0	0	0	0	0	0	0	0	0	2	0	0	158807	0	0	0	0	0	0	0	0	0	0	0	0	0	0	0	0	0	575.5
576.5	0	0	0	0	0	0	0	0	0	0	0	0	0	0	0	0	0	0	0	0	0	0	0	0	1	0	0	174498	0	0	0	0	0	0	0	0	0	0	0	0	0	0	0	0	0	576.5
577.5	0	0	0	0	0	0	0	0	0	0	0	0	0	0	0	0	0	0	0	0	0	0	0	0	0	0	0	191215	0	0	0	0	0	0	0	0	0	0	0	0	0	0	0	0	0	577.5
578.5	0	0	0	0	0	0	0	0	0	0	0	0	0	0	0	0	0	0	0	0	0	0	0	0	0	0	0	208957	0	0	0	0	0	0	0	0	0	0	0	0	0	0	0	0	0	578.5
579.5	0	0	0	0	0	0	0	0	0	0	0	0	0	0	0	0	0	0	0	0	0	0	0	0	0	0	0	227712	0	0	0	0	0	0	0	0	0	0	0	0	0	0	0	0	0	579.5
580.5	0	0	0	0	0	0	0	0	0	0	0	0	0	0	0	0	0	0	0	0	0	0	0	0	0	0	0	247457	0	0	0	0	0	0	0	0	0	0	0	0	0	0	0	0	0	580.5
581.5	0	0	0	0	0	0	0	0	0	0	0	0	0	0	0	0	0	0	0	0	0	0	0	0	0	0	0	268159	0	0	0	0	0	0	0	0	0	0	0	0	0	0	0	0	0	581.5
582.5	0	0	0	0	0	0	0	0	0	0	0	0	0	0	0	0	0	0	0	0	0	0	0	0	0	0	0	289770	0	0	0	0	0	0	0	0	0	0	0	0	0	0	0	0	0	582.5
583.5	0	0	0	0	0	0	0	0	0	0	0	0	0	0	0	0	0	0	0	0	0	0	0	0	0	0	0	312232	0	0	0	0	0	0	0	0	0	0	0	0	0	0	0	0	0	583.5
584.5	0	0	0	0	0	0	0	0	0	0	0	0	0	0	0	0	0	0	0	0	0	0	0	0	0	0	0	335472	0	0	0	0	0	0	0	0	0	0	0	0	0	0	0	0	0	584.5
585.5	0	0	0	0	0	0	0	0	0	0	0	0	0	0	0	0	0	0	0	0	0	0	0	0	0	0	0	359405	0	0	0	0	0	0	0	0	0	0	0	0	0	0	0	0	0	585.5
586.5	0	0	0	0	0	0	0	0	0	0	0	0	0	0	0	0	0	0	0	0	0	0	0	0	0	0	0	383933	0	0	0	0	0	0	0	0	0	0	0	0	0	0	0	0	0	586.5
587.5	0	0	0	0	0	0	0	0	0	0	0	0	0	0	0	0	0	0	0	0	0	0	0	0	0	0	0	408942	0	0	0	0	0	0	0	0	0	0	0	0	0	0	0	0	0	587.5
588.5	0	0	0	0	0	0	0	0	0	0	0	0	0	0	0	0	0	0	0	0	0	0	0	0	0	0	0	434310	0	0	0	0	0	0	0	0	0	0	0	0	0	0	0	0	0	588.5
589.5	0	0	0	0	0	0	0	0	0	0	0	0	0	0	0	0	0	0	0	0	0	0	0	0	0	0	0	459901	0	0	0	0	0	0	0	0	0	0	0	0	0	0	0	0	0	589.5
590.5	0	0	0	0	0	0	0	0	0	0	0	0	0	0	0	0	0	0	0	0	0	0	0	0	0	0	0	485567	0	0	0	0	0	0	0	0	0	0	0	0	0	0	0	0	0	590.5
591.5	0	0	0	0	0	0	0	0	0	0	0	0	0	0	0	0	0	0	0	0	0	0	0	0	0	0	0	511153	0	0	0	0	0	0	0	0	0	0	0	0	0	0	0	0	0	591.5
592.5	0	0	0	0	0	0	0	0	0	0	0	0	0	0	0	0	0	0	0	0	0	0	0	0	0	0	0	536493	0	0	0	0	0	0	0	0	0	0	0	0	0	0	0	0	0	592.5
593.5	0	0	0	0	0	0	0	0	0	0	0	0	0	0	0	0	0	0	0	0	0	0	0	0	0	0	0	561417	0	0	0	0	0	0	0	0	0	0	0	0	0	0	0	0	0	593.5
594.5	0	0	0	0	0	0	0	0	0	0	0	0	0	0	0	0	0	0	0	0	0	0	0	0	0	0	0	585748	0	0	0	0	0	0	0	0	0	0	0	0	0	0	0	0	0	594.5
595.5	0	0	0	0	0	0	0	0	0	0	0	0	0	0	0	0	0	0	0	0	0	0	0	0	0	0	0	609308	0	0	0	0	0	0	0	0	0	0	0	0	0	0	0	0	0	595.5
596.5	0	0	0	0	0	0	0	0	0	0	0	0	0	0	0	0	0	0	0	0	0	0	0	0	0	0	0	631917	0	0	0	0	0	0	0	0	0	0	0	0	0	0	0	0	0	596.5
597.5	0	0	0	0	0	0	0	0	0	0	0	0	0	0	0	0	0	0	0	0	0	0	0	0	0	0	0	653397	0	0	0	0	0	0	0	0	0	0	0	0	0	0	0	0	0	597.5
598.5	0	0	0	0	0	0	0	0	0	0	0	0	0	0	0	0	0	0	0	0	0	0	0	0	0	0	0	673574	0	0	0	0	0	0	0	0	0	0	0	0	0	0	0	0	0	598.5
599.5	0	0	0	0	0	0	0	0	0	0	0	0	0	0	0	0	0	0	0	0	0	0	0	0	0	0	0	692280	0	0	0	0	0	0	0	0	0	0	0	0	0	0	0	0	0	599.5
600.5	0	0	0	0	0	0	0	0	0	0	0	0	0	0	0	0	0	0	0	0	0	0	0	0	0	0	0	709357	0	0	0	0	0	0	0	0	0	0	0	0	0	0	0	0	0	600.5
601.5	0	0	0	0	0	0	0	0	0	0	0	0	0	0	0	0	0	0	0	0	0	0	0	0	0	0	0	724655	0	0	0	0	0	0	0	0	0	0	0	0	0	0	0	0	0	601.5
602.5	0	0	0	0	0	0	0	0	0	0	0	0	0	0	0	0	0	0	0	0	0	0	0	0	0	0	0	738040	0	0	0	0	0	0	0	0	0	0	0	0	0	0	0	0	0	602.5
603.5	0	0	0	0	0	0	0	0	0	0	0	0	0	0	0	0	0	0	0	0	0	0	0	0	0	0	0	749390	0	0	0	0	0	0	0	0	0	0	0	0	0	0	0	0	0	603.5
604.5	0	0	0	0	0	0	0	0	0	0	0	0	0	0	0	0	0	0	0	0	0	0	0	0	0	0	0	758603	0	0	0	0	0	0	0	0	0	0	0	0	0	0	0	0	0	604.5
605.5	0	0	0	0	0	0	0	0	0	0	0	0	0	0	0	0	0	0	0	0	0	0	0	0	0	0	0	765592	0	0	0	0	0	0	0	0	0	0	0	0	0	0	0	0	0	605.5
606.5	0	0	0	0	0	0	0	0	0	0	0	0	0	0	0	0	0	0	0	0	0	0	0	0	0	0	0	770293	0	0	0	0	0	0	0	0	0	0	0	0	0	0	0	0	0	606.5
607.5	0	0	0	0	0	0	0	0	0	0	0	0	0	0	0	0	0	0	0	0	0	0	0	0	0	0	0	772660	0	0	0	0	0	0	0	0	0	0	0	0	0	0	0	0	0	607.5
608.5	0	0	0	0	0	0	0	0	0	0	0	0	0	0	0	0	0	0	0	0	0	0	0	0	0	0	0	772670	0	0	0	0	0	0	0	0	0	0	0	0	0	0	0	0	0	608.5
609.5	0	0	0	0	0	0	0	0	0	0	0	0	0	0	0	0	0	0	0	0	0	0	0	0	0	0	0	770321	0	0	0	0	0	0	0	0	0	0	0	0	0	0	0	0	0	609.5
610.5	0	0	0	0	0	0	0	0	0	0	0	0	0	0	0	0	0	0	0	0	0	0	0	0	0	0	0	765633	0	0	0	0	0	0	0	0	0	0	0	0	0	0	0	0	0	610.5
611.5	0	0	0	0	0	0	0	0	0	0	0	0	0	0	0	0	0	0	0	0	0	0	0	0	0	0	0	758648	0	0	0	0	0	0	0	0	0	0	0	0	0	0	0	0	0	611.5
612.5	0	0	0	0	0	0	0	0	0	0	0	0	0	0	0	0	0	0	0	0	0	0	0	0	0	0	0	749429	0	0	0	0	0	0	0	0	0	0	0	0	0	0	0	0	0	612.5
613.5	0	0	0	0	0	0	0	0	0	0	0	0	0	0	0	0	0	0	0	0	0	0	0	0	0	0	0	738059	0	0	0	0	0	0	0	0	0	0	0	0	0	0	0	0	0	613.5
614.5	0	0	0	0	0	0	0	0	0	0	0	0	0	0	0	0	0	0	0	0	0	0	0	0	0	0	0	724638	0	0	0	0	0	0	0	0	0	0	0	0	0	0	0	0	0	614.5
615.5	0	0	0	0	0	0	0	0	0	0	0	0	0	0	0	0	0	0	0	0	0	0	0	0	0	0	0	709284	0	0	0	0	0	0	0	0	0	0	0	0	0	0	0	0	0	615.5
616.5	0	0	0	0	0	0	0	0	0	0	0	0	0	0	0	0	0	0	0	0	0	0	0	0	0	0	0	692133	0	0	0	0	0	0	0	0	0	0	0	0	0	0	0	0	0	616.5
617.5	0	0	0	0	0	0	0	0	0	0	0	0	0	0	0	0	0	0	0	0	0	0	0	0	0	0	0	673331	0	0	0	0	0	0	0	0	0	0	0	0	0	0	0	0	0	617.5
618.5	0	0	0	0	0	0	0	0	0	0	0	0	0	0	0	0	0	0	0	0	0	0	0	0	0	0	0	653036	0	0	0	0	0	0	0	0	0	0	0	0	0	0	0	0	0	618.5
619.5	0	0	0	0	0	0	0	0	0	0	0	0	0	0	0	0	0	0	0	0	0	0	0	0	0	0	0	631417	0	0	0	0	0	0	0	0	0	0	0	0	0	0	0	0	0	619.5
620.5	0	0	0	0	0	0	0	0	0	0	0	0	0	0	0	0	0	0	0	0	0	0	0	0	0	0	0	608648	0	0	0	0	0	0	0	0	0	0	0	0	0	0	0	0	0	620.5
621.5	0	0	0	0	0	0	0	0	0	0	0	0	0	0	0	0	0	0	0	0	0	0	0	0	0	0	0	584908	0	0	0	0	0	0	0	0	0	0	0	0	0	0	0	0	0	621.5
622.5	0	0	0	0	0	0	0	0	0	0	0	0	0	0	0	0	0	0	0	0	0	0	0	0	0	0	0	560378	0	0	0	0	0	0	0	0	0	0	0	0	0	0	0	0	0	622.5
623.5	0	0	0	0	0	0	0	0	0	0	0	0	0	0	0	0	0	0	0	0	0	0	0	0	0	0	0	535238	0	0	0	0	0	0	0	0	0	0	0	0	0	0	0	0	0	623.5
624.5	0	0	0	0	0	0	0	0	0	0	0	0	0	0	0	0	0	0	0	0	0	0	0	0	0	0	0	509666	0	0	0	0	0	0	0	0	0	0	0	0	0	0	0	0	0	624.5
625.5	0	0	0	0	0	0	0	0	0	0	0	0	0	0	0	0	0	0	0	0	0	0	0	0	0	0	0	483838	0	0	0	0	0	0	0	0	0	0	0	0	0	0	0	0	0	625.5
626.5	0	0	0	0	0	0	0	0	0	0	0	0	0	0	0	0	0	0	0	0	0	0	0	0	0	0	0	457919	0	0	0	0	0	0	0	0	0	0	0	0	0	0	0	0	0	626.5
627.5	0	0	0	0	0	0	0	0	0	0	0	0	0	0	0	0	0	0	0	0	0	0	0	0	0	0	0	432070	0	0	0	0	0	0	0	0	0	0	0	0	0	0	0	0	0	627.5
628.5	0	0	0	0	0	0	0	0	0	0	0	0	0	0	0	0	0	0	0	0	0	0	0	0	0	0	0	406440	0	0	0	0	0	0	0	0	0	0	0	0	0	0	0	0	0	628.5
629.5	0	0	0	0	0	0	0	0	0	0	0	0	0	0	0	0	0	0	0	0	0	0	0	0	0	0	0	381169	0	0	0	0	0	0	0	0	0	0	0	0	0	0	0	0	0	629.5
630.5	0	0	0	0	0	0	0	0	0	0	0	0	0	0	0	0	0	0	0	0	0	0	0	0	0	0	0	356385	0	0	0	0	0	0	0	0	0	0	0	0	0	0	0	0	0	630.5
631.5	0	0	0	0	0	0	0	0	0	0	0	0	0	0	0	0	0	0	0	0	0	0	0	0	0	0	0	332202	0	0	0	0	0	0	0	0	0	0	0	0	0	0	0	0	0	631.5
632.5	0	0	0	0	0	0	0	0	0	0	0	0	0	0	0	0	0	0	0	0	0	0	0	0	0	0	0	308722	0	0	0	0	0	0	0	0	0	0	0	0	0	0	0	0	0	632.5
633.5	0	0	0	0	0	0	0	0	0	0	0	0	0	0	0	0	0	0	0	0	0	0	0	0	0	0	0	286033	0	0	0	0	0	0	0	0	0	0	0	0	0	0	0	0	0	633.5
634.5	0	0	0	0	0	0	0	0	0	0	0	0	0	0	0	0	0	0	0	0	0	0	0	0	0	0	0	264212	0	0	0	0	0	0	0	0	0	0	0	0	0	0	0	0	0	634.5
635.5	0	0	0	0	0	0	0	0	0	0	0	0	0	0	0	0	0	0	0	0	0	0	0	0	0	0	0	243318	0	0	0	0	0	0	0	0	0	0	0	0	0	0	0	0	0	635.5
636.5	0	0	0	0	0	0	0	0	0	0	0	0	0	0	0	0	0	0	0	0	0	0	0	0	0	0	0	223401	0	0	0	0	0	0	0	0	0	0	0	0	0	0	0	0	0	636.5
637.5	0	0	0	0	0	0	0	0	0	0	0	0	0	0	0	0	0	0	0	0	0	0	0	0	0	0	0	204497	0	0	0	0	0	0	0	0	0	0	0	0	0	0	0	0	0	637.5
638.5	0	0	0	0	0	0	0	0	0	0	0	0	0	0	0	0	0	0	0	0	0	0	0	0	0	0	0	186630	0	0	0	0	0	0	0	0	0	0	0	0	0	0	0	0	0	638.5
639.5	0	0	0	0	0	0	0	0	0	0	0	0	0	0	0	0	0	0	0	0	0	0	0	0	0	0	0	169813	0	0	0	0	0	0	0	0	0	0	0	0	0	0	0	0	0	639.5
640.5	0	0	0	0	0	0	0	0	0	0	0	0	0	0	0	0	0	0	0	0	0	0	0	0	0	0	0	154048	0	0	0	0	0	0	0	0	0	0	0	0	0	0	0	0	0	640.5
641.5	0	0	0	0	0	0	0	0	0	0	0	0	0	0	0	0	0	0	0	0	0	0	0	0	0	0	0	139328	0	0	0	0	0	0	0	0	0	0	0	0	0	0	0	0	0	641.5
642.5	0	0	0	0	0	0	0	0	0	0	0	0	0	0	0	0	0	0	0	0	0	0	0	0	0	0	0	125638	0	0	0	0	0	0	0	0	0	0	0	0	0	0	0	0	0	642.5
643.5	0	0	0	0	0	0	0	0	0	0	0	0	0	0	0	0	0	0	0	0	0	0	0	0	0	0	0	112955	0	0	0	0	0	0	0	0	0	0	0	0	0	0	0	0	0	643.5
644.5	0	0	0	0	0	0	0	0	0	0	0	0	0	0	0	0	0	0	0	0	0	0	0	0	0	0	0	101250	0	0	0	0	0	0	0	0	0	0	0	0	0	0	0	0	0	644.5
645.5	0	0	0	0	0	0	0	0	0	0	0	0	0	0	0	0	0	0	0	0	0	0	0	0	0	0	0	90487	0	0	0	0	0	0	0	0	0	0	0	0	0	0	0	0	0	645.5
646.5	0	0	0	0	0	0	0	0	0	0	0	0	0	0	0	0	0	0	0	0	0	0	0	0	0	0	0	80629	0	0	0	0	0	0	0	0	0	0	0	0	0	0	0	0	0	646.5
647.5	0	0	0	0	0	0	0	0	0	0	0	0	0	0	0	0	0	0	0	0	0	0	0	0	0	0	0	71632	0	0	0	0	0	0	0	0	0	0	0	0	0	0	0	0	0	647.5
648.5	0	0	0	0	0	0	0	0	0	0	0	0	0	0	0	0	0	0	0	0	0	0	0	0	0	0	0	63450	0	0	0	0	0	0	0	0	0	0	0	0	0	0	0	0	0	648.5
649.5	0	0	0	0	0	0	0	0	0	0	0	0	0	0	0	0	0	0	0	0	0	0	0	0	0	0	0	56036	0	0	0	0	0	0	0	0	0	0	0	0	0	0	0	0	0	649.5
650.5	0	0	0	0	0	0	0	0	0	0	0	0	0	0	0	0	0	0	0	0	0	0	0	0	0	0	0	49343	0	0	0	0	0	0	0	0	0	0	0	0	0	0	0	0	0	650.5
651.5	0	0	0	0	0	0	0	0	0	0	0	0	0	0	0	0	0	0	0	0	0	0	0	0	0	0	0	43322	0	0	0	0	0	0	0	0	0	0	0	0	0	0	0	0	0	651.5
652.5	0	0	0	0	0	0	0	0	0	0	0	0	0	0	0	0	0	0	0	0	0	0	0	0	0	0	0	37923	0	0	0	0	0	0	0	0	0	0	0	0	0	0	0	0	0	652.5
653.5	0	0	0	0	0	0	0	0	0	0	0	0	0	0	0	0	0	0	0	0	0	0	0	0	0	0	0	33100	0	0	0	0	0	0	0	0	0	0	0	0	0	0	0	0	0	653.5
654.5	0	0	0	0	0	0	0	0	0	0	0	0	0	0	0	0	0	0	0	0	0	0	0	0	0	0	0	28806	0	0	0	0	0	0	0	0	0	0	0	0	0	0	0	0	0	654.5
655.5	0	0	0	0	0	0	0	0	0	0	0	0	0	0	0	0	0	0	0	0	0	0	0	0	0	0	0	24995	0	0	0	0	0	0	0	0	0	0	0	0	0	0	0	0	0	655.5
656.5	0	0	0	0	0	0	0	0	0	0	0	0	0	0	0	0	0	0	0	0	0	0	0	0	0	0	0	21625	0	0	0	0	0	0	0	0	0	0	0	0	0	0	0	0	0	656.5
657.5	0	0	0	0	0	0	0	0	0	0	0	0	0	0	0	0	0	0	0	0	0	0	0	0	0	0	0	18656	0	0	0	0	0	0	0	0	0	0	0	0	0	0	0	0	0	657.5
658.5	0	0	0	0	0	0	0	0	0	0	0	0	0	0	0	0	0	0	0	0	0	0	0	0	0	0	0	16047	0	0	0	0	0	0	0	0	0	0	0	0	0	0	0	0	0	658.5
659.5	0	0	0	0	0	0	0	0	0	0	0	0	0	0	0	0	0	0	0	0	0	0	0	0	0	0	0	13763	0	0	0	0	0	0	0	0	0	0	0	0	0	0	0	0	0	659.5
660.5	0	0	0	0	0	0	0	0	0	0	0	0	0	0	0	0	0	0	0	0	0	0	0	0	0	0	0	11770	0	0	0	0	0	0	0	0	0	0	0	0	0	0	0	0	0	660.5
661.5	0	0	0	0	0	0	0	0	0	0	0	0	0	0	0	0	0	0	0	0	0	0	0	0	0	0	0	10036	0	0	0	0	0	0	0	0	0	0	0	0	0	0	0	0	0	661.5
662.5	0	0	0	0	0	0	0	0	0	0	0	0	0	0	0	0	0	0	0	0	0	0	0	0	0	0	0	8534	0	0	0	0	0	0	0	0	0	0	0	0	0	0	0	0	0	662.5
663.5	0	0	0	0	0	0	0	0	0	0	0	0	0	0	0	0	0	0	0	0	0	0	0	0	0	0	0	7235	0	0	0	0	0	0	0	0	0	0	0	0	0	0	0	0	0	663.5
664.5	0	0	0	0	0	0	0	0	0	0	0	0	0	0	0	0	0	0	0	0	0	0	0	0	0	0	0	6116	0	0	0	0	0	0	0	0	0	0	0	0	0	0	0	0	0	664.5
665.5	0	0	0	0	0	0	0	0	0	0	0	0	0	0	0	0	0	0	0	0	0	0	0	0	0	0	0	5156	0	0	0	0	0	0	0	0	0	0	0	0	0	0	0	0	0	665.5
666.5	0	0	0	0	0	0	0	0	0	0	0	0	0	0	0	0	0	0	0	0	0	0	0	0	0	0	0	4334	0	0	0	0	0	0	0	0	0	0	0	0	0	0	0	0	0	666.5
667.5	0	0	0	0	0	0	0	0	0	0	0	0	0	0	0	0	0	0	0	0	0	0	0	0	0	0	0	3632	0	0	0	0	0	0	0	0	0	0	0	0	0	0	0	0	0	667.5
668.5	0	0	0	0	0	0	0	0	0	0	0	0	0	0	0	0	0	0	0	0	0	0	0	0	0	0	0	3036	0	0	0	0	0	0	0	0	0	0	0	0	0	0	0	0	0	668.5
669.5	0	0	0	0	0	0	0	0	0	0	0	0	0	0	0	0	0	0	0	0	0	0	0	0	0	0	0	2530	0	0	0	0	0	0	0	0	0	0	0	0	0	0	0	0	0	669.5
670.5	0	0	0	0	0	0	0	0	0	0	0	0	0	0	0	0	0	0	0	0	0	0	0	0	0	0	0	2103	0	0	0	0	0	0	0	0	0	0	0	0	0	0	0	0	0	670.5
671.5	0	0	0	0	0	0	0	0	0	0	0	0	0	0	0	0	0	0	0	0	0	0	0	0	0	0	0	1742	0	0	0	0	0	0	0	0	0	0	0	0	0	0	0	0	0	671.5
672.5	0	0	0	0	0	0	0	0	0	0	0	0	0	0	0	0	0	0	0	0	0	0	0	0	0	0	0	1440	0	0	0	0	0	0	0	0	0	0	0	0	0	0	0	0	0	672.5
673.5	0	0	0	0	0	0	0	0	0	0	0	0	0	0	0	0	0	0	0	0	0	0	0	0	0	0	0	1186	0	0	0	0	0	0	0	0	0	0	0	0	0	0	0	0	0	673.5
674.5	0	0	0	0	0	0	0	0	0	0	0	0	0	0	0	0	0	0	0	0	0	0	0	0	0	0	0	975	0	0	0	0	0	0	0	0	0	0	0	0	0	0	0	0	0	674.5
675.5	0	0	0	0	0	0	0	0	0	0	0	0	0	0	0	0	0	0	0	0	0	0	0	0	0	0	0	799	0	0	0	0	0	0	0	0	0	0	0	0	0	0	0	0	0	675.5
676.5	0	0	0	0	0	0	0	0	0	0	0	0	0	0	0	0	0	0	0	0	0	0	0	0	0	0	0	653	0	0	0	0	0	0	0	0	0	0	0	0	0	0	0	0	0	676.5
677.5	0	0	0	0	0	0	0	0	0	0	0	0	0	0	0	0	0	0	0	0	0	0	0	0	0	0	0	532	0	0	0	0	0	0	0	0	0	0	0	0	0	0	0	0	0	677.5
678.5	0	0	0	0	0	0	0	0	0	0	0	0	0	0	0	0	0	0	0	0	0	0	0	0	0	0	0	432	0	0	0	0	0	0	0	0	0	0	0	0	0	0	0	0	0	678.5
679.5	0	0	0	0	0	0	0	0	0	0	0	0	0	0	0	0	0	0	0	0	0	0	0	0	0	0	0	350	0	0	0	0	0	0	0	0	0	0	0	0	0	0	0	0	0	679.5
680.5	0	0	0	0	0	0	0	0	0	0	0	0	0	0	0	0	0	0	0	0	0	0	0	0	0	0	0	283	0	0	0	0	0	0	0	0	0	0	0	0	0	0	0	0	0	680.5
681.5	0	0	0	0	0	0	0	0	0	0	0	0	0	0	0	0	0	0	0	0	0	0	0	0	0	0	0	228	0	0	0	0	0	0	0	0	0	0	0	0	0	0	0	0	0	681.5
682.5	0	0	0	0	0	0	0	0	0	0	0	0	0	0	0	0	0	0	0	0	0	0	0	0	0	0	0	183	0	0	0	0	0	0	0	0	0	0	0	0	0	0	0	0	0	682.5
683.5	0	0	0	0	0	0	0	0	0	0	0	0	0	0	0	0	0	0	0	0	0	0	0	0	0	0	0	147	0	0	0	0	0	0	0	0	0	0	0	0	0	0	0	0	0	683.5
684.5	0	0	0	0	0	0	0	0	0	0	0	0	0	0	0	0	0	0	0	0	0	0	0	0	0	0	0	117	0	0	0	0	0	0	0	0	0	0	0	0	0	0	0	0	0	684.5
685.5	0	0	0	0	0	0	0	0	0	0	0	0	0	0	0	0	0	0	0	0	0	0	0	0	0	0	0	94	0	0	0	0	0	0	0	0	0	0	0	0	0	0	0	0	0	685.5
686.5	0	0	0	0	0	0	0	0	0	0	0	0	0	0	0	0	0	0	0	0	0	0	0	0	0	0	0	74	0	0	0	0	0	0	0	0	0	0	0	0	0	0	0	0	0	686.5
687.5	0	0	0	0	0	0	0	0	0	0	0	0	0	0	0	0	0	0	0	0	0	0	0	0	0	0	0	59	0	0	0	0	0	0	0	0	0	0	0	0	0	0	0	0	0	687.5
688.5	0	0	0	0	0	0	0	0	0	0	0	0	0	0	0	0	0	0	0	0	0	0	0	0	0	0	0	47	0	0	0	0	0	0	0	0	0	0	0	0	0	0	0	0	0	688.5
689.5	0	0	0	0	0	0	0	0	0	0	0	0	0	0	0	0	0	0	0	0	0	0	0	0	0	0	0	37	0	0	0	0	0	0	0	0	0	0	0	0	0	0	0	0	0	689.5
690.5	0	0	0	0	0	0	0	0	0	0	0	0	0	0	0	0	0	0	0	0	0	0	0	0	0	0	0	29	0	0	0	0	0	0	0	0	0	0	0	0	0	0	0	0	0	690.5
691.5	0	0	0	0	0	0	0	0	0	0	0	0	0	0	0	0	0	0	0	0	0	0	0	0	0	0	0	23	0	0	0	0	0	0	0	0	0	0	0	0	0	0	0	0	0	691.5
692.5	0	0	0	0	0	0	0	0	0	0	0	0	0	0	0	0	0	0	0	0	0	0	0	0	0	0	0	18	0	0	0	0	0	0	0	0	0	0	0	0	0	0	0	0	0	692.5
693.5	0	0	0	0	0	0	0	0	0	0	0	0	0	0	0	0	0	0	0	0	0	0	0	0	0	0	0	14	0	0	0	0	0	0	0	0	0	0	0	0	0	0	0	0	0	693.5
694.5	0	0	0	0	0	0	0	0	0	0	0	0	0	0	0	0	0	0	0	0	0	0	0	0	0	0	0	11	0	0	0	0	0	0	0	0	0	0	0	0	0	0	0	0	0	694.5
695.5	0	0	0	0	0	0	0	0	0	0	0	0	0	0	0	0	0	0	0	0	0	0	0	0	0	0	0	8	0	0	0	0	0	0	0	0	0	0	0	0	0	0	0	0	0	695.5
696.5	0	0	0	0	0	0	0	0	0	0	0	0	0	0	0	0	0	0	0	0	0	0	0	0	0	0	0	6	0	0	0	0	0	0	0	0	0	0	0	0	0	0	0	0	0	696.5
697.5	0	0	0	0	0	0	0	0	0	0	0	0	0	0	0	0	0	0	0	0	0	0	0	0	0	0	0	5	0	0	0	0	0	0	0	0	0	0	0	0	0	0	0	0	0	697.5
698.5	0	0	0	0	0	0	0	0	0	0	0	0	0	0	0	0	0	0	0	0	0	0	0	0	0	0	0	4	0	0	0	0	0	0	0	0	0	0	0	0	0	0	0	0	0	698.5
699.5	0	0	0	0	0	0	0	0	0	0	0	0	0	0	0	0	0	0	0	0	0	0	0	0	0	0	0	3	0	0	0	0	0	0	0	0	0	0	0	0	0	0	0	0	0	699.5
700.5	0	0	0	0	0	0	0	0	0	0	0	0	0	0	0	0	0	0	0	0	0	0	0	0	0	0	0	2	0	0	0	0	0	0	0	0	0	0	0	0	0	0	0	0	0	700.5
701.5	0	0	0	0	0	0	0	0	0	0	0	0	0	0	0	0	0	0	0	0	0	0	0	0	0	0	0	2	0	0	0	0	0	0	0	0	0	0	0	0	0	0	0	0	0	701.5
702.5	0	0	0	0	0	0	0	0	0	0	0	0	0	0	0	0	0	0	0	0	0	0	0	0	0	0	0	1	0	0	0	0	0	0	0	0	0	0	0	0	0	0	0	0	0	702.5
703.5	0	0	0	0	0	0	0	0	0	0	0	0	0	0	0	0	0	0	0	0	0	0	0	0	0	0	0	0	0	0	0	0	0	0	0	0	0	0	0	0	0	0	0	0	0	703.5
704.5	0	0	0	0	0	0	0	0	0	0	0	0	0	0	0	0	0	0	0	0	0	0	0	0	0	0	0	0	0	0	0	0	0	0	0	0	0	0	0	0	0	0	0	0	0	704.5
705.5	0	0	0	0	0	0	0	0	0	0	0	0	0	0	0	0	0	0	0	0	0	0	0	0	0	0	0	0	0	0	0	0	0	0	0	0	0	0	0	0	0	0	0	0	0	705.5
706.5	0	0	0	0	0	0	0	0	0	0	0	0	0	0	0	0	0	0	0	0	0	0	0	0	0	0	0	0	0	0	0	0	0	0	0	0	0	0	0	0	0	0	0	0	0	706.5
707.5	0	0	0	0	0	0	0	0	0	0	0	0	0	0	0	0	0	0	0	0	0	0	0	0	0	0	0	0	0	0	0	0	0	0	0	0	0	0	0	0	0	0	0	0	0	707.5
708.5	0	0	0	0	0	0	0	0	0	0	0	0	0	0	0	0	0	0	0	0	0	0	0	0	0	0	0	0	0	0	0	0	0	0	0	0	0	0	0	0	0	0	0	0	0	708.5
709.5	0	0	0	0	0	0	0	0	0	0	0	0	0	0	0	0	0	0	0	0	0	0	0	0	0	0	0	0	0	0	0	0	0	0	0	0	0	0	0	0	0	0	0	0	0	709.5
710.5	0	0	0	0	0	0	0	0	0	0	0	0	0	0	0	0	0	0	0	0	0	0	0	0	0	0	0	0	0	0	0	0	0	0	0	0	0	0	0	0	0	0	0	0	0	710.5
711.5	0	0	0	0	0	0	0	0	0	0	0	0	0	0	0	0	0	0	0	0	0	0	0	0	0	0	0	0	0	0	0	0	0	0	0	0	0	0	0	0	0	0	0	0	0	711.5
712.5	0	0	0	0	0	0	0	0	0	0	0	0	0	0	0	0	0	0	0	0	0	0	0	0	0	0	0	0	0	0	0	0	0	0	0	0	0	0	0	0	0	0	0	0	0	712.5
713.5	0	0	0	0	0	0	0	0	0	0	0	0	0	0	0	0	0	0	0	0	0	0	0	0	0	0	0	0	0	0	0	0	0	0	0	0	0	0	0	0	0	0	0	0	0	713.5
714.5	0	0	0	0	0	0	0	0	0	0	0	0	0	0	0	0	0	0	0	0	0	0	0	0	0	0	0	0	0	0	0	0	0	0	0	0	0	0	0	0	0	0	0	0	0	714.5
715.5	0	0	0	0	0	0	0	0	0	0	0	0	0	0	0	0	0	0	0	0	0	0	0	0	0	0	0	0	0	0	0	0	0	0	0	0	0	0	0	0	0	0	0	0	0	715.5
716.5	0	0	0	0	0	0	0	0	0	0	0	0	0	0	0	0	0	0	0	0	0	0	0	0	0	0	0	0	0	0	0	0	0	0	0	0	0	0	0	0	0	0	0	0	0	716.5
717.5	0	0	0	0	0	0	0	0	0	0	0	0	0	0	0	0	0	0	0	0	0	0	0	0	0	0	0	0	0	0	0	0	0	0	0	0	0	0	0	0	0	0	0	0	0	717.5
718.5	0	0	0	0	0	0	0	0	0	0	0	0	0	0	0	0	0	0	0	0	0	0	0	0	0	0	0	0	0	0	0	0	0	0	0	0	0	0	0	0	0	0	0	0	0	718.5
719.5	0	0	0	0	0	0	0	0	0	0	0	0	0	0	0	0	0	0	0	0	0	0	0	0	0	0	0	0	0	0	0	0	0	0	0	0	0	0	0	0	0	0	0	0	0	719.5
720.5	0	0	0	0	0	0	0	0	0	0	0	0	0	0	0	0	0	0	0	0	0	0	0	0	0	0	0	0	0	0	0	0	0	0	0	0	0	0	0	0	0	0	0	0	0	720.5
721.5	0	0	0	0	0	0	0	0	0	0	0	0	0	0	0	0	0	0	0	0	0	0	0	0	0	0	0	0	0	0	0	0	0	0	0	0	0	0	0	0	0	0	0	0	0	721.5
722.5	0	0	0	0	0	0	0	0	0	0	0	0	0	0	0	0	0	0	0	0	0	0	0	0	0	0	0	0	0	0	0	0	0	0	0	0	0	0	0	0	0	0	0	0	0	722.5
723.5	0	0	0	0	0	0	0	0	0	0	0	0	0	0	0	0	0	0	0	0	0	0	0	0	0	0	0	0	0	0	0	0	0	0	0	0	0	0	0	0	0	0	0	0	0	723.5
724.5	0	0	0	0	0	0	0	0	0	0	0	0	0	0	0	0	0	0	0	0	0	0	0	0	0	0	0	0	0	0	0	0	0	0	0	0	0	0	0	0	0	0	0	0	0	724.5
725.5	0	0	0	0	0	0	0	0	0	0	0	0	0	0	0	0	0	0	0	0	0	0	0	0	0	0	0	0	0	0	0	0	0	0	0	0	0	0	0	0	0	0	0	0	0	725.5
726.5	0	0	0	0	0	0	0	0	0	0	0	0	0	0	0	0	0	0	0	0	0	0	0	0	0	0	0	0	0	0	0	0	0	0	0	0	0	0	0	0	0	0	0	0	0	726.5
727.5	0	0	0	0	0	0	0	0	0	0	0	0	0	0	0	0	0	0	0	0	0	0	0	0	0	0	0	0	0	0	0	0	0	0	0	0	0	0	0	0	0	0	0	0	0	727.5
728.5	0	0	0	0	0	0	0	0	0	0	0	0	0	0	0	0	0	0	0	0	0	0	0	0	0	0	0	0	0	0	0	0	0	0	0	0	0	0	0	0	0	0	0	0	0	728.5
729.5	0	0	0	0	0	0	0	0	0	0	0	0	0	0	0	0	0	0	0	0	0	0	0	0	0	0	0	0	0	0	0	0	0	0	0	0	0	0	0	0	0	0	0	0	0	729.5
730.5	0	0	0	0	0	0	0	0	0	0	0	0	0	0	0	0	0	0	0	0	0	0	0	0	0	0	0	0	0	0	0	0	0	0	0	0	0	0	0	0	0	0	0	0	0	730.5
731.5	0	0	0	0	0	0	0	0	0	0	0	0	0	0	0	0	0	0	0	0	0	0	0	0	0	0	0	0	0	0	0	0	0	0	0	0	0	0	0	0	0	0	0	0	0	731.5
732.5	0	0	0	0	0	0	0	0	0	0	0	0	0	0	0	0	0	0	0	0	0	0	0	0	0	0	0	0	0	0	0	0	0	0	0	0	0	0	0	0	0	0	0	0	0	732.5
733.5	0	0	0	0	0	0	0	0	0	0	0	0	0	0	0	0	0	0	0	0	0	0	0	0	0	0	0	0	0	0	0	0	0	0	0	0	0	0	0	0	0	0	0	0	0	733.5
734.5	0	0	0	0	0	0	0	0	0	0	0	0	0	0	0	0	0	0	0	0	0	0	0	0	0	0	0	0	0	0	0	0	0	0	0	0	0	0	0	0	0	0	0	0	0	734.5
735.5	0	0	0	0	0	0	0	0	0	0	0	0	0	0	0	0	0	0	0	0	0	0	0	0	0	0	0	0	0	0	0	0	0	0	0	0	0	0	0	0	0	0	0	0	0	735.5
736.5	0	0	0	0	0	0	0	0	0	0	0	0	0	0	0	0	0	0	0	0	0	0	0	0	0	0	0	0	0	0	0	0	0	0	0	0	0	0	0	0	0	0	0	0	0	736.5
737.5	0	0	0	0	0	0	0	0	0	0	0	0	0	0	0	0	0	0	0	0	0	0	0	0	0	0	0	0	0	0	0	0	0	0	0	0	0	0	0	0	0	0	0	0	0	737.5
738.5	0	0	0	0	0	0	0	0	0	0	0	0	0	0	0	0	0	0	0	0	0	0	0	0	0	0	0	0	0	0	0	0	0	0	0	0	0	0	0	0	0	0	0	0	0	738.5
739.5	0	0	0	0	0	0	0	0	0	0	0	0	0	0	0	0	0	0	0	0	0	0	0	0	0	0	0	0	0	0	0	0	0	0	0	0	0	0	0	0	0	0	0	0	0	739.5
740.5	0	0	0	0	0	0	0	0	0	0	0	0	0	0	0	0	0	0	0	0	0	0	0	0	0	0	0	0	0	0	0	0	0	0	0	0	0	0	0	0	0	0	0	0	0	740.5
741.5	0	0	0	0	0	0	0	0	0	0	0	0	0	0	0	0	0	0	0	0	0	0	0	0	0	0	0	0	0	0	0	0	0	0	0	0	0	0	0	0	0	0	0	0	0	741.5
742.5	0	0	0	0	0	0	0	0	0	0	0	0	0	0	0	0	0	0	0	0	0	0	0	0	0	0	0	0	0	0	0	0	0	0	0	0	0	0	0	0	0	0	0	0	0	742.5
743.5	0	0	0	0	0	0	0	0	0	0	0	0	0	0	0	0	0	0	0	0	0	0	0	0	0	0	0	0	0	0	0	0	0	0	0	0	0	0	0	0	0	0	0	0	0	743.5
744.5	0	0	0	0	0	0	0	0	0	0	0	0	0	0	0	0	0	0	0	0	0	0	0	0	0	0	0	0	0	0	0	0	0	0	0	0	0	0	0	0	0	0	0	0	0	744.5
745.5	0	0	0	0	0	0	0	0	0	0	0	0	0	0	0	0	0	0	0	0	0	0	0	0	0	0	0	0	0	0	0	0	0	0	0	0	0	0	0	0	0	0	0	0	0	745.5
746.5	0	0	0	0	0	0	0	0	0	0	0	0	0	0	0	0	0	0	0	0	0	0	0	0	0	0	0	0	0	0	0	0	0	0	0	0	0	0	0	0	0	0	0	0	0	746.5
747.5	0	0	0	0	0	0	0	0	0	0	0	0	0	0	0	0	0	0	0	0	0	0	0	0	0	0	0	0	0	0	0	0	0	0	0	0	0	0	0	0	0	0	0	0	0	747.5
748.5	0	0	0	0	0	0	0	0	0	0	0	0	0	0	0	0	0	0	0	0	0	0	0	0	0	0	0	0	0	0	0	0	0	0	0	0	0	0	0	0	0	0	0	0	0	748.5
749.5	0	0	0	0	0	0	0	0	0	0	0	0	0	0	0	0	0	0	0	0	0	0	0	0	0	0	0	0	0	0	0	0	0	0	0	0	0	0	0	0	0	0	0	0	0	749.5
750.5	0	0	0	0	0	0	0	0	0	0	0	0	0	0	0	0	0	0	0	0	0	0	0	0	0	0	0	0	0	0	0	0	0	0	0	0	0	0	0	0	0	0	0	0	0	750.5
751.5	0	0	0	0	0	0	0	0	0	0	0	0	0	0	0	0	0	0	0	0	0	0	0	0	0	0	0	0	0	0	0	0	0	0	0	0	0	0	0	0	0	0	0	0	0	751.5
752.5	0	0	0	0	0	0	0	0	0	0	0	0	0	0	0	0	0	0	0	0	0	0	0	0	0	0	0	0	0	0	0	0	0	0	0	0	0	0	0	0	0	0	0	0	0	752.5
753.5	0	0	0	0	0	0	0	0	0	0	0	0	0	0	0	0	0	0	0	0	0	0	0	0	0	0	0	0	0	0	0	0	0	0	0	0	0	0	0	0	0	0	0	0	0	753.5
754.5	0	0	0	0	0	0	0	0	0	0	0	0	0	0	0	0	0	0	0	0	0	0	0	0	0	0	0	0	0	0	0	0	0	0	0	0	0	0	0	0	0	0	0	0	0	754.5
755.5	0	0	0	0	0	0	0	0	0	0	0	0	0	0	0	0	0	0	0	0	0	0	0	0	0	0	0	0	0	0	0	0	0	0	0	0	0	0	0	0	0	0	0	0	0	755.5
756.5	0	0	0	0	0	0	0	0	0	0	0	0	0	0	0	0	0	0	0	0	0	0	0	0	0	0	0	0	0	0	0	0	0	0	0	0	0	0	0	0	0	0	0	0	0	756.5
757.5	0	0	0	0	0	0	0	0	0	0	0	0	0	0	0	0	0	0	0	0	0	0	0	0	0	0	0	0	0	0	0	0	0	0	0	0	0	0	0	0	0	0	0	0	0	757.5
758.5	0	0	0	0	0	0	0	0	0	0	0	0	0	0	0	0	0	0	0	0	0	0	0	0	0	0	0	0	0	0	0	0	0	0	0	0	0	0	0	0	0	0	0	0	0	758.5
759.5	0	0	0	0	0	0	0	0	0	0	0	0	0	0	0	0	0	0	0	0	0	0	0	0	0	0	0	0	0	0	0	0	0	0	0	0	0	0	0	0	0	0	0	0	0	759.5
760.5	0	0	0	0	0	0	0	0	0	0	0	0	0	0	0	0	0	0	0	0	0	0	0	0	0	0	0	0	0	0	0	0	0	0	0	0	0	0	0	0	0	0	0	0	0	760.5
761.5	0	0	0	0	0	0	0	0	0	0	0	0	0	0	0	0	0	0	0	0	0	0	0	0	0	0	0	0	0	0	0	0	0	0	0	0	0	0	0	0	0	0	0	0	0	761.5
762.5	0	0	0	0	0	0	0	0	0	0	0	0	0	0	0	0	0	0	0	0	0	0	0	0	0	0	0	0	0	0	0	0	0	0	0	0	0	0	0	0	0	0	0	0	0	762.5
763.5	0	0	0	0	0	0	0	0	0	0	0	0	0	0	0	0	0	0	0	0	0	0	0	0	0	0	0	0	0	0	0	0	0	0	0	0	0	0	0	0	0	0	0	0	0	763.5
764.5	0	0	0	0	0	0	0	0	0	0	0	0	0	0	0	0	0	0	0	0	0	0	0	0	0	0	0	0	0	0	0	0	0	0	0	0	0	0	0	0	0	0	0	0	0	764.5
765.5	0	0	0	0	0	0	0	0	0	0	0	0	0	0	0	0	0	0	0	0	0	0	0	0	0	0	0	0	0	0	0	0	0	0	0	0	0	0	0	0	0	0	0	0	0	765.5
766.5	0	0	0	0	0	0	0	0	0	0	0	0	0	0	0	0	0	0	0	0	0	0	0	0	0	0	0	0	0	0	0	0	0	0	0	0	0	0	0	0	0	0	0	0	0	766.5
767.5	0	0	0	0	0	0	0	0	0	0	0	0	0	0	0	0	0	0	0	0	0	0	0	0	0	0	0	0	0	0	0	0	0	0	0	0	0	0	0	0	0	0	0	0	0	767.5
768.5	0	0	0	0	0	0	0	0	0	0	0	0	0	0	0	0	0	0	0	0	0	0	0	0	0	0	0	0	0	0	0	0	0	0	0	0	0	0	0	0	0	0	0	0	0	768.5
769.5	0	0	0	0	0	0	0	0	0	0	0	0	0	0	0	0	0	0	0	0	0	0	0	0	0	0	0	0	0	0	0	0	0	0	0	0	0	0	0	0	0	0	0	0	0	769.5
770.5	0	0	0	0	0	0	0	0	0	0	0	0	0	0	0	0	0	0	0	0	0	0	0	0	0	0	0	0	0	0	0	0	0	0	0	0	0	0	0	0	0	0	0	0	0	770.5
771.5	0	0	0	0	0	0	0	0	0	0	0	0	0	0	0	0	0	0	0	0	0	0	0	0	0	0	0	0	0	0	0	0	0	0	0	0	0	0	0	0	0	0	0	0	0	771.5
772.5	0	0	0	0	0	0	0	0	0	0	0	0	0	0	0	0	0	0	0	0	0	0	0	0	0	0	0	0	0	0	0	0	0	0	0	0	0	0	0	0	0	0	0	0	0	772.5
773.5	0	0	0	0	0	0	0	0	0	0	0	0	0	0	0	0	0	0	0	0	0	0	0	0	0	0	0	0	0	0	0	0	0	0	0	0	0	0	0	0	0	0	0	0	0	773.5
774.5	0	0	0	0	0	0	0	0	0	0	0	0	0	0	0	0	0	0	0	0	0	0	0	0	0	0	0	0	0	0	0	0	0	0	0	0	0	0	0	0	0	0	0	0	0	774.5
775.5	0	0	0	0	0	0	0	0	0	0	0	0	0	0	0	0	0	0	0	0	0	0	0	0	0	0	0	0	0	0	0	0	0	0	0	0	0	0	0	0	0	0	0	0	0	775.5
776.5	0	0	0	0	0	0	0	0	0	0	0	0	0	0	0	0	0	0	0	0	0	0	0	0	0	0	0	0	0	0	0	0	0	0	0	0	0	0	0	0	0	0	0	0	0	776.5
777.5	0	0	0	0	0	0	0	0	0	0	0	0	0	0	0	0	0	0	0	0	0	0	0	0	0	0	0	0	0	0	0	0	0	0	0	0	0	0	0	0	0	0	0	0	0	777.5
778.5	0	0	0	0	0	0	0	0	0	0	0	0	0	0	0	0	0	0	0	0	0	0	0	0	0	0	0	0	0	0	0	0	0	0	0	0	0	0	0	0	0	0	0	0	0	778.5
779.5	0	0	0	0	0	0	0	0	0	0	0	0	0	0	0	0	0	0	0	0	0	0	0	0	0	0	0	0	0	0	0	0	0	0	0	0	0	0	0	0	0	0	0	0	0	779.5
780.5	0	0	0	0	0	0	0	0	0	0	0	0	0	0	0	0	0	0	0	0	0	0	0	0	0	0	0	0	0	0	0	0	0	0	0	0	0	0	0	0	0	0	0	0	0	780.5
781.5	0	0	0	0	0	0	0	0	0	0	0	0	0	0	0	0	0	0	0	0	0	0	0	0	0	0	0	0	0	0	0	0	0	0	0	0	0	0	0	0	0	0	0	0	0	781.5
782.5	0	0	0	0	0	0	0	0	0	0	0	0	0	0	0	0	0	0	0	0	0	0	0	0	0	0	0	0	0	0	0	0	0	0	0	0	0	0	0	0	0	0	0	0	0	782.5
783.5	0	0	0	0	0	0	0	0	0	0	0	0	0	0	0	0	0	0	0	0	0	0	0	0	0	0	0	0	0	0	0	0	0	0	0	0	0	0	0	0	0	0	0	0	0	783.5
784.5	0	0	0	0	0	0	0	0	0	0	0	0	0	0	0	0	0	0	0	0	0	0	0	0	0	0	0	0	0	0	0	0	0	0	0	0	0	0	0	0	0	0	0	0	0	784.5
785.5	0	0	0	0	0	0	0	0	0	0	0	0	0	0	0	0	0	0	0	0	0	0	0	0	0	0	0	0	0	0	0	0	0	0	0	0	0	0	0	0	0	0	0	0	0	785.5
786.5	0	0	0	0	0	0	0	0	0	0	0	0	0	0	0	0	0	0	0	0	0	0	0	0	0	0	0	0	0	0	0	0	0	0	0	0	0	0	0	0	0	0	0	0	0	786.5
787.5	0	0	0	0	0	0	0	0	0	0	0	0	0	0	0	0	0	0	0	0	0	0	0	0	0	0	0	0	0	0	0	0	0	0	0	0	0	0	0	0	0	0	0	0	0	787.5
788.5	0	0	0	0	0	0	0	0	0	0	0	0	0	0	0	0	0	0	0	0	0	0	0	0	0	0	0	0	0	0	0	0	0	0	0	0	0	0	0	0	0	0	0	0	0	788.5
789.5	0	0	0	0	0	0	0	0	0	0	0	0	0	0	0	0	0	0	0	0	0	0	0	0	0	0	0	0	0	0	0	0	0	0	0	0	0	0	0	0	0	0	0	0	0	789.5
790.5	0	0	0	0	0	0	0	0	0	0	0	0	0	0	0	0	0	0	0	0	0	0	0	0	0	0	0	0	0	0	0	0	0	0	0	0	0	0	0	0	0	0	0	0	0	790.5
791.5	0	0	0	0	0	0	0	0	0	0	0	0	0	0	0	0	0	0	0	0	0	0	0	0	0	0	0	0	0	0	0	0	0	0	0	0	0	0	0	0	0	0	0	0	0	791.5
792.5	0	0	0	0	0	0	0	0	0	0	0	0	0	0	0	0	0	0	0	0	0	0	0	0	0	0	0	0	0	0	0	0	0	0	0	0	0	0	0	0	0	0	0	0	0	792.5
793.5	0	0	0	0	0	0	0	0	0	0	0	0	0	0	0	0	0	0	0	0	0	0	0	0	0	0	0	0	0	0	0	0	0	0	0	0	0	0	0	0	0	0	0	0	0	793.5
794.5	0	0	0	0	0	0	0	0	0	0	0	0	0	0	0	0	0	0	0	0	0	0	0	0	0	0	0	0	0	0	0	0	0	0	0	0	0	0	0	0	0	0	0	0	0	794.5
795.5	0	0	0	0	0	0	0	0	0	0	0	0	0	0	0	0	0	0	0	0	0	0	0	0	0	0	0	0	0	0	0	0	0	0	0	0	0	0	0	0	0	0	0	0	0	795.5
796.5	0	0	0	0	0	0	0	0	0	0	0	0	0	0	0	0	0	0	0	0	0	0	0	0	0	0	0	0	0	0	0	0	0	0	0	0	0	0	0	0	0	0	0	0	0	796.5
797.5	0	0	0	0	0	0	0	0	0	0	0	0	0	0	0	0	0	0	0	0	0	0	0	0	0	0	0	0	0	0	0	0	0	0	0	0	0	0	0	0	0	0	0	0	0	797.5
798.5	0	0	0	0	0	0	0	0	0	0	0	0	0	0	0	0	0	0	0	0	0	0	0	0	0	0	0	0	0	0	0	0	0	0	0	0	0	0	0	0	0	0	0	0	0	798.5
799.5	0	0	0	0	0	0	0	0	0	0	0	0	0	0	0	0	0	0	0	0	0	0	0	0	0	0	0	0	0	0	0	0	0	0	0	0	0	0	0	0	0	0	0	0	0	799.5
800.5	0	0	0	0	0	0	0	0	0	0	0	0	0	0	0	0	0	0	0	0	0	0	0	0	0	0	0	0	0	0	0	0	0	0	0	0	0	0	0	0	0	0	0	0	0	800.5
801.5	0	0	0	0	0	0	0	0	0	0	0	0	0	0	0	0	0	0	0	0	0	0	0	0	0	0	0	0	0	0	0	0	0	0	0	0	0	0	0	0	0	0	0	0	0	801.5
802.5	0	0	0	0	0	0	0	0	0	0	0	0	0	0	0	0	0	0	0	0	0	0	0	0	0	0	0	0	0	0	0	0	0	0	0	0	0	0	0	0	0	0	0	0	0	802.5
803.5	0	0	0	0	0	0	0	0	0	0	0	0	0	0	0	0	0	0	0	0	0	0	0	0	0	0	0	0	0	0	0	0	0	0	0	0	0	0	0	0	0	0	0	0	0	803.5
804.5	0	0	0	0	0	0	0	0	0	0	0	0	0	0	0	0	0	0	0	0	0	0	0	0	0	0	0	0	0	0	0	0	0	0	0	0	0	0	0	0	0	0	0	0	0	804.5
805.5	0	0	0	0	0	0	0	0	0	0	0	0	0	0	0	0	0	0	0	0	0	0	0	0	0	0	0	0	0	0	0	0	0	0	0	0	0	0	0	0	0	0	0	0	0	805.5
806.5	0	0	0	0	0	0	0	0	0	0	0	0	0	0	0	0	0	0	0	0	0	0	0	0	0	0	0	0	0	0	0	0	0	0	0	0	0	0	0	0	0	0	0	0	0	806.5
807.5	0	0	0	0	0	0	0	0	0	0	0	0	0	0	0	0	0	0	0	0	0	0	0	0	0	0	0	0	0	0	0	0	0	0	0	0	0	0	0	0	0	0	0	0	0	807.5
808.5	0	0	0	0	0	0	0	0	0	0	0	0	0	0	0	0	0	0	0	0	0	0	0	0	0	0	0	0	0	0	0	0	0	0	0	0	0	0	0	0	0	0	0	0	0	808.5
809.5	0	0	0	0	0	0	0	0	0	0	0	0	0	0	0	0	0	0	0	0	0	0	0	0	0	0	0	0	0	0	0	0	0	0	0	0	0	0	0	0	0	0	0	0	0	809.5
810.5	0	0	0	0	0	0	0	0	0	0	0	0	0	0	0	0	0	0	0	0	0	0	0	0	0	0	0	0	0	0	0	0	0	0	0	0	0	0	0	0	0	0	0	0	0	810.5
811.5	0	0	0	0	0	0	0	0	0	0	0	0	0	0	0	0	0	0	0	0	0	0	0	0	0	0	0	0	0	0	0	0	0	0	0	0	0	0	0	0	0	0	0	0	0	811.5
812.5	0	0	0	0	0	0	0	0	0	0	0	0	0	0	0	0	0	0	0	0	0	0	0	0	0	0	0	0	0	0	0	0	0	0	0	0	0	0	0	0	0	0	0	0	0	812.5
813.5	0	0	0	0	0	0	0	0	0	0	0	0	0	0	0	0	0	0	0	0	0	0	0	0	0	0	0	0	0	0	0	0	0	0	0	0	0	0	0	0	0	0	0	0	0	813.5
814.5	0	0	0	0	0	0	0	0	0	0	0	0	0	0	0	0	0	0	0	0	0	0	0	0	0	0	0	0	0	0	0	0	0	0	0	0	0	0	0	0	0	0	0	0	0	814.5
815.5	0	0	0	0	0	0	0	0	0	0	0	0	0	0	0	0	0	0	0	0	0	0	0	0	0	0	0	0	0	0	0	0	0	0	0	0	0	0	0	0	0	0	0	0	0	815.5
816.5	0	0	0	0	0	0	0	0	0	0	0	0	0	0	0	0	0	0	0	0	0	0	0	0	0	0	0	0	0	0	0	0	0	0	0	0	0	0	0	0	0	0	0	0	0	816.5
817.5	0	0	0	0	0	0	0	0	0	0	0	0	0	0	0	0	0	0	0	0	0	0	0	0	0	0	0	0	0	0	0	0	0	0	0	0	0	0	0	0	0	0	0	0	0	817.5
818.5	0	0	0	0	0	0	0	0	0	0	0	0	0	0	0	0	0	0	0	0	0	0	0	0	0	0	0	0	0	0	0	0	0	0	0	0	0	0	0	0	0	0	0	0	0	818.5
819.5	0	0	0	0	0	0	0	0	0	0	0	0	0	0	0	0	0	0	0	0	0	0	0	0	0	0	0	0	0	0	0	0	0	0	0	0	0	0	0	0	0	0	0	0	0	819.5
820.5	0	0	0	0	0	0	0	0	0	0	0	0	0	0	0	0	0	0	0	0	0	0	0	0	0	0	0	0	0	0	0	0	0	0	0	0	0	0	0	0	0	0	0	0	0	820.5
821.5	0	0	0	0	0	0	0	0	0	0	0	0	0	0	0	0	0	0	0	0	0	0	0	0	0	0	0	0	0	0	0	0	0	0	0	0	0	0	0	0	0	0	0	0	0	821.5
822.5	0	0	0	0	0	0	0	0	0	0	0	0	0	0	0	0	0	0	0	0	0	0	0	0	0	0	0	0	0	0	0	0	0	0	0	0	0	0	0	0	0	0	0	0	0	822.5
823.5	0	0	0	0	0	0	0	0	0	0	0	0	0	0	0	0	0	0	0	0	0	0	0	0	0	0	0	0	0	0	0	0	0	0	0	0	0	0	0	0	0	0	0	0	0	823.5
824.5	0	0	0	0	0	0	0	0	0	0	0	0	0	0	0	0	0	0	0	0	0	0	0	0	0	0	0	0	0	0	0	0	0	0	0	0	0	0	0	0	0	0	0	0	0	824.5
825.5	0	0	0	0	0	0	0	0	0	0	0	0	0	0	0	0	0	0	0	0	0	0	0	0	0	0	0	0	0	0	0	0	0	0	0	0	0	0	0	0	0	0	0	0	0	825.5
826.5	0	0	0	0	0	0	0	0	0	0	0	0	0	0	0	0	0	0	0	0	0	0	0	0	0	0	0	0	0	0	0	0	0	0	0	0	0	0	0	0	0	0	0	0	0	826.5
827.5	0	0	0	0	0	0	0	0	0	0	0	0	0	0	0	0	0	0	0	0	0	0	0	0	0	0	0	0	0	0	0	0	0	0	0	0	0	0	0	0	0	0	0	0	0	827.5
828.5	0	0	0	0	0	0	0	0	0	0	0	0	0	0	0	0	0	0	0	0	0	0	0	0	0	0	0	0	0	0	0	0	0	0	0	0	0	0	0	0	0	0	0	0	0	828.5
829.5	0	0	0	0	0	0	0	0	0	0	0	0	0	0	0	0	0	0	0	0	0	0	0	0	0	0	0	0	0	0	0	0	0	0	0	0	0	0	0	0	0	0	0	0	0	829.5
830.5	0	0	0	0	0	0	0	0	0	0	0	0	0	0	0	0	0	0	0	0	0	0	0	0	0	0	0	0	0	0	0	0	0	0	0	0	0	0	0	0	0	0	0	0	0	830.5
831.5	0	0	0	0	0	0	0	0	0	0	0	0	0	0	0	0	0	0	0	0	0	0	0	0	0	0	0	0	0	0	0	0	0	0	0	0	0	0	0	0	0	0	0	0	0	831.5
832.5	0	0	0	0	0	0	0	0	0	0	0	0	0	0	0	0	0	0	0	0	0	0	0	0	0	0	0	0	0	0	0	0	0	0	0	0	0	0	0	0	0	0	0	0	0	832.5
833.5	0	0	0	0	0	0	0	0	0	0	0	0	0	0	0	0	0	0	0	0	0	0	0	0	0	0	0	0	0	0	0	0	0	0	0	0	0	0	0	0	0	0	0	0	0	833.5
834.5	0	0	0	0	0	0	0	0	0	0	0	0	0	0	0	0	0	0	0	0	0	0	0	0	0	0	0	0	0	0	0	0	0	0	0	0	0	0	0	0	0	0	0	0	0	834.5
835.5	0	0	0	0	0	0	0	0	0	0	0	0	0	0	0	0	0	0	0	0	0	0	0	0	0	0	0	0	0	0	0	0	0	0	0	0	0	0	0	0	0	0	0	0	0	835.5
836.5	0	0	0	0	0	0	0	0	0	0	0	0	0	0	0	0	0	0	0	0	0	0	0	0	0	0	0	0	0	0	0	0	0	0	0	0	0	0	0	0	0	0	0	0	0	836.5
837.5	0	0	0	0	0	0	0	0	0	0	0	0	0	0	0	0	0	0	0	0	0	0	0	0	0	0	0	0	0	0	0	0	0	0	0	0	0	0	0	0	0	0	0	0	0	837.5
838.5	0	0	0	0	0	0	0	0	0	0	0	0	0	0	0	0	0	0	0	0	0	0	0	0	0	0	0	0	0	0	0	0	0	0	0	0	0	0	0	0	0	0	0	0	0	838.5
839.5	0	0	0	0	0	0	0	0	0	0	0	0	0	0	0	0	0	0	0	0	0	0	0	0	0	0	0	0	0	0	0	0	0	0	0	0	0	0	0	0	0	0	0	0	0	839.5
840.5	0	0	0	0	0	0	0	0	0	0	0	0	0	0	0	0	0	0	0	0	0	0	0	0	0	0	0	0	0	0	0	0	0	0	0	0	0	0	0	0	0	0	0	0	0	840.5
841.5	0	0	0	0	0	0	0	0	0	0	0	0	0	0	0	0	0	0	0	0	0	0	0	0	0	0	0	0	0	0	0	0	0	0	0	0	0	0	0	0	0	0	0	0	0	841.5
842.5	0	0	0	0	0	0	0	0	0	0	0	0	0	0	0	0	0	0	0	0	0	0	0	0	0	0	0	0	0	0	0	0	0	0	0	0	0	0	0	0	0	0	0	0	0	842.5
843.5	0	0	0	0	0	0	0	0	0	0	0	0	0	0	0	0	0	0	0	0	0	0	0	0	0	0	0	0	0	0	0	0	0	0	0	0	0	0	0	0	0	0	0	0	0	843.5
844.5	0	0	0	0	0	0	0	0	0	0	0	0	0	0	0	0	0	0	0	0	0	0	0	0	0	0	0	0	0	0	0	0	0	0	0	0	0	0	0	0	0	0	0	0	0	844.5
845.5	0	0	0	0	0	0	0	0	0	0	0	0	0	0	0	0	0	0	0	0	0	0	0	0	0	0	0	0	0	0	0	0	0	0	0	0	0	0	0	0	0	0	0	0	0	845.5
846.5	0	0	0	0	0	0	0	0	0	0	0	0	0	0	0	0	0	0	0	0	0	0	0	0	0	0	0	0	0	0	0	0	0	0	0	0	0	0	0	0	0	0	0	0	0	846.5
847.5	0	0	0	0	0	0	0	0	0	0	0	0	0	0	0	0	0	0	0	0	0	0	0	0	0	0	0	0	0	0	0	0	0	0	0	0	0	0	0	0	0	0	0	0	0	847.5
848.5	0	0	0	0	0	0	0	0	0	0	0	0	0	0	0	0	0	0	0	0	0	0	0	0	0	0	0	0	0	0	0	0	0	0	0	0	0	0	0	0	0	0	0	0	0	848.5
849.5	0	0	0	0	0	0	0	0	0	0	0	0	0	0	0	0	0	0	0	0	0	0	0	0	0	0	0	0	0	0	0	0	0	0	0	0	0	0	0	0	0	0	0	0	0	849.5
850.5	0	0	0	0	0	0	0	0	0	0	0	0	0	0	0	0	0	0	0	0	0	0	0	0	0	0	0	0	0	0	0	0	0	0	0	0	0	0	0	0	0	0	0	0	0	850.5
851.5	0	0	0	0	0	0	0	0	0	0	0	0	0	0	0	0	0	0	0	0	0	0	0	0	0	0	0	0	0	0	0	0	0	0	0	0	0	0	0	0	0	0	0	0	0	851.5
852.5	0	0	0	0	0	0	0	0	0	0	0	0	0	0	0	0	0	0	0	0	0	0	0	0	0	0	0	0	0	0	0	0	0	0	0	0	0	0	0	0	0	0	0	0	0	852.5
853.5	0	0	0	0	0	0	0	0	0	0	0	0	0	0	0	0	0	0	0	0	0	0	0	0	0	0	0	0	0	0	0	0	0	0	0	0	0	0	0	0	0	0	0	0	0	853.5
854.5	0	0	0	0	0	0	0	0	0	0	0	0	0	0	0	0	0	0	0	0	0	0	0	0	0	0	0	0	0	0	0	0	0	0	0	0	0	0	0	0	0	0	0	0	0	854.5
855.5	0	0	0	0	0	0	0	0	0	0	0	0	0	0	0	0	0	0	0	0	0	0	0	0	0	0	0	0	0	0	0	0	0	0	0	0	0	0	0	0	0	0	0	0	0	855.5
856.5	0	0	0	0	0	0	0	0	0	0	0	0	0	0	0	0	0	0	0	0	0	0	0	0	0	0	0	0	0	0	0	0	0	0	0	0	0	0	0	0	0	0	0	0	0	856.5
857.5	0	0	0	0	0	0	0	0	0	0	0	0	0	0	0	0	0	0	0	0	0	0	0	0	0	0	0	0	0	0	0	0	0	0	0	0	0	0	0	0	0	0	0	0	0	857.5
858.5	0	0	0	0	0	0	0	0	0	0	0	0	0	0	0	0	0	0	0	0	0	0	0	0	0	0	0	0	0	0	0	0	0	0	0	0	0	0	0	0	0	0	0	0	0	858.5
859.5	0	0	0	0	0	0	0	0	0	0	0	0	0	0	0	0	0	0	0	0	0	0	0	0	0	0	0	0	0	0	0	0	0	0	0	0	0	0	0	0	0	0	0	0	0	859.5
860.5	0	0	0	0	0	0	0	0	0	0	0	0	0	0	0	0	0	0	0	0	0	0	0	0	0	0	0	0	0	0	0	0	0	0	0	0	0	0	0	0	0	0	0	0	0	860.5
861.5	0	0	0	0	0	0	0	0	0	0	0	0	0	0	0	0	0	0	0	0	0	0	0	0	0	0	0	0	0	0	0	0	0	0	0	0	0	0	0	0	0	0	0	0	0	861.5
862.5	0	0	0	0	0	0	0	0	0	0	0	0	0	0	0	0	0	0	0	0	0	0	0	0	0	0	0	0	0	0	0	0	0	0	0	0	0	0	0	0	0	0	0	0	0	862.5
863.5	0	0	0	0	0	0	0	0	0	0	0	0	0	0	0	0	0	0	0	0	0	0	0	0	0	0	0	0	0	0	0	0	0	0	0	0	0	0	0	0	0	0	0	0	0	863.5
864.5	0	0	0	0	0	0	0	0	0	0	0	0	0	0	0	0	0	0	0	0	0	0	0	0	0	0	0	0	0	0	0	0	0	0	0	0	0	0	0	0	0	0	0	0	0	864.5
865.5	0	0	0	0	0	0	0	0	0	0	0	0	0	0	0	0	0	0	0	0	0	0	0	0	0	0	0	0	0	0	0	0	0	0	0	0	0	0	0	0	0	0	0	0	0	865.5
866.5	0	0	0	0	0	0	0	0	0	0	0	0	0	0	0	0	0	0	0	0	0	0	0	0	0	0	0	0	0	0	0	0	0	0	0	0	0	0	0	0	0	0	0	0	0	866.5
867.5	0	0	0	0	0	0	0	0	0	0	0	0	0	0	0	0	0	0	0	0	0	0	0	0	0	0	0	0	0	0	0	0	0	0	0	0	0	0	0	0	0	0	0	0	0	867.5
868.5	0	0	0	0	0	0	0	0	0	0	0	0	0	0	0	0	0	0	0	0	0	0	0	0	0	0	0	0	0	0	0	0	0	0	0	0	0	0	0	0	0	0	0	0	0	868.5
869.5	0	0	0	0	0	0	0	0	0	0	0	0	0	0	0	0	0	0	0	0	0	0	0	0	0	0	0	0	0	0	0	0	0	0	0	0	0	0	0	0	0	0	0	0	0	869.5
870.5	0	0	0	0	0	0	0	0	0	0	0	0	0	0	0	0	0	0	0	0	0	0	0	0	0	0	0	0	0	0	0	0	0	0	0	0	0	0	0	0	0	0	0	0	0	870.5
871.5	0	0	0	0	0	0	0	0	0	0	0	0	0	0	0	0	0	0	0	0	0	0	0	0	0	0	0	0	0	0	0	0	0	0	0	0	0	0	0	0	0	0	0	0	0	871.5
872.5	0	0	0	0	0	0	0	0	0	0	0	0	0	0	0	0	0	0	0	0	0	0	0	0	0	0	0	0	0	0	0	0	0	0	0	0	0	0	0	0	0	0	0	0	0	872.5
873.5	0	0	0	0	0	0	0	0	0	0	0	0	0	0	0	0	0	0	0	0	0	0	0	0	0	0	0	0	0	0	0	0	0	0	0	0	0	0	0	0	0	0	0	0	0	873.5
874.5	0	0	0	0	0	0	0	0	0	0	0	0	0	0	0	0	0	0	0	0	0	0	0	0	0	0	0	0	0	0	0	0	0	0	0	0	0	0	0	0	0	0	0	0	0	874.5
875.5	0	0	0	0	0	0	0	0	0	0	0	0	0	0	0	0	0	0	0	0	0	0	0	0	0	0	0	0	0	0	0	0	0	0	0	0	0	0	0	0	0	0	0	0	0	875.5
876.5	0	0	0	0	0	0	0	0	0	0	0	0	0	0	0	0	0	0	0	0	0	0	0	0	0	0	0	0	0	0	0	0	0	0	0	0	0	0	0	0	0	0	0	0	0	876.5
877.5	0	0	0	0	0	0	0	0	0	0	0	0	0	0	0	0	0	0	0	0	0	0	0	0	0	0	0	0	0	0	0	0	0	0	0	0	0	0	0	0	0	0	0	0	0	877.5
878.5	0	0	0	0	0	0	0	0	0	0	0	0	0	0	0	0	0	0	0	0	0	0	0	0	0	0	0	0	0	0	0	0	0	0	0	0	0	0	0	0	0	0	0	0	0	878.5
879.5	0	0	0	0	0	0	0	0	0	0	0	0	0	0	0	0	0	0	0	0	0	0	0	0	0	0	0	0	0	0	0	0	0	0	0	0	0	0	0	0	0	0	0	0	0	879.5
880.5	0	0	0	0	0	0	0	0	0	0	0	0	0	0	0	0	0	0	0	0	0	0	0	0	0	0	0	0	0	0	0	0	0	0	0	0	0	0	0	0	0	0	0	0	0	880.5
881.5	0	0	0	0	0	0	0	0	0	0	0	0	0	0	0	0	0	0	0	0	0	0	0	0	0	0	0	0	0	0	0	0	0	0	0	0	0	0	0	0	0	0	0	0	0	881.5
882.5	0	0	0	0	0	0	0	0	0	0	0	0	0	0	0	0	0	0	0	0	0	0	0	0	0	0	0	0	0	0	0	0	0	0	0	0	0	0	0	0	0	0	0	0	0	882.5
883.5	0	0	0	0	0	0	0	0	0	0	0	0	0	0	0	0	0	0	0	0	0	0	0	0	0	0	0	0	0	0	0	0	0	0	0	0	0	0	0	0	0	0	0	0	0	883.5
884.5	0	0	0	0	0	0	0	0	0	0	0	0	0	0	0	0	0	0	0	0	0	0	0	0	0	0	0	0	0	0	0	0	0	0	0	0	0	0	0	0	0	0	0	0	0	884.5
885.5	0	0	0	0	0	0	0	0	0	0	0	0	0	0	0	0	0	0	0	0	0	0	0	0	0	0	0	0	0	0	0	0	0	0	0	0	0	0	0	0	0	0	0	0	0	885.5
886.5	0	0	0	0	0	0	0	0	0	0	0	0	0	0	0	0	0	0	0	0	0	0	0	0	0	0	0	0	0	0	0	0	0	0	0	0	0	0	0	0	0	0	0	0	0	886.5
887.5	0	0	0	0	0	0	0	0	0	0	0	0	0	0	0	0	0	0	0	0	0	0	0	0	0	0	0	0	0	0	0	0	0	0	0	0	0	0	0	0	0	0	0	0	0	887.5
888.5	0	0	0	0	0	0	0	0	0	0	0	0	0	0	0	0	0	0	0	0	0	0	0	0	0	0	0	0	0	0	0	0	0	0	0	0	0	0	0	0	0	0	0	0	0	888.5
889.5	0	0	0	0	0	0	0	0	0	0	0	0	0	0	0	0	0	0	0	0	0	0	0	0	0	0	0	0	0	0	0	0	0	0	0	0	0	0	0	0	0	0	0	0	0	889.5
890.5	0	0	0	0	0	0	0	0	0	0	0	0	0	0	0	0	0	0	0	0	0	0	0	0	0	0	0	0	0	0	0	0	0	0	0	0	0	0	0	0	0	0	0	0	0	890.5
891.5	0	0	0	0	0	0	0	0	0	0	0	0	0	0	0	0	0	0	0	0	0	0	0	0	0	0	0	0	0	0	0	0	0	0	0	0	0	0	0	0	0	0	0	0	0	891.5
892.5	0	0	0	0	0	0	0	0	0	0	0	0	0	0	0	0	0	0	0	0	0	0	0	0	0	0	0	0	0	0	0	0	0	0	0	0	0	0	0	0	0	0	0	0	0	892.5
893.5	0	0	0	0	0	0	0	0	0	0	0	0	0	0	0	0	0	0	0	0	0	0	0	0	0	0	0	0	0	0	0	0	0	0	0	0	0	0	0	0	0	0	0	0	0	893.5
894.5	0	0	0	0	0	0	0	0	0	0	0	0	0	0	0	0	0	0	0	0	0	0	0	0	0	0	0	0	0	0	0	0	0	0	0	0	0	0	0	0	0	0	0	0	0	894.5
895.5	0	0	0	0	0	0	0	0	0	0	0	0	0	0	0	0	0	0	0	0	0	0	0	0	0	0	0	0	0	0	0	0	0	0	0	0	0	0	0	0	0	0	0	0	0	895.5
896.5	0	0	0	0	0	0	0	0	0	0	0	0	0	0	0	0	0	0	0	0	0	0	0	0	0	0	0	0	0	0	0	0	0	0	0	0	0	0	0	0	0	0	0	0	0	896.5
897.5	0	0	0	0	0	0	0	0	0	0	0	0	0	0	0	0	0	0	0	0	0	0	0	0	0	0	0	0	0	0	0	0	0	0	0	0	0	0	0	0	0	0	0	0	0	897.5
898.5	0	0	0	0	0	0	0	0	0	0	0	0	0	0	0	0	0	0	0	0	0	0	0	0	0	0	0	0	0	0	0	0	0	0	0	0	0	0	0	0	0	0	0	0	0	898.5
899.5	0	0	0	0	0	0	0	0	0	0	0	0	0	0	0	0	0	0	0	0	0	0	0	0	0	0	0	0	0	0	0	0	0	0	0	0	0	0	0	0	0	0	0	0	0	899.5
900.5	0	0	0	0	0	0	0	0	0	0	0	0	0	0	0	0	0	0	0	0	0	0	0	0	0	0	0	0	0	0	0	0	0	0	0	0	0	0	0	0	0	0	0	0	0	900.5
901.5	0	0	0	0	0	0	0	0	0	0	0	0	0	0	0	0	0	0	0	0	0	0	0	0	0	0	0	0	0	0	0	0	0	0	0	0	0	0	0	0	0	0	0	0	0	901.5
902.5	0	0	0	0	0	0	0	0	0	0	0	0	0	0	0	0	0	0	0	0	0	0	0	0	0	0	0	0	0	0	0	0	0	0	0	0	0	0	0	0	0	0	0	0	0	902.5
903.5	0	0	0	0	0	0	0	0	0	0	0	0	0	0	0	0	0	0	0	0	0	0	0	0	0	0	0	0	0	0	0	0	0	0	0	0	0	0	0	0	0	0	0	0	0	903.5
904.5	0	0	0	0	0	0	0	0	0	0	0	0	0	0	0	0	0	0	0	0	0	0	0	0	0	0	0	0	0	0	0	0	0	0	0	0	0	0	0	0	0	0	0	0	0	904.5
905.5	0	0	0	0	0	0	0	0	0	0	0	0	0	0	0	0	0	0	0	0	0	0	0	0	0	0	0	0	0	0	0	0	0	0	0	0	0	0	0	0	0	0	0	0	0	905.5
906.5	0	0	0	0	0	0	0	0	0	0	0	0	0	0	0	0	0	0	0	0	0	0	0	0	0	0	0	0	0	0	0	0	0	0	0	0	0	0	0	0	0	0	0	0	0	906.5
907.5	0	0	0	0	0	0	0	0	0	0	0	0	0	0	0	0	0	0	0	0	0	0	0	0	0	0	0	0	0	0	0	0	0	0	0	0	0	0	0	0	0	0	0	0	0	907.5
908.5	0	0	0	0	0	0	0	0	0	0	0	0	0	0	0	0	0	0	0	0	0	0	0	0	0	0	0	0	0	0	0	0	0	0	0	0	0	0	0	0	0	0	0	0	0	908.5
909.5	0	0	0	0	0	0	0	0	0	0	0	0	0	0	0	0	0	0	0	0	0	0	0	0	0	0	0	0	0	0	0	0	0	0	0	0	0	0	0	0	0	0	0	0	0	909.5
910.5	0	0	0	0	0	0	0	0	0	0	0	0	0	0	0	0	0	0	0	0	0	0	0	0	0	0	0	0	0	0	0	0	0	0	0	0	0	0	0	0	0	0	0	0	0	910.5
911.5	0	0	0	0	0	0	0	0	0	0	0	0	0	0	0	0	0	0	0	0	0	0	0	0	0	0	0	0	0	0	0	0	0	0	0	0	0	0	0	0	0	0	0	0	0	911.5
912.5	0	0	0	0	0	0	0	0	0	0	0	0	0	0	0	0	0	0	0	0	0	0	0	0	0	0	0	0	0	0	0	0	0	0	0	0	0	0	0	0	0	0	0	0	0	912.5
913.5	0	0	0	0	0	0	0	0	0	0	0	0	0	0	0	0	0	0	0	0	0	0	0	0	0	0	0	0	0	0	0	0	0	0	0	0	0	0	0	0	0	0	0	0	0	913.5
914.5	0	0	0	0	0	0	0	0	0	0	0	0	0	0	0	0	0	0	0	0	0	0	0	0	0	0	0	0	0	0	0	0	0	0	0	0	0	0	0	0	0	0	0	0	0	914.5
915.5	0	0	0	0	0	0	0	0	0	0	0	0	0	0	0	0	0	0	0	0	0	0	0	0	0	0	0	0	0	0	0	0	0	0	0	0	0	0	0	0	0	0	0	0	0	915.5
916.5	0	0	0	0	0	0	0	0	0	0	0	0	0	0	0	0	0	0	0	0	0	0	0	0	0	0	0	0	0	0	0	0	0	0	0	0	0	0	0	0	0	0	0	0	0	916.5
917.5	0	0	0	0	0	0	0	0	0	0	0	0	0	0	0	0	0	0	0	0	0	0	0	0	0	0	0	0	0	0	0	0	0	0	0	0	0	0	0	0	0	0	0	0	0	917.5
918.5	0	0	0	0	0	0	0	0	0	0	0	0	0	0	0	0	0	0	0	0	0	0	0	0	0	0	0	0	0	0	0	0	0	0	0	0	0	0	0	0	0	0	0	0	0	918.5
919.5	0	0	0	0	0	0	0	0	0	0	0	0	0	0	0	0	0	0	0	0	0	0	0	0	0	0	0	0	0	0	0	0	0	0	0	0	0	0	0	0	0	0	0	0	0	919.5
920.5	0	0	0	0	0	0	0	0	0	0	0	0	0	0	0	0	0	0	0	0	0	0	0	0	0	0	0	0	0	0	0	0	0	0	0	0	0	0	0	0	0	0	0	0	0	920.5
921.5	0	0	0	0	0	0	0	0	0	0	0	0	0	0	0	0	0	0	0	0	0	0	0	0	0	0	0	0	0	0	0	0	0	0	0	0	0	0	0	0	0	0	0	0	0	921.5
922.5	0	0	0	0	0	0	0	0	0	0	0	0	0	0	0	0	0	0	0	0	0	0	0	0	0	0	0	0	0	0	0	0	0	0	0	0	0	0	0	0	0	0	0	0	0	922.5
923.5	0	0	0	0	0	0	0	0	0	0	0	0	0	0	0	0	0	0	0	0	0	0	0	0	0	0	0	0	0	0	0	0	0	0	0	0	0	0	0	0	0	0	0	0	0	923.5
924.5	0	0	0	0	0	0	0	0	0	0	0	0	0	0	0	0	0	0	0	0	0	0	0	0	0	0	0	0	0	0	0	0	0	0	0	0	0	0	0	0	0	0	0	0	0	924.5
925.5	0	0	0	0	0	0	0	0	0	0	0	0	0	0	0	0	0	0	0	0	0	0	0	0	0	0	0	0	0	0	0	0	0	0	0	0	0	0	0	0	0	0	0	0	0	925.5
926.5	0	0	0	0	0	0	0	0	0	0	0	0	0	0	0	0	0	0	0	0	0	0	0	0	0	0	0	0	0	0	0	0	0	0	0	0	0	0	0	0	0	0	0	0	0	926.5
927.5	0	0	0	0	0	0	0	0	0	0	0	0	0	0	0	0	0	0	0	0	0	0	0	0	0	0	0	0	0	0	0	0	0	0	0	0	0	0	0	0	0	0	0	0	0	927.5
928.5	0	0	0	0	0	0	0	0	0	0	0	0	0	0	0	0	0	0	0	0	0	0	0	0	0	0	0	0	0	0	0	0	0	0	0	0	0	0	0	0	0	0	0	0	0	928.5
929.5	0	0	0	0	0	0	0	0	0	0	0	0	0	0	0	0	0	0	0	0	0	0	0	0	0	0	0	0	0	0	0	0	0	0	0	0	0	0	0	0	0	0	0	0	0	929.5
930.5	0	0	0	0	0	0	0	0	0	0	0	0	0	0	0	0	0	0	0	0	0	0	0	0	0	0	0	0	0	0	0	0	0	0	0	0	0	0	0	0	0	0	0	0	0	930.5
931.5	0	0	0	0	0	0	0	0	0	0	0	0	0	0	0	0	0	0	0	0	0	0	0	0	0	0	0	0	0	0	0	0	0	0	0	0	0	0	0	0	0	0	0	0	0	931.5
932.5	0	0	0	0	0	0	0	0	0	0	0	0	0	0	0	0	0	0	0	0	0	0	0	0	0	0	0	0	0	0	0	0	0	0	0	0	0	0	0	0	0	0	0	0	0	932.5
933.5	0	0	0	0	0	0	0	0	0	0	0	0	0	0	0	0	0	0	0	0	0	0	0	0	0	0	0	0	0	0	0	0	0	0	0	0	0	0	0	0	0	0	0	0	0	933.5
934.5	0	0	0	0	0	0	0	0	0	0	0	0	0	0	0	0	0	0	0	0	0	0	0	0	0	0	0	0	0	0	0	0	0	0	0	0	0	0	0	0	0	0	0	0	0	934.5
935.5	0	0	0	0	0	0	0	0	0	0	0	0	0	0	0	0	0	0	0	0	0	0	0	0	0	0	0	0	0	0	0	0	0	0	0	0	0	0	0	0	0	0	0	0	0	935.5
936.5	0	0	0	0	0	0	0	0	0	0	0	0	0	0	0	0	0	0	0	0	0	0	0	0	0	0	0	0	0	0	0	0	0	0	0	0	0	0	0	0	0	0	0	0	0	936.5
937.5	0	0	0	0	0	0	0	0	0	0	0	0	0	0	0	0	0	0	0	0	0	0	0	0	0	0	0	0	0	0	0	0	0	0	0	0	0	0	0	0	0	0	0	0	0	937.5
938.5	0	0	0	0	0	0	0	0	0	0	0	0	0	0	0	0	0	0	0	0	0	0	0	0	0	0	0	0	0	0	0	0	0	0	0	0	0	0	0	0	0	0	0	0	0	938.5
939.5	0	0	0	0	0	0	0	0	0	0	0	0	0	0	0	0	0	0	0	0	0	0	0	0	0	0	0	0	0	0	0	0	0	0	0	0	0	0	0	0	0	0	0	0	0	939.5
940.5	0	0	0	0	0	0	0	0	0	0	0	0	0	0	0	0	0	0	0	0	0	0	0	0	0	0	0	0	0	0	0	0	0	0	0	0	0	0	0	0	0	0	0	0	0	940.5
941.5	0	0	0	0	0	0	0	0	0	0	0	0	0	0	0	0	0	0	0	0	0	0	0	0	0	0	0	0	0	0	0	0	0	0	0	0	0	0	0	0	0	0	0	0	0	941.5
942.5	0	0	0	0	0	0	0	0	0	0	0	0	0	0	0	0	0	0	0	0	0	0	0	0	0	0	0	0	0	0	0	0	0	0	0	0	0	0	0	0	0	0	0	0	0	942.5
943.5	0	0	0	0	0	0	0	0	0	0	0	0	0	0	0	0	0	0	0	0	0	0	0	0	0	0	0	0	0	0	0	0	0	0	0	0	0	0	0	0	0	0	0	0	0	943.5
944.5	0	0	0	0	0	0	0	0	0	0	0	0	0	0	0	0	0	0	0	0	0	0	0	0	0	0	0	0	0	0	0	0	0	0	0	0	0	0	0	0	0	0	0	0	0	944.5
945.5	0	0	0	0	0	0	0	0	0	0	0	0	0	0	0	0	0	0	0	0	0	0	0	0	0	0	0	0	0	0	0	0	0	0	0	0	0	0	0	0	0	0	0	0	0	945.5
946.5	0	0	0	0	0	0	0	0	0	0	0	0	0	0	0	0	0	0	0	0	0	0	0	0	0	0	0	0	0	0	0	0	0	0	0	0	0	0	0	0	0	0	0	0	0	946.5
947.5	0	0	0	0	0	0	0	0	0	0	0	0	0	0	0	0	0	0	0	0	0	0	0	0	0	0	0	0	0	0	0	0	0	0	0	0	0	0	0	0	0	0	0	0	0	947.5
948.5	0	0	0	0	0	0	0	0	0	0	0	0	0	0	0	0	0	0	0	0	0	0	0	0	0	0	0	0	0	0	0	0	0	0	0	0	0	0	0	0	0	0	0	0	0	948.5
949.5	0	0	0	0	0	0	0	0	0	0	0	0	0	0	0	0	0	0	0	0	0	0	0	0	0	0	0	0	0	0	0	0	0	0	0	0	0	0	0	0	0	0	0	0	0	949.5
950.5	0	0	0	0	0	0	0	0	0	0	0	0	0	0	0	0	0	0	0	0	0	0	0	0	0	0	0	0	0	0	0	0	0	0	0	0	0	0	0	0	0	0	0	0	0	950.5
951.5	0	0	0	0	0	0	0	0	0	0	0	0	0	0	0	0	0	0	0	0	0	0	0	0	0	0	0	0	0	0	0	0	0	0	0	0	0	0	0	0	0	0	0	0	0	951.5
952.5	0	0	0	0	0	0	0	0	0	0	0	0	0	0	0	0	0	0	0	0	0	0	0	0	0	0	0	0	0	0	0	0	0	0	0	0	0	0	0	0	0	0	0	0	0	952.5
953.5	0	0	0	0	0	0	0	0	0	0	0	0	0	0	0	0	0	0	0	0	0	0	0	0	0	0	0	0	0	0	0	0	0	0	0	0	0	0	0	0	0	0	0	0	0	953.5
954.5	0	0	0	0	0	0	0	0	0	0	0	0	0	0	0	0	0	0	0	0	0	0	0	0	0	0	0	0	0	0	0	0	0	0	0	0	0	0	0	0	0	0	0	0	0	954.5
955.5	0	0	0	0	0	0	0	0	0	0	0	0	0	0	0	0	0	0	0	0	0	0	0	0	0	0	0	0	0	0	0	0	0	0	0	0	0	0	0	0	0	0	0	0	0	955.5
956.5	0	0	0	0	0	0	0	0	0	0	0	0	0	0	0	0	0	0	0	0	0	0	0	0	0	0	0	0	0	0	0	0	0	0	0	0	0	0	0	0	0	0	0	0	0	956.5
957.5	0	0	0	0	0	0	0	0	0	0	0	0	0	0	0	0	0	0	0	0	0	0	0	0	0	0	0	0	0	0	0	0	0	0	0	0	0	0	0	0	0	0	0	0	0	957.5
958.5	0	0	0	0	0	0	0	0	0	0	0	0	0	0	0	0	0	0	0	0	0	0	0	0	0	0	0	0	0	0	0	0	0	0	0	0	0	0	0	0	0	0	0	0	0	958.5
959.5	0	0	0	0	0	0	0	0	0	0	0	0	0	0	0	0	0	0	0	0	0	0	0	0	0	0	0	0	0	0	0	0	0	0	0	0	0	0	0	0	0	0	0	0	0	959.5
960.5	0	0	0	0	0	0	0	0	0	0	0	0	0	0	0	0	0	0	0	0	0	0	0	0	0	0	0	0	0	0	0	0	0	0	0	0	0	0	0	0	0	0	0	0	0	960.5
961.5	0	0	0	0	0	0	0	0	0	0	0	0	0	0	0	0	0	0	0	0	0	0	0	0	0	0	0	0	0	0	0	0	0	0	0	0	0	0	0	0	0	0	0	0	0	961.5
962.5	0	0	0	0	0	0	0	0	0	0	0	0	0	0	0	0	0	0	0	0	0	0	0	0	0	0	0	0	0	0	0	0	0	0	0	0	0	0	0	0	0	0	0	0	0	962.5
963.5	0	0	0	0	0	0	0	0	0	0	0	0	0	0	0	0	0	0	0	0	0	0	0	0	0	0	0	0	0	0	0	0	0	0	0	0	0	0	0	0	0	0	0	0	0	963.5
964.5	0	0	0	0	0	0	0	0	0	0	0	0	0	0	0	0	0	0	0	0	0	0	0	0	0	0	0	0	0	0	0	0	0	0	0	0	0	0	0	0	0	0	0	0	0	964.5
965.5	0	0	0	0	0	0	0	0	0	0	0	0	0	0	0	0	0	0	0	0	0	0	0	0	0	0	0	0	0	0	0	0	0	0	0	0	0	0	0	0	0	0	0	0	0	965.5
966.5	0	0	0	0	0	0	0	0	0	0	0	0	0	0	0	0	0	0	0	0	0	0	0	0	0	0	0	0	0	0	0	0	0	0	0	0	0	0	0	0	0	0	0	0	0	966.5
967.5	0	0	0	0	0	0	0	0	0	0	0	0	0	0	0	0	0	0	0	0	0	0	0	0	0	0	0	0	0	0	0	0	0	0	0	0	0	0	0	0	0	0	0	0	0	967.5
968.5	0	0	0	0	0	0	0	0	0	0	0	0	0	0	0	0	0	0	0	0	0	0	0	0	0	0	0	0	0	0	0	0	0	0	0	0	0	0	0	0	0	0	0	0	0	968.5
969.5	0	0	0	0	0	0	0	0	0	0	0	0	0	0	0	0	0	0	0	0	0	0	0	0	0	0	0	0	0	0	0	0	0	0	0	0	0	0	0	0	0	0	0	0	0	969.5
970.5	0	0	0	0	0	0	0	0	0	0	0	0	0	0	0	0	0	0	0	0	0	0	0	0	0	0	0	0	0	0	0	0	0	0	0	0	0	0	0	0	0	0	0	0	0	970.5
971.5	0	0	0	0	0	0	0	0	0	0	0	0	0	0	0	0	0	0	0	0	0	0	0	0	0	0	0	0	0	0	0	0	0	0	0	0	0	0	0	0	0	0	0	0	0	971.5
972.5	0	0	0	0	0	0	0	0	0	0	0	0	0	0	0	0	0	0	0	0	0	0	0	0	0	0	0	0	0	0	0	0	0	0	0	0	0	0	0	0	0	0	0	0	0	972.5
973.5	0	0	0	0	0	0	0	0	0	0	0	0	0	0	0	0	0	0	0	0	0	0	0	0	0	0	0	0	0	0	0	0	0	0	0	0	0	0	0	0	0	0	0	0	0	973.5
974.5	0	0	0	0	0	0	0	0	0	0	0	0	0	0	0	0	0	0	0	0	0	0	0	0	0	0	0	0	0	0	0	0	0	0	0	0	0	0	0	0	0	0	0	0	0	974.5
975.5	0	0	0	0	0	0	0	0	0	0	0	0	0	0	0	0	0	0	0	0	0	0	0	0	0	0	0	0	0	0	0	0	0	0	0	0	0	0	0	0	0	0	0	0	0	975.5
976.5	0	0	0	0	0	0	0	0	0	0	0	0	0	0	0	0	0	0	0	0	0	0	0	0	0	0	0	0	0	0	0	0	0	0	0	0	0	0	0	0	0	0	0	0	0	976.5
977.5	0	0	0	0	0	0	0	0	0	0	0	0	0	0	0	0	0	0	0	0	0	0	0	0	0	0	0	0	0	0	0	0	0	0	0	0	0	0	0	0	0	0	0	0	0	977.5
978.5	0	0	0	0	0	0	0	0	0	0	0	0	0	0	0	0	0	0	0	0	0	0	0	0	0	0	0	0	0	0	0	0	0	0	0	0	0	0	0	0	0	0	0	0	0	978.5
979.5	0	0	0	0	0	0	0	0	0	0	0	0	0	0	0	0	0	0	0	0	0	0	0	0	0	0	0	0	0	0	0	0	0	0	0	0	0	0	0	0	0	0	0	0	0	979.5
980.5	0	0	0	0	0	0	0	0	0	0	0	0	0	0	0	0	0	0	0	0	0	0	0	0	0	0	0	0	0	0	0	0	0	0	0	0	0	0	0	0	0	0	0	0	0	980.5
981.5	0	0	0	0	0	0	0	0	0	0	0	0	0	0	0	0	0	0	0	0	0	0	0	0	0	0	0	0	0	0	0	0	0	0	0	0	0	0	0	0	0	0	0	0	0	981.5
982.5	0	0	0	0	0	0	0	0	0	0	0	0	0	0	0	0	0	0	0	0	0	0	0	0	0	0	0	0	0	0	0	0	0	0	0	0	0	0	0	0	0	0	0	0	0	982.5
983.5	0	0	0	0	0	0	0	0	0	0	0	0	0	0	0	0	0	0	0	0	0	0	0	0	0	0	0	0	0	0	0	0	0	0	0	0	0	0	0	0	0	0	0	0	0	983.5
984.5	0	0	0	0	0	0	0	0	0	0	0	0	0	0	0	0	0	0	0	0	0	0	0	0	0	0	0	0	0	0	0	0	0	0	0	0	0	0	0	0	0	0	0	0	0	984.5
985.5	0	0	0	0	0	0	0	0	0	0	0	0	0	0	0	0	0	0	0	0	0	0	0	0	0	0	0	0	0	0	0	0	0	0	0	0	0	0	0	0	0	0	0	0	0	985.5
986.5	0	0	0	0	0	0	0	0	0	0	0	0	0	0	0	0	0	0	0	0	0	0	0	0	0	0	0	0	0	0	0	0	0	0	0	0	0	0	0	0	0	0	0	0	0	986.5
987.5	0	0	0	0	0	0	0	0	0	0	0	0	0	0	0	0	0	0	0	0	0	0	0	0	0	0	0	0	0	0	0	0	0	0	0	0	0	0	0	0	0	0	0	0	0	987.5
988.5	0	0	0	0	0	0	0	0	0	0	0	0	0	0	0	0	0	0	0	0	0	0	0	0	0	0	0	0	0	0	0	0	0	0	0	0	0	0	0	0	0	0	0	0	0	988.5
989.5	0	0	0	0	0	0	0	0	0	0	0	0	0	0	0	0	0	0	0	0	0	0	0	0	0	0	0	0	0	0	0	0	0	0	0	0	0	0	0	0	0	0	0	0	0	989.5
990.5	0	0	0	0	0	0	0	0	0	0	0	0	0	0	0	0	0	0	0	0	0	0	0	0	0	0	0	0	0	0	0	0	0	0	0	0	0	0	0	0	0	0	0	0	0	990.5
991.5	0	0	0	0	0	0	0	0	0	0	0	0	0	0	0	0	0	0	0	0	0	0	0	0	0	0	0	0	0	0	0	0	0	0	0	0	0	0	0	0	0	0	0	0	0	991.5
992.5	0	0	0	0	0	0	0	0	0	0	0	0	0	0	0	0	0	0	0	0	0	0	0	0	0	0	0	0	0	0	0	0	0	0	0	0	0	0	0	0	0	0	0	0	0	992.5
993.5	0	0	0	0	0	0	0	0	0	0	0	0	0	0	0	0	0	0	0	0	0	0	0	0	0	0	0	0	0	0	0	0	0	0	0	0	0	0	0	0	0	0	0	0	0	993.5
994.5	0	0	0	0	0	0	0	0	0	0	0	0	0	0	0	0	0	0	0	0	0	0	0	0	0	0	0	0	0	0	0	0	0	0	0	0	0	0	0	0	0	0	0	0	0	994.5
995.5	0	0	0	0	0	0	0	0	0	0	0	0	0	0	0	0	0	0	0	0	0	0	0	0	0	0	0	0	0	0	0	0	0	0	0	0	0	0	0	0	0	0	0	0	0	995.5
996.5	0	0	0	0	0	0	0	0	0	0	0	0	0	0	0	0	0	0	0	0	0	0	0	0	0	0	0	0	0	0	0	0	0	0	0	0	0	0	0	0	0	0	0	0	0	996.5
997.5	0	0	0	0	0	0	0	0	0	0	0	0	0	0	0	0	0	0	0	0	0	0	0	0	0	0	0	0	0	0	0	0	0	0	0	0	0	0	0	0	0	0	0	0	0	997.5
998.5	0	0	0	0	0	0	0	0	0	0	0	0	0	0	0	0	0	0	0	0	0	0	0	0	0	0	0	0	0	0	0	0	0	0	0	0	0	0	0	0	0	0	0	0	0	998.5
999.5	0	0	0	0	0	0	0	0	0	0	0	0	0	0	0	0	0	0	0	0	0	0	0	0	0	0	0	0	0	0	0	0	0	0	0	0	0	0	0	0	0	0	0	0	0	999.5
	Ti-EVs															DOPA EVs															NN EVs
<100	617720520	395992040	357113564	317712894	341312649	535136842	357165600	244944741	374635467	266472285	479829024	447425128	528609158	477604140	548106569	462892991	449419052	623988840	391814150	343200374	493212558	567402474	582447880	433060120	638112804	500756352	511816163	546821738	244218076	389714806	116302667	237562982	236213133	307380588	207845337	318314546	416198312	476037786	392786711	457028889	329423293	485117039	408598474	148090046	520631566
100-150	331305669	426572016	541150432	300554308	516016482	466914321	404493618	437254962	230650498	118250862	430672428	184808264	217322804	114837066	177130088	276163780	471648239	491374930	495148947	233598096	523286370	318559182	549988990	338366324	275080812	470523408	304995880	371754131	372077262	282950861	438519035	250739814	259185502	143757510	272170458	389981166	385610257	446329778	346763273	396483684	268323014	505454501	266330978	402913464	196565651
>150	124406297	140544070	66807935	218731474	131879850	129293777	68276336	38586557	204502289	243347042	87918363	79881910	27403188	98680491	103087670	239352784	154816421	230218894	45082721	202069645	256663335	211854271	147648264	277309363	325800020	86207839	235104838	113366008	250510958	292541844	43993345	77426272	137842160	75914085	56001415	291982616	260975878	157901531	57960943	142321315	181258104	98176739	143447526	109016018	81264623
TOTAL	1073432486	963108126	965071931	836998676	989208981	1131344940	829935554	720786260	809788254	628070189	998419815	712115302	773335150	691121697	828324327	978409555	1075883712	1345582664	932045818	778868115	1273162263	1097815927	1280085134	1048735807	1238993636	1057487599	1051916881	1031941877	866806296	965207511	598815047	565729068	633240795	527052183	536017210	1000278328	1062784447	1080269095	797510927	995833888	779004411	1088748279	818376978	660019528	798461840
<100	57.5463	41.1161	37.0038	37.9586	34.5036	47.3009	43.0353	33.983	46.2634	42.4272	48.0588	62.8304	68.3545	69.1056	66.1705	47.3108	41.7721	46.3731	42.0381	44.064	38.7392	51.6847	45.5007	41.2935	51.5025	47.3534	48.6556	52.9896	28.1745	40.3763	19.4221	41.9924	37.3023	58.3207	38.7759	31.8226	39.1611	44.0666	49.2516	45.8941	42.2877	44.5573	49.9279	22.4372	65.2043
100-150	30.8641	44.2912	56.0736	35.9086	52.1646	41.2707	48.738	60.6636	28.4828	18.8277	43.1354	25.952	28.102	16.616	21.3841	28.2258	43.8382	36.5176	53.125	29.992	41.1013	29.0175	42.965	32.2642	22.202	44.4945	28.9943	36.0247	42.9251	29.315	73.2311	44.3215	40.93	27.2758	50.7764	38.9873	36.283	41.3165	43.4807	39.8142	34.4444	46.4253	32.5438	61.0457	24.618
>150	11.5896	14.5928	6.92259	26.1328	13.3318	11.4283	8.2267	5.3534	25.2538	38.7452	8.80575	11.2176	3.54351	14.2783	12.4453	24.4635	14.3897	17.1092	4.83696	25.944	20.1595	19.2978	11.5343	26.4423	26.2955	8.15214	22.3501	10.9857	28.9005	30.3087	7.34673	13.6861	21.7677	14.4035	10.4477	29.1901	24.5559	14.6169	7.26773	14.2917	23.2679	9.0174	17.5283	16.5171	10.1776
	100
	Ti-Evs	Ti-D Evs	Ti-NN Evs
<100	4.19319e+08	4.78592e+08	3.37169e+08
100-150	3.26529e+08	3.85034e+08	3.31275e+08
>150	1.17556e+08	2.0457e+08	127698838
	8.63404e+08	1.0682e+09	7.96143e+08	SUMA TOTES DEL MATEIX GRUP
<100	49.0439	44.5219	42.0283
100-150	36.8316	36.0668	42.3663
>150	14.1245	19.4113	15.6055

## Sheet: R 6 days
	Ti-EVs															DOPA EVs															NN EVs
0.5	0	0	0	0	0	0	0	0	0	0	0	0	0	0	0	0	0	0	0	0	0	0	0	0	0	0	0	0	0	0	0	0	0	0	0	0	0	0	0	0	0	0	0	0	0
1.5	0	0	0	0	0	0	0	0	0	0	0	0	0	0	0	0	0	0	0	0	0	0	0	0	0	0	0	0	0	0	0	0	0	0	0	0	0	0	0	0	0	0	0	0	0
2.5	0	0	0	0	0	0	0	0	0	0	0	0	0	0	0	0	0	0	0	0	0	0	0	0	0	0	0	0	0	0	0	0	0	0	0	0	0	0	0	0	0	0	0	0	0
3.5	0	0	0	0	0	0	0	0	0	0	0	0	0	0	0	0	0	0	0	0	0	0	0	0	0	0	0	0	0	0	0	0	0	0	0	0	0	0	0	0	0	0	0	0	0
4.5	0	0	0	0	0	0	0	0	0	0	0	0	0	0	0	0	0	0	0	0	0	0	0	0	0	0	0	0	0	0	0	0	0	0	0	0	0	0	0	0	0	0	0	0	0
5.5	0	0	0	0	0	0	0	0	0	0	0	0	0	0	0	0	0	0	0	0	0	0	0	0	0	0	0	0	0	0	0	0	0	0	0	0	0	0	0	0	0	0	0	0	0
6.5	0	0	0	0	0	0	0	0	0	0	0	0	0	0	0	0	0	0	0	0	0	0	0	0	0	0	0	0	0	0	0	0	0	0	0	0	0	0	0	0	0	0	0	0	0
7.5	0	0	0	0	0	0	0	0	0	0	0	0	0	0	0	0	0	0	0	0	0	0	0	0	0	0	0	0	0	0	0	0	0	0	0	0	0	0	0	0	0	0	0	0	0
8.5	0	0	0	0	0	0	0	0	0	0	0	0	0	0	0	0	0	0	0	0	0	0	0	0	0	0	0	0	0	0	0	0	0	0	0	0	0	0	0	0	0	0	0	0	0
9.5	0	0	0	0	0	0	0	0	0	0	0	0	0	0	0	0	0	0	0	0	0	0	0	0	0	0	0	0	0	0	0	0	0	0	0	0	0	0	0	0	0	0	0	0	0
10.5	0	0	0	0	0	0	0	0	0	0	0	0	0	0	0	0	0	0	0	0	0	0	0	0	0	0	0	0	0	0	0	0	0	0	0	0	0	0	0	0	0	0	0	0	0
11.5	0	0	0	0	0	0	0	0	0	0	0	0	0	0	0	0	0	0	0	0	0	0	0	0	0	0	0	0	0	0	0	0	0	0	0	0	0	0	0	0	0	0	0	0	0
12.5	0	0	0	0	0	0	0	0	0	0	0	0	0	0	0	0	0	0	0	0	0	0	0	0	0	0	0	0	0	0	0	0	0	0	0	0	0	0	0	0	0	0	0	0	0
13.5	0	0	0	0	0	0	0	0	0	0	0	0	0	0	0	0	0	0	0	0	0	0	0	0	0	0	0	0	0	0	0	0	7	0	0	0	0	0	0	0	0	0	0	0	0
14.5	0	0	0	0	0	0	0	0	0	0	0	0	0	0	0	0	0	0	0	0	0	0	0	0	0	0	0	0	0	0	0	0	77	0	0	0	0	0	0	0	0	0	0	0	0
15.5	0	0	0	0	0	0	0	0	0	0	0	0	0	0	0	0	0	0	0	0	0	0	0	0	0	0	0	0	0	0	0	0	458	0	0	0	0	0	0	0	0	0	0	0	0
16.5	0	0	0	0	0	0	0	0	0	0	0	0	0	0	0	0	0	0	0	0	0	0	0	0	0	0	0	0	0	0	0	0	1602	0	0	0	0	0	0	0	0	0	0	0	0
17.5	0	0	0	0	0	0	0	0	0	0	0	0	0	0	0	0	0	0	0	0	0	0	0	0	0	0	0	0	0	0	0	0	3566	0	0	0	0	0	0	0	0	0	0	0	0
18.5	0	0	0	0	0	0	0	0	0	0	0	0	0	0	0	0	0	0	0	0	0	0	0	0	0	0	0	0	0	0	0	0	5381	0	0	0	0	0	0	0	0	0	0	0	0
19.5	0	0	0	0	0	0	0	0	0	0	0	0	1	0	0	0	0	0	0	0	0	0	0	0	0	0	0	0	0	0	0	0	5818	0	0	0	0	0	0	0	0	0	0	0	0
20.5	0	0	1	0	0	0	0	0	0	0	0	0	2	0	1	0	0	0	0	0	0	0	0	0	0	0	0	0	0	0	0	0	4733	0	0	0	0	0	0	0	0	0	0	0	0
21.5	0	0	5	0	0	0	0	0	0	0	0	0	4	0	3	0	0	0	0	0	0	0	0	0	0	0	0	0	0	0	0	0	3025	0	0	0	0	0	0	0	0	0	0	0	0
22.5	0	0	13	0	0	0	0	0	0	0	0	0	6	0	5	0	0	0	0	0	0	0	0	0	0	0	0	0	0	0	0	0	1581	0	0	0	0	0	0	0	0	0	0	0	0
23.5	0	0	30	0	0	0	13	0	0	0	0	0	10	0	8	0	0	0	0	0	0	0	0	0	0	0	0	0	0	0	0	0	701	0	0	0	0	0	0	0	0	0	0	0	0
24.5	0	0	63	0	0	0	234	0	0	0	0	0	15	0	12	0	0	0	0	0	0	0	0	0	0	0	0	0	0	0	0	0	273	0	0	0	0	0	0	0	0	0	0	0	0
25.5	0	0	122	0	0	0	1912	0	0	0	0	0	22	0	19	0	0	0	0	0	0	0	0	0	0	0	0	0	0	0	0	0	97	0	0	0	0	0	0	0	0	0	0	0	0
26.5	0	0	213	0	0	0	7831	0	0	0	0	0	32	0	27	0	0	0	0	0	0	0	0	0	0	0	0	0	0	0	0	0	32	0	0	0	0	0	0	0	0	0	0	0	0
27.5	0	0	346	0	0	0	17830	0	0	0	0	0	47	0	38	0	0	0	0	0	0	0	0	0	0	0	0	0	0	0	0	0	10	0	0	0	0	0	0	0	0	0	0	0	0
28.5	0	0	528	0	0	0	24896	0	0	0	0	0	66	0	52	0	0	0	0	0	0	0	0	0	0	0	0	1	0	0	0	0	3	0	0	0	0	0	0	0	0	0	0	0	0
29.5	0	0	767	0	0	0	23425	0	0	0	0	0	93	0	69	0	0	0	0	0	0	0	0	0	0	0	0	3	0	0	0	0	1	0	0	0	0	0	0	0	0	0	0	0	0
30.5	0	1	1071	0	0	0	16246	0	0	0	0	0	130	0	89	0	0	0	0	0	0	0	0	0	0	0	0	6	0	2	0	0	0	0	0	0	0	0	0	0	0	0	0	0	0
31.5	0	2	1457	0	0	0	9036	0	0	0	0	2	178	0	114	0	0	0	0	0	0	0	0	0	0	0	0	11	0	6	0	0	0	0	0	0	0	0	0	0	0	0	0	0	0
32.5	0	5	1947	0	0	0	4359	0	0	0	0	6	243	0	144	0	0	0	0	0	0	0	0	0	0	0	0	23	0	15	0	0	0	0	0	0	0	0	0	0	0	0	0	0	0
33.5	0	10	2579	0	0	1	1956	0	0	1	0	13	328	0	180	0	0	0	0	0	0	0	0	2	0	0	0	43	0	35	0	0	0	0	0	0	0	0	0	0	0	0	0	0	0
34.5	0	20	3403	0	0	3	869	0	0	2	0	28	440	0	224	0	0	0	0	0	0	0	0	3	0	0	0	79	0	76	0	0	0	0	0	0	0	0	0	0	0	0	0	0	0
35.5	0	40	4496	0	0	8	402	0	0	2	0	57	585	0	278	0	0	0	0	0	0	0	1	6	0	0	0	138	0	157	0	0	0	0	0	0	0	0	0	0	1	0	0	0	0
36.5	0	77	5962	0	0	18	202	0	0	3	0	108	773	0	342	0	0	0	0	0	0	0	3	11	0	0	0	232	0	309	0	2	0	0	0	0	0	0	0	0	3	0	0	0	0
37.5	0	146	7942	0	0	40	114	0	0	4	0	193	1013	0	421	0	0	0	0	0	0	0	7	20	0	0	0	375	0	576	0	9	0	0	0	0	0	0	0	0	7	0	1	0	0
38.5	0	276	10636	2	0	81	73	0	3	6	0	331	1318	0	517	0	0	0	0	0	0	0	16	36	0	0	0	588	0	1019	0	46	0	0	0	0	0	0	0	0	15	0	3	0	0
39.5	0	515	14313	4	0	154	55	0	8	8	0	544	1702	0	633	0	4	0	0	0	0	0	37	65	0	0	0	894	0	1716	0	182	2	0	0	0	0	0	0	0	29	0	7	0	0
40.5	0	947	19351	8	0	271	47	0	23	12	0	859	2181	0	776	0	27	0	0	0	0	0	83	119	0	0	0	1319	0	2754	0	592	6	0	0	0	0	0	0	0	53	0	14	1	0
41.5	0	1717	26266	16	0	450	48	0	68	19	0	1311	2775	0	955	0	148	0	0	0	0	0	181	218	0	0	1	1896	0	4219	0	1578	21	0	0	0	0	0	0	0	91	0	29	3	0
42.5	0	3057	35774	32	0	705	55	0	204	30	0	1941	3507	0	1180	0	659	0	0	0	0	0	378	398	0	0	3	2661	0	6184	0	3479	75	0	0	0	0	0	0	0	148	0	59	8	0
43.5	0	5328	48836	62	2	1049	72	0	587	53	0	2793	4409	2	1475	0	2387	0	0	1	0	0	754	722	0	0	6	3653	0	8697	0	6415	255	0	0	0	0	0	0	0	231	0	115	21	0
44.5	0	9057	66703	116	7	1490	107	0	1608	99	1	3922	5521	20	1870	0	7092	0	0	5	0	0	1437	1296	0	0	14	4915	0	11772	0	10038	795	0	0	0	0	0	0	0	346	0	220	53	0
45.5	0	14968	90911	207	17	2035	175	0	4124	193	2	5389	6901	140	2422	0	17493	0	0	20	0	0	2608	2295	0	0	35	6497	0	15399	0	13549	2200	1	0	0	0	0	0	2	503	0	403	133	0
46.5	2	23977	123166	358	42	2690	310	0	9764	393	4	7262	8628	764	3219	0	36224	0	0	72	0	0	4502	4000	2	0	82	8450	0	19552	0	16077	5322	4	0	0	0	0	0	4	714	0	712	324	0
47.5	3	37140	165068	595	98	3465	591	0	21135	814	8	9621	10812	3327	4404	0	63664	2	0	231	0	0	7400	6851	3	4	189	10832	3	24220	0	17124	11156	12	0	0	0	0	0	11	997	0	1203	759	4
48.5	7	55549	217605	954	213	4381	1180	0	41550	1685	14	12554	13606	11627	6214	0	96004	13	0	662	0	0	11604	11528	4	56	421	13708	16	29434	0	16753	20279	34	0	0	2	0	0	27	1377	0	1950	1679	17
49.5	16	80178	280464	1477	442	5474	2433	0	73975	3421	23	16160	17213	32779	9021	0	125576	62	0	1698	0	0	17419	19047	7	566	894	17146	72	35292	0	15425	32212	92	0	0	8	0	0	58	1894	0	3029	3462	74
50.5	32	111747	351313	2212	865	6804	5077	0	119328	6709	39	20550	21900	75098	13402	0	144073	259	0	3917	0	0	25153	30885	12	3952	1801	21226	277	41985	0	13707	45333	234	0	4	38	0	0	118	2605	0	4520	6584	283
51.5	65	150629	425371	3213	1604	8461	10534	0	175047	12544	66	25841	28005	141039	20204	0	146679	940	0	8181	0	0	35145	49068	21	19172	3421	26034	940	49813	0	12058	57584	556	0	21	161	0	0	225	3592	1	6491	11449	960
52.5	129	196875	495650	4533	2824	10583	21364	0	235073	22173	112	32158	35935	219330	30566	0	134169	2963	0	15569	0	0	47822	76165	36	65917	6109	31668	2810	59204	0	10756	67483	1241	0	89	601	0	0	404	4980	3	9002	18107	2923
53.5	248	250335	554049	6232	4729	13363	41670	0	291667	36888	192	39622	46161	285668	45850	1	111761	8153	0	27167	0	0	63768	115017	63	164723	10242	38232	7415	70725	0	9946	74709	2611	0	330	1978	0	0	688	6942	10	12102	25989	8034
54.5	466	310868	593124	8369	7548	17082	77047	0	338154	57710	333	48349	59187	315639	67375	3	86044	19688	2	43734	0	0	83797	168068	110	308327	16129	45844	17320	85090	0	9708	80008	5187	0	1066	5739	0	0	1119	9734	25	15843	33882	20028
55.5	853	378551	607969	11016	11516	22130	133371	0	371050	85100	592	58434	75506	300097	95940	9	62242	41957	4	65339	0	2	108995	236234	193	447227	23916	54629	35966	103161	0	10136	84728	9770	0	3029	14675	0	0	1756	13710	64	20290	40283	45492
56.5	1524	453837	597448	14260	16838	29052	213967	0	390592	118838	1074	69941	95542	249407	131215	23	43078	79407	8	91119	0	10	140702	317575	340	521494	33507	64724	66772	125917	0	11406	90383	17493	0	7647	33123	0	0	2678	19369	153	25541	43982	94471
57.5	2659	537608	564313	18220	23661	38582	315752	0	399803	158140	1988	82892	119586	184360	171267	58	29098	134391	15	119279	1	40	180423	406393	601	507958	44569	76270	111615	154395	0	13848	98450	29853	0	17321	66178	7	0	4006	27392	351	31746	44539	179828
58.5	4531	631100	514232	23064	32050	51687	426568	0	402962	201955	3725	97249	147740	123549	212555	144	19594	204949	31	147388	4	146	229634	493576	1065	429665	56599	89416	169390	189562	0	18054	110346	48678	4	35536	117489	157	0	5931	38700	771	39127	42366	314350
59.5	7546	735693	454196	29030	41975	69579	526529	0	404273	249296	7008	112905	179891	76652	250588	343	13449	283979	61	172886	10	496	289469	568573	1891	327911	69051	104309	235607	232136	0	25017	127477	75998	23	66640	186268	2298	0	8752	54504	1630	47993	38431	505354
60.5	12275	852575	390932	36457	53313	93692	594295	0	407103	299468	13096	129680	215729	45044	281086	779	9620	360703	121	193643	26	1572	360333	622450	3361	234202	81467	121094	303482	282348	1	36327	151199	113810	97	115191	265338	20909	0	12954	76365	3329	58760	33825	748126
61.5	19503	982284	329820	45817	65868	125578	615511	0	413704	352126	24030	147314	254801	25694	301168	1686	7327	423956	237	208381	63	4635	441525	650642	5963	161953	93573	139903	366045	339709	6	54358	182629	163728	334	184969	342080	118952	0	19309	106238	6590	71964	29431	1021436
62.5	30249	1124154	274426	57755	79395	166700	588437	0	425206	407195	42818	165478	296600	14602	310039	3469	6056	465646	458	216848	147	12676	530996	654050	10533	111794	105318	160847	418185	402839	29	82348	222264	226563	964	277875	402495	430143	0	29039	146481	12676	88278	25813	1288805
63.5	45777	1275754	226587	73126	93628	218131	523514	0	441672	464705	73382	183788	340667	8491	308947	6773	5516	482768	873	219732	333	32015	625383	638122	18446	79096	116868	184010	457743	469447	122	124139	269502	301899	2394	393063	436329	1018571	0	44041	199813	23736	108516	23264	1507069
64.5	67553	1432414	186786	93027	108309	280182	437805	2	462124	524605	120056	201833	386673	5189	300533	12550	5597	477334	1640	218378	734	74335	720364	610652	31876	58624	128562	209432	485422	536522	476	183323	322324	387797	5272	526604	440409	1646044	0	67167	269178	43279	133634	21929	1639552
65.5	97164	1587049	154627	118804	123197	352054	348169	11	484582	586615	186565	219204	434479	3418	287969	22078	6357	454755	3019	214457	1568	157873	811279	579518	54064	46294	140859	237103	503905	600716	1688	261715	377432	480713	10553	671821	418668	1910281	0	102528	357481	76759	164708	21952	1667875
66.5	136183	1730448	129247	152006	138085	431656	266688	49	506199	650142	274699	235534	484147	2482	274236	36939	8074	421730	5435	209669	3246	305132	893832	551211	89479	39413	154298	266946	516770	658861	5423	357497	431018	575751	19595	820261	379487	1687744	4	155686	467184	132096	202886	23604	1596672
67.5	186005	1852172	109622	194245	152792	515688	199440	206	523629	714283	383188	250533	535915	2023	261718	58907	11377	384520	9534	205559	6503	534139	964671	530346	143681	36425	169456	298812	527608	708470	15713	463933	479941	667218	34293	963070	332240	1209142	13	233544	599748	219783	249309	27446	1449525
68.5	247686	1942009	94756	246931	167165	600052	147662	770	533634	777916	507346	264020	590142	1876	252098	89789	17556	348007	16255	203451	12581	843409	1021714	519871	222614	36623	186926	332472	539516	748103	40922	569734	522802	749410	57186	1092417	284720	749474	45	343641	755001	352013	304983	34560	1259167
69.5	321828	1991744	83783	310855	181065	680522	109755	2590	533838	839851	639717	275948	647228	1990	246457	131234	29140	315468	26880	204477	23444	1197712	1064179	521569	331157	39976	207304	367611	554890	777510	95517	661523	560442	817455	91440	1202656	242049	428162	159	492655	930527	540198	370617	46943	1057184
70.5	408536	1996795	76001	385662	194371	753499	83011	7832	523359	899026	771503	286414	707536	2412	245445	184569	50944	288807	43050	209657	41975	1527417	1092396	536534	471040	47097	231172	403840	575422	797538	199409	727615	595745	867998	140528	1290955	206814	238992	552	684138	1121266	790705	446436	68166	867256
71.5	507465	1957214	70879	469329	206979	816638	64698	21356	503052	954694	894206	295657	771305	3310	249451	250693	91691	268989	66721	220009	72047	1749887	1107507	565474	638678	59363	259085	440696	602169	809873	371995	761428	632987	899592	207408	1357364	179802	137101	1858	916012	1319481	1099631	531981	104424	703062
72.5	617932	1877753	68049	557835	218811	869191	52557	52694	475276	1006569	1000921	304044	838590	5065	258716	330051	166047	256466	100049	236647	118334	1805420	1111166	608808	823858	79158	291551	477666	635628	816693	620368	762942	677131	912716	293160	1404381	160828	84165	5971	1178765	1515243	1448724	625945	166029	569664
73.5	739052	1766932	67280	645265	229831	911998	44937	118089	443264	1054906	1087007	312050	909201	8465	273404	422680	296050	251553	145209	260850	185751	1685507	1105282	666558	1010259	110257	329011	514210	675800	820340	926795	737790	733304	909465	395361	1436237	149406	56917	18056	1455418	1697437	1805210	726083	269066	466392
74.5	869844	1635431	68475	724469	240060	947194	40754	241278	410383	1100502	1150169	320231	982679	15073	293605	528292	509668	254706	204158	294077	278528	1434100	1091840	738115	1178131	158254	371817	549785	722242	823059	1245202	694802	806445	893046	506958	1458091	145203	43139	50655	1723808	1855140	2127209	829229	436300	389666
75.5	1009267	1494294	71646	788252	249598	977755	39421	451091	379552	1144628	1190164	329197	1058284	27847	319318	646354	833515	266743	278382	337899	399054	1122748	1072775	821952	1308544	230877	420212	583881	774126	826824	1513379	643319	900973	867200	616609	1475329	148348	36880	130138	1960761	1979114	2373776	931456	695500	335053
76.5	1156152	1353388	76912	830774	258635	1007033	40788	774333	352938	1188923	1208354	339594	1135011	51987	350404	776126	1278599	289022	368666	393802	546822	818443	1049896	915383	1387737	337857	474315	616047	830318	833255	1676738	591273	1020248	835697	711000	1493043	159666	35463	302785	2146838	2063064	2515788	1028379	1072884	298446
77.5	1309042	1220448	84488	848757	267467	1038357	45155	1224240	331937	1235254	1207272	352081	1211626	95655	386537	916633	1823548	323598	474924	462847	717818	563297	1024822	1014491	1410004	489889	534118	645920	889489	843594	1709717	544377	1165654	801972	778566	1515719	180922	37979	632425	2270046	2104392	2543086	1115554	1580762	276603
78.5	1465969	1100732	94676	842077	276492	1074763	53353	1787852	317324	1285577	1190229	367321	1286720	169719	427179	1066565	2406036	373346	596114	545184	904605	371796	998939	1114285	1378202	696277	599476	673247	950222	858716	1622312	506169	1335278	768915	812965	1547084	215125	44647	1178801	2327376	2104300	2465148	1188945	2202515	267285
79.5	1624209	997185	107855	813578	286215	1118805	66934	2418168	309477	1341798	1161002	385969	1358774	285224	471568	1224116	2933072	442024	730254	639484	1097097	239326	973365	1209149	1302013	961274	670124	697889	1011105	879149	1450263	478544	1522469	738807	814662	1590060	266892	56639	1954937	2324035	2067273	2305885	1245355	2883003	269208
80.5	1780091	910889	124462	768249	297238	1172449	88485	3037003	308577	1405633	1123535	408657	1426226	447983	518760	1386788	3310292	534186	874541	742458	1283829	152887	948936	1293483	1194907	1279954	745671	719833	1070776	905103	1237621	462382	1714859	713359	790015	1646742	342840	76172	2884739	2271034	2000138	2095570	1282760	3533624	281913
81.5	1928940	841609	144963	712066	310258	1236969	122066	3550710	314759	1478461	1081691	435978	1487547	651895	567694	1551209	3476099	654817	1025546	848668	1453363	98631	926198	1362447	1070985	1635319	825606	739178	1127892	936475	1022046	458086	1894670	693805	748669	1718363	451839	106753	3798928	2182184	1910932	1863346	1300487	4054703	305600
82.5	2065194	788284	169823	650901	326066	1312835	173719	3874796	328200	1561154	1039029	468457	1541301	875252	617294	1713022	3421548	808533	1179478	950875	1595531	65338	905429	1412599	942584	1998587	909292	756119	1181060	972853	827936	465957	2040969	681027	700705	1805212	604844	153477	4490475	2071428	1807837	1632428	1299220	4366672	340917
83.5	2182759	749396	199449	589732	345549	1399580	251851	3958212	349151	1653870	998658	506507	1586205	1084254	666574	1866897	3186529	998194	1332454	1040981	1702334	45128	886664	1442309	819004	2333632	995946	770931	1228726	1013519	666588	486394	2133817	675665	654670	1906499	813894	223239	4803637	1950995	1698345	1418370	1280827	4434559	388697
84.5	2275571	723206	234145	532266	369698	1495651	367070	3797320	377926	1755815	963146	550376	1621182	1243752	714740	2006738	2838187	1222946	1480760	1111443	1768450	32930	869744	1451845	706239	2604691	1084614	783934	1269103	1057440	539944	519938	2159217	678217	616844	2020197	1089810	324640	4698797	1830481	1588734	1229614	1248078	4274119	449593
85.5	2338316	707860	274046	480906	399613	1598298	530789	3434080	414858	1864997	934507	600076	1645402	1329753	761258	2126096	2445810	1475970	1621065	1156762	1791433	25653	854368	1443149	607396	2784611	1174146	795472	1300163	1103288	444845	567188	2113008	689110	591464	2142911	1438448	467320	4253807	1716676	1483833	1069173	1204287	3939293	523640
86.5	2367153	701405	319072	436945	436504	1703545	751924	2940310	460227	1977994	914248	655315	1658317	1336680	805885	2218788	2063618	1742672	1750551	1174584	1771670	21494	840155	1419395	523410	2860562	1263158	805886	1319752	1149472	376253	628597	2002052	708735	581462	2269840	1855963	660424	3611830	1613851	1387040	936536	1152958	3500269	609789
87.5	2360326	701762	368881	400866	481685	1806320	1031588	2395685	514182	2089817	903435	715420	1659687	1276248	848660	2279636	1724816	2000372	1866978	1166039	1712180	19449	826705	1384437	453801	2835325	1350027	815483	1325838	1194203	329168	704161	1842179	737460	589310	2394914	2324545	910118	2917129	1524260	1300476	829270	1097481	3023256	705516
88.5	2318485	706682	422850	372630	536537	1900758	1357076	1868370	576639	2193959	902773	779296	1649594	1170262	889847	2305208	1443960	2220511	1968668	1135271	1618266	19019	813658	1342289	397306	2724352	1432886	824522	1316849	1235586	299525	793051	1653870	775601	617811	2511143	2810763	1216398	2273524	1448665	1225232	744161	1040900	2558462	806683
89.5	2244667	713728	480084	351937	602447	1980708	1698265	1404053	647189	2282692	912653	845410	1628451	1042227	929860	2294400	1222895	2373694	2054448	1088373	1497008	20051	800747	1296704	352341	2550383	1509666	833194	1292061	1271740	284494	893234	1457473	823369	670746	2611201	3268470	1569969	1734158	1386797	1161615	677912	985779	2136841	907768
90.5	2143920	720332	539445	338401	680696	2040381	2010099	1024278	724997	2347692	933164	911829	1596985	911488	969161	2248710	1056688	2436570	2123557	1032130	1356620	22665	787839	1250899	317300	2337828	1578161	841611	1251896	1300933	282517	1001217	1269610	880778	753418	2688174	3646701	1950451	1311980	1337710	1109381	627518	934144	1772691	1002513
91.5	2022660	723915	599614	331673	772309	2075040	2242791	731294	808718	2380960	964050	976312	1556216	790941	1008165	2172130	937978	2398277	2175566	972942	1205684	27259	774949	1207422	290720	2108507	1636134	849796	1198063	1321722	293273	1112001	1101520	947535	873047	2736360	3900672	2327196	996529	1300017	1067917	590421	887501	1468607	1084887
92.5	1887906	722107	659172	331511	877855	2081605	2356873	515431	896424	2375945	1004622	1036460	1507409	687429	1047139	2070661	859563	2263830	2210311	916131	1052378	34544	762252	1168134	271365	1879352	1681457	857688	1133456	1333070	317666	1219357	959164	1022909	1038946	2751973	4002199	2663409	767963	1272055	1036380	564537	846885	1220359	1150107
93.5	1746543	712999	716697	337811	997218	2059049	2336276	361885	985570	2328660	1053608	1089901	1452021	603386	1086120	1951550	815655	2052884	2227859	865664	903789	45632	750068	1134261	258246	1661851	1712268	865136	1061829	1334432	357892	1316430	844402	1105611	1262282	2733603	3945718	2923044	605600	1251970	1013792	548235	812947	1020596	1195442
94.5	1604731	695403	770855	350609	1129369	2008504	2192817	255422	1073005	2238530	1109006	1134490	1391627	538634	1124857	1822429	802307	1794336	2228509	824214	765430	62118	738830	1106493	250617	1462631	1727125	871912	987327	1325795	417571	1396601	756498	1193698	1555087	2682334	3747988	3078569	491785	1237779	999093	540271	786035	861206	1220566
95.5	1467521	669026	820486	370060	1272168	1933056	1960224	182863	1155065	2108756	1167933	1168499	1327849	491814	1162763	1690510	817424	1519017	2212813	793391	641016	86149	729052	1085084	247955	1284568	1725151	877724	913990	1307662	501922	1454418	693466	1284533	1928137	2601508	3442182	3117044	412899	1227414	991181	539731	766277	734592	1227405
96.5	1338698	634521	864676	396394	1422270	1837287	1681582	133928	1227760	1946030	1226567	1190749	1262278	461340	1198911	1561991	860550	1253255	2181615	774044	532505	120399	721288	1069956	249935	1127979	1706133	882231	845353	1280992	617910	1486368	653056	1374841	2387383	2496212	3069081	3042390	359022	1218775	988932	545970	753646	634219	1219585
97.5	1220803	593376	902799	429849	1575154	1726672	1396720	101126	1287053	1759671	1280211	1200698	1196404	445954	1232059	1441714	932535	1015172	2136075	766524	440352	167871	716093	1060777	256400	991634	1670572	885064	784206	1247094	774240	1491314	633348	1460869	2928991	2372589	2668543	2873260	323136	1209795	991210	558565	748003	554752	1201691
98.5	1115285	547676	934533	470585	1725332	1606936	1134360	79257	1329238	1560329	1323560	1198434	1131567	445032	1260712	1333083	1035055	814060	2077681	770876	363871	231472	713987	1057032	267343	873524	1619659	885854	732546	1207511	981031	1470504	633059	1538653	3533836	2237128	2273467	2637593	300309	1198535	996882	577265	749130	491972	1178546
99.5	1022716	499776	959857	518573	1866718	1483499	910155	64832	1351345	1358590	1351177	1184621	1068906	458744	1283227	1238182	1169946	651966	2008224	786947	301643	313329	715426	1058072	282882	771377	1555205	884252	691662	1163883	1248908	1427178	651627	1604371	4163259	2096043	1906996	2366016	287016	1183289	1004840	601957	756738	442622	1154654
100.5	943027	451985	979015	573461	1993139	1361068	728909	55576	1351532	1163748	1358152	1160383	1009347	488153	1297947	1157998	1338279	526210	1929742	814405	251875	413978	720776	1063155	303235	682971	1479498	879963	662317	1117833	1587286	1365918	689148	1654739	4758737	1954814	1582497	2086200	280618	1162701	1014022	632629	770463	404229	1133877
101.5	875718	406297	992472	634447	2098913	1243398	588430	50054	1329366	982983	1340854	1127162	953586	535279	1303361	1092704	1539178	431788	1844431	852687	212682	531630	730286	1071483	328695	606301	1395142	872764	644944	1070862	2001694	1291909	746191	1687373	5247875	1817922	1305256	1819417	278989	1135868	1023443	669337	789852	374943	1119312
102.5	820045	364244	1000854	700161	2179405	1133224	483128	47413	1285935	821012	1297604	1086573	902103	603114	1298264	1041915	1768497	363156	1754540	900906	182279	661840	744061	1082231	359605	539652	1304873	862525	639829	1024285	2490243	1210278	823491	1701055	5557378	1688745	1074831	1579474	280275	1102414	1032223	712167	814335	353411	1113310
103.5	775146	326841	1004888	768594	2231470	1032315	406548	47209	1223756	680172	1229106	1040271	855176	695549	1281906	1004899	2017604	315286	1662256	957722	159093	797795	762027	1094575	396318	481605	1211381	849223	647239	979186	3039809	1125599	921519	1695861	5630490	1569605	887332	1373443	282768	1062515	1039618	761199	843206	338664	1117568
104.5	740145	294630	1005342	837098	2253717	941607	352782	49315	1146481	560816	1138498	989849	812910	817085	1254091	980733	2272707	284173	1569600	1021231	141813	931253	783897	1107723	439157	431014	1117164	832949	667472	936403	3623034	1041607	1039938	1673120	5443327	1461887	737217	1203304	284890	1016874	1045047	816460	875598	330049	1133237
105.5	714200	267776	1002970	902484	2246559	861382	317062	53875	1058468	461844	1030967	936756	775262	972204	1215231	968393	2515194	266979	1478341	1088891	129393	1053929	809129	1120942	488361	386961	1024413	813901	700827	896530	4197642	961105	1176999	1635216	5013549	1366205	618537	1067782	285266	966634	1048100	877882	910473	327164	1160988
106.5	696543	246180	998468	961237	2212049	791440	295882	61289	964287	381259	913008	882261	742075	1164202	1166324	966799	2723314	262019	1389939	1157540	121041	1158900	836884	1133582	544025	348709	934940	792380	747474	859940	4709516	886002	1328996	1585295	4397233	1282575	525676	963915	282851	913255	1048552	945243	946628	329818	1201033
107.5	686478	229593	992443	1009817	2153560	731261	286893	72239	868267	316640	791493	827435	713099	1393370	1108874	974811	2875177	268688	1305513	1223514	116191	1241651	866003	1145097	606035	315663	850149	768771	807220	826812	5100143	817446	1489922	1526904	3674684	1210569	453716	888178	277048	858363	1046347	1018116	982714	337993	1253072
108.5	683376	217708	985386	1045026	2075361	680142	288716	87718	774137	265489	672764	773154	688019	1654595	1044760	991221	2952527	287406	1225845	1282881	114473	1300513	894990	1155056	673997	287331	771044	743517	879176	797160	5317510	755984	1651526	1463660	2930662	1149438	398567	837174	267789	803601	1041587	1095812	1017293	351821	1316184
109.5	686650	210226	977662	1064378	1982170	637290	300756	109072	684813	225471	561937	720119	666479	1934813	976073	1014719	2944342	319574	1151397	1331781	115692	1336473	922048	1163149	747175	263295	698256	717102	961345	770864	5327806	701733	1803885	1398962	2236337	1098207	356953	807976	255509	750504	1034506	1177332	1048896	371546	1388679
110.5	695723	206898	969504	1066403	1878735	601896	323013	138033	602329	194533	462525	668878	648090	2211301	904946	1043873	2849181	367532	1082350	1366799	119800	1352546	945140	1169184	824441	243197	632096	690021	1050215	747703	5124224	654519	1936481	1335802	1638497	1055723	326328	798221	241039	700401	1025442	1261333	1076114	397494	1467943
111.5	709991	207552	961019	1050832	1769505	573180	355887	176707	527882	170954	376397	619855	632452	2452191	833402	1077131	2675542	434446	1018650	1385327	126884	1352955	962120	1173077	904245	226731	572617	662761	1140469	727373	4729606	614000	2039624	1276653	1157593	1020691	304773	806040	225434	654362	1014804	1346111	1097689	430023	1550322
112.5	728782	212095	952193	1018618	1658389	550418	399961	227506	461958	153352	303984	573368	619159	2620489	763232	1112838	2440093	524037	960054	1385841	137147	1342344	970895	1174832	984622	213631	519668	635778	1224979	709513	4191680	579754	2105904	1223446	792581	991670	290894	829874	209795	613187	1003047	1429619	1112602	469469	1631114
113.5	751311	220508	942908	971800	1548628	532954	455719	292975	404495	140650	244644	529653	607811	2681838	695913	1149290	2164385	640030	906185	1368029	150890	1325171	969637	1174521	1063240	203683	472955	609484	1295233	693722	3572336	551341	2131305	1177605	528869	967074	283727	868216	195123	577426	990643	1509511	1120152	516076	1704714
114.5	776655	232832	932962	913234	1442744	520198	523229	375504	355048	132045	197051	488880	598018	2614357	632573	1184807	1871013	785223	856573	1332774	168496	1305330	956988	1172260	1137490	196716	432092	584239	1342296	679575	2934593	528346	2115714	1140115	346037	945162	282671	919312	182236	547415	978060	1583231	1120003	569909	1764967
115.5	803722	249143	922088	846245	1342574	511625	601782	476906	312941	126968	159556	451162	589410	2416981	573985	1217827	1580237	960165	810694	1281977	190403	1285969	932247	1168182	1204622	192616	396641	560341	1358203	666637	2331316	510405	2062709	1111612	223449	924040	287426	980849	171754	523332	965745	1648141	1112204	630772	1805714
116.5	831253	269525	909981	774270	1249334	506766	689571	597917	277386	125049	130449	416561	581639	2112278	520604	1246998	1307762	1161609	768008	1218286	217074	1269462	895497	1162416	1261917	191322	366144	538029	1337542	654477	1798567	497217	1978747	1092466	143361	901701	297952	1049705	164136	505247	954110	1701673	1097176	698120	1821495
117.5	857841	294034	896323	700538	1163717	505198	783493	737680	247565	126090	108141	385101	574385	1741583	472606	1271252	1063853	1381162	727988	1144771	248953	1257466	847639	1155065	1306876	192832	340148	517485	1278776	642683	1354276	488556	1871985	1082850	92013	876102	314438	1121817	159741	493179	943526	1741508	1075662	770987	1808287
118.5	881980	322664	880809	627837	1085999	506530	879176	893347	222694	130044	91247	356767	567358	1353919	429950	1289864	853601	1604735	690142	1064612	286421	1251017	790321	1146193	1337416	197207	318223	498840	1184878	630870	1001062	484268	1751061	1082797	59482	845292	337274	1192262	158915	487127	934312	1765749	1048662	847940	1764148
119.5	902140	355313	863176	558373	1016137	510396	971290	1059913	202053	136998	78629	331514	560305	993248	392434	1302462	677912	1813413	654037	980834	329743	1250624	725783	1135813	1352038	204565	299974	482175	1063000	618699	731131	484270	1624056	1092226	38989	807602	367028	1255588	162069	487108	926739	1773082	1017344	927073	1689602
120.5	916869	391756	843221	493724	953858	516444	1054143	1230398	185006	147164	69383	309271	553008	689182	359748	1309009	534787	1986014	619308	896119	379027	1256350	656624	1123882	1349956	215085	285045	467537	923224	605881	531309	488549	1497801	1110950	26078	761864	404422	1306391	169765	493170	921019	1762898	982959	1006046	1587669
121.5	924907	431630	820825	434877	898734	524330	1122434	1396399	171000	160866	62819	289947	545291	453995	331516	1309754	420541	2102960	585672	812694	434178	1267852	585540	1110301	1331166	228997	273121	454942	776722	592193	386999	497150	1377543	1138660	17907	707634	450289	1340041	182800	505401	917308	1735352	946757	1082164	1463523
122.5	925291	474425	795966	382302	850242	533708	1172021	1548952	159568	178528	58426	273439	537013	285397	307336	1305156	330786	2150425	552930	732295	494880	1284406	515081	1094920	1296446	246571	263932	444382	633880	577482	284673	510172	1266914	1174891	12692	645369	505530	1353386	202290	523915	915700	1691367	909920	1152502	1323818
123.5	917457	519501	768722	336065	807807	544233	1200488	1679559	150322	200661	55842	259640	528074	172326	286802	1295801	261113	2123411	520966	656177	560594	1304898	447443	1077550	1247287	268107	257249	435833	502849	561667	213058	527755	1168111	1218971	9332	576490	571034	1345258	229758	548834	916228	1632571	873511	1214058	1175854
124.5	901292	566116	739271	295934	770833	555554	1207388	1781175	142939	227833	54823	248442	518411	100719	269525	1282326	207493	2026694	489742	585173	630575	1327804	384343	1057975	1185770	293906	252881	429259	388819	544742	163411	550063	1082175	1269966	7148	503288	647591	1316624	267214	580251	918857	1561164	838440	1263916	1026720
125.5	877153	613461	707886	261487	738726	567321	1194126	1848966	137160	260631	55217	239747	507994	57483	255144	1265343	166469	1873371	459286	519757	703907	1351165	326959	1035974	1114391	324242	250670	424621	294027	526771	129295	577268	1009299	1326617	5724	428676	735757	1270358	317219	618180	923480	1479759	805450	1299425	882591
126.5	845832	660709	674917	232192	710907	579183	1163550	1880710	132773	299606	56949	233470	496825	32347	243330	1245390	135197	1681643	429677	460120	779552	1372579	275947	1011338	1035877	359327	250491	421874	218289	507878	106161	609520	949103	1387297	4804	355799	835711	1210691	382888	662495	929913	1391185	775120	1318349	748259
127.5	808478	707066	640772	207476	686821	590799	1119380	1876803	129615	345200	59998	229541	484932	18133	233793	1222894	111416	1470973	401033	406238	856397	1389230	231502	983895	952990	399266	252242	420977	159789	488242	90902	646919	900863	1449980	4234	287599	947072	1142515	467800	712857	937887	1298302	747870	1319021	626948
128.5	766491	751808	605894	186768	665938	601842	1065617	1839912	127559	397655	64381	227913	472367	10234	226279	1198155	93368	1258784	373489	357936	933292	1397970	193458	953529	868357	444013	255843	421889	115865	468077	81480	689475	863666	1512251	3923	226422	1068726	1070701	575739	768644	947048	1203825	723982	1300466	520362
129.5	721393	794317	570739	169530	647756	612010	1006059	1774399	126510	456911	70141	228560	459201	5879	220565	1171349	79710	1058404	347187	314936	1009076	1395481	161389	920204	784336	493327	261230	424572	83633	447625	76646	737065	836521	1571359	3820	173768	1198655	999572	710203	828881	956952	1110187	703621	1262497	428913
130.5	674707	834102	535750	155273	631804	621030	943961	1685648	126402	522500	77320	231474	445518	3473	216465	1142539	69433	878374	322256	276894	1082586	1378536	134711	883974	702913	546737	268350	428995	60398	427138	75748	789384	818409	1624323	3908	130212	1333820	932590	873650	892196	967061	1019444	686852	1205789	352035
131.5	627853	870802	501341	143566	617636	628668	881869	1579418	127196	593450	85947	236670	431414	2132	213816	1111704	61790	722840	298808	243431	1152639	1344334	112765	845002	625658	603525	277151	435129	43865	406864	78625	845899	808306	1668084	4194	95507	1470112	872263	1066485	956805	976756	933229	673665	1131907	288509
132.5	582067	904182	467877	134033	604835	634735	821589	1461312	128873	668229	96006	244175	416990	1372	212485	1078772	56232	592545	276927	214154	1218007	1290907	94883	803553	553711	662724	287586	442949	32200	387041	85569	905807	805173	1699711	4709	68792	1602429	820197	1285928	1020539	985343	852736	663982	1043278	236767
133.5	538356	934115	435667	126355	593013	639091	764244	1336401	131436	744728	107420	254023	402353	934	212357	1043650	52367	485983	256666	188668	1277389	1217527	80431	760000	487799	723143	299596	452434	24009	367883	97346	968004	807932	1716623	5517	48856	1724880	777252	1525012	1080930	992070	778753	657678	943103	195119
134.5	497476	960561	404957	120259	581809	641646	710389	1209013	134905	820315	120019	266248	387608	676	213336	1006266	49925	400422	238047	166592	1329376	1125038	68837	714806	428292	783425	313112	463562	18269	349577	115267	1031076	815439	1716813	6718	34376	1831147	743723	1772078	1135349	996157	711699	654582	835191	161922
135.5	459946	983539	375928	115519	570897	642364	660143	1082651	139320	891972	133532	280873	372858	524	215341	966599	48731	332683	221062	147561	1372445	1016023	59601	668506	375254	842110	328045	476312	14247	332277	141312	1093317	826451	1699041	8471	24094	1914978	719504	2011135	1181188	996827	651698	654487	723715	135676
136.5	426068	1003101	348698	111942	559985	641253	613318	960027	144733	956490	147572	297893	358205	436	218302	924707	48690	279631	205680	131234	1404970	894717	52304	621686	328517	897729	344280	490661	11431	316106	178257	1152781	839610	1662973	11008	16922	1970764	704214	2223319	1216072	993348	598633	657148	612912	115077
137.5	395967	1019310	323327	109368	548819	638368	569530	843143	151212	1010736	161647	317262	343742	390	222156	880744	49776	238449	191848	117296	1425280	766640	46599	574951	287741	948893	361672	506577	9468	301153	229799	1207365	853442	1609234	14671	11986	1994146	697276	2389391	1238072	985074	552218	662285	506748	99032
138.5	369628	1032219	299828	107665	537188	633802	528295	733410	158841	1051929	175179	338877	329558	375	226846	834968	52027	206754	179496	105460	1431751	637975	42206	528897	252475	994374	380038	524025	8117	287478	300565	1254933	866384	1539365	19956	8618	1982535	697944	2492837	1245886	971490	512051	669580	408611	86650
139.5	346936	1041863	278170	106719	524927	627678	489112	631765	167710	1077918	187543	362562	315733	388	232313	787743	55540	182612	168546	95468	1422939	514796	38906	484088	222209	1033171	399153	542954	7219	275114	395901	1293456	876840	1455705	27558	6333	1935484	705291	2522832	1238964	952257	477662	678673	321051	77223
140.5	327706	1048247	258289	106438	511918	620143	451518	538780	177919	1087393	198119	388049	302338	430	238499	739520	60478	164502	158914	87092	1397752	402301	36530	441024	196409	1064554	418751	563299	6670	264072	521284	1321170	883258	1361187	38442	4787	1854825	718165	2476278	1217559	927242	448546	689165	245634	70202
141.5	311719	1051348	240099	106743	498093	611360	415136	454740	189575	1080017	206348	414973	289439	507	245336	690820	67071	151255	150513	80130	1355629	304227	34954	400129	174550	1088074	438516	584975	6406	254344	681211	1336722	884239	1259091	53893	3746	1744530	735140	2358335	1182688	896536	424194	700614	182920	65172
142.5	298732	1051116	223495	107572	483435	601499	379707	379709	202781	1056443	211784	442861	277089	635	252748	642204	75623	142001	143260	74411	1296708	222545	34091	361737	156136	1103551	458090	607874	6397	245908	877536	1339288	878648	1152794	75563	3052	1610329	754466	2181313	1136023	860467	404105	712541	132563	61830
143.5	288503	1047488	208363	108874	467970	590734	345106	313563	217636	1018230	214142	471140	265335	837	260644	594247	86514	136105	137075	69786	1221959	157499	33886	326087	140710	1111038	477072	631860	6637	238730	1107447	1328655	865717	1045524	105475	2603	1459122	774067	1962280	1079717	819581	387798	724433	93506	59969
144.5	280791	1040392	194584	110610	451771	579233	311341	256020	234224	967658	213323	499141	254216	1153	268918	547500	100204	133128	131883	66131	1133233	107913	34313	293322	127866	1110773	495027	656765	7147	232768	1361616	1305240	845126	940167	145940	2332	1298292	791587	1720086	1016207	774619	374814	735752	64230	59460
145.5	275367	1029769	182040	112753	434946	567157	278544	206657	252604	907490	209417	526128	243763	1649	277440	502469	117230	132785	127619	63344	1033217	71673	35371	263501	117244	1103125	511496	682386	7971	227976	1623312	1270056	817038	839128	199383	2203	1135014	804515	1472545	948004	726470	364713	745947	43005	60241
146.5	272013	1015582	170617	115290	417636	554656	246941	164927	272802	840706	202692	551325	233997	2428	286063	459592	138190	134918	124226	61345	925291	46231	37082	236603	108535	1088534	526009	708481	9188	224302	1869312	1224625	782092	744259	268017	2199	975669	810392	1234359	877513	676124	357071	754472	28103	62314
147.5	270521	997834	160204	118217	400002	541863	216818	130180	294791	770250	193554	573956	224935	3654	294614	419221	163717	139478	121653	60068	813273	29031	39491	212545	101473	1067472	538104	734768	10914	221694	2073043	1170841	741330	656845	353405	2320	825429	807082	1016039	806888	624608	351474	760800	17955	65733
148.5	270689	976579	150704	121546	382219	528897	188480	101690	318484	698821	182504	593289	216586	5578	302898	381617	194427	146503	119860	59468	701112	17801	42663	191194	95835	1040404	547344	760925	13318	220093	2209555	1110827	696103	577640	455924	2589	688035	793055	823771	737941	572931	347510	764446	11241	70606
149.5	272319	951933	142024	125300	364467	515861	162212	78689	343717	628722	170092	608683	208954	8578	310701	346949	230847	156110	118816	59512	592553	10698	46684	172381	91434	1007768	553337	786589	16634	219443	2261025	1046771	647930	506933	574257	3049	565774	767635	659969	672091	522037	344768	764985	6915	77087
150.5	275215	924078	134084	129516	346922	502843	138242	60397	370234	561778	156863	619626	202037	13201	317791	315300	273323	168483	118495	60181	490831	6327	51658	155917	88112	969975	555762	811360	21187	219682	2221007	980788	598367	444646	705027	3781	459609	731143	524191	610363	472753	342833	762072	4192	85368
151.5	279176	893267	126813	134244	329752	489913	116722	46060	397679	499312	143324	625774	195828	20214	323930	286673	321892	183862	118881	61468	398442	3700	57705	141600	85740	927414	554386	834809	27413	220744	2095900	914802	548885	390418	842733	4917	369419	684889	414136	553415	425772	341286	755457	2514	95678
152.5	283996	859820	120151	139547	313105	477129	97713	34972	425589	442174	129913	626968	190318	30637	328873	261009	376161	202528	119964	63377	317014	2150	64958	129227	84208	880475	549080	856480	35886	222560	1903146	850469	500768	343703	980072	6676	294277	631010	326515	501589	381626	339711	745000	1497	108262
153.5	289465	824117	114047	145504	297113	464534	81187	26501	453395	390797	116983	623247	185494	45757	332387	238199	435187	224789	121739	65923	247297	1249	73557	118599	83424	829577	539831	875903	47337	225052	1666889	789132	455057	303845	1108657	9409	232737	572181	257721	454971	340691	337706	730675	889	123362
154.5	295365	786588	108459	152205	281882	452162	67036	20098	480430	345281	104800	614839	181339	67088	334255	218098	497391	250956	124204	69127	189245	729	83643	109530	83307	775202	526752	892608	62669	228136	1412674	731808	412523	270142	1220044	13682	183080	511256	204265	413450	303191	334892	712575	529	141190
155.5	301475	747698	103353	159755	267495	440034	55089	15300	505947	305471	93543	602142	177833	96268	334292	200535	560541	281313	127362	73020	142175	430	95348	101847	83786	717919	510073	906136	82943	231719	1162854	679213	373668	241897	1306843	20390	143519	450933	163029	376777	269213	330937	690904	317	161886
156.5	307575	707931	98702	168268	254010	428165	45133	11732	529150	271040	83314	585692	174957	134877	332356	185333	621833	316079	131215	77637	104963	258	108778	95392	84794	658410	490140	916056	109328	235697	933775	631787	338761	218447	1363705	30924	112333	393476	131366	344612	238730	325565	665969	193	185470
157.5	313449	667774	94488	177873	241463	416560	36934	9093	549228	241557	74155	566129	172686	184179	328352	172308	678064	355363	135765	83020	76238	158	124007	90024	86266	597478	467394	921981	142997	239954	734977	589750	307869	199189	1387960	47385	87959	340570	107114	316568	211627	318580	638164	119	211792
158.5	318892	627700	90694	188707	229868	405220	30249	7149	565400	216538	66057	544148	170996	244838	322251	161286	725921	399106	141010	89211	54553	100	141050	85620	88137	536033	442352	923585	184962	244363	569963	553145	280913	183590	1379802	72834	69034	293269	88557	292234	187717	309876	607950	75	240480
159.5	323711	588155	87312	200914	219221	394140	24848	5723	576967	195490	58977	520465	169860	316632	314082	152102	762321	447026	146940	96255	38516	65	159857	82070	90335	475071	415580	920616	235828	248786	437807	521893	257706	171192	1342017	111502	54409	252057	74358	271205	166772	299447	575834	49	270899
160.5	327739	549540	84337	214645	209500	383310	20517	4681	583357	177938	52851	495776	169249	398256	303945	144610	784782	498561	153537	104197	26878	44	180285	79279	92786	415625	387664	912912	295513	253076	334925	495833	237999	161612	1279365	168858	43144	216953	63493	253090	148537	287386	542346	33	302132
161.5	330831	512207	81766	230045	200673	372719	17067	3927	584169	163444	47599	470731	169132	487260	291999	138681	791732	552819	160767	113078	18573	32	202093	77164	95407	358707	359186	900409	362948	257076	256563	474758	221509	154538	1197781	251322	34480	187654	55188	237521	132747	273879	508021	23	332997
162.5	332875	476451	79600	247255	192692	362352	14335	3390	579208	151613	43139	445908	169475	580149	278461	134205	782716	608546	168581	122930	12734	24	224930	75654	98107	305244	330695	883150	435844	260624	197839	458444	207946	149726	1103564	365417	27818	163657	48857	224160	119140	259186	473370	17	362099
163.5	333786	442505	77844	266400	185505	352192	12184	3020	568503	142101	39389	421801	170242	672650	263595	131094	758444	664130	176908	133780	8681	18	248334	74687	100791	256014	302687	861285	510610	263556	154338	446674	197028	146990	1002691	516169	22693	144376	44064	212699	107464	243626	438874	13	387931
164.5	333514	410539	76504	287576	179049	342221	10501	2783	552310	134614	36273	398816	171393	760110	247698	129282	720691	717631	185655	145637	5897	15	271740	74207	103355	211598	275590	835070	582489	265714	122372	439247	188492	146199	900335	704829	18744	129220	40484	202859	97484	227547	404962	11	409003
165.5	332038	380669	75592	310839	173260	332422	9196	2660	531099	128901	33722	377270	172887	837945	231087	128721	672048	766869	194699	158497	4002	13	294493	74166	105694	172348	249755	804858	645976	266944	99023	435986	182099	147271	800606	926338	15697	117647	37875	194387	88988	211306	372007	9	424001
166.5	329365	352953	75119	336190	168066	322775	8199	2639	505524	124750	31674	357397	174675	902084	214083	129383	615598	809543	203893	172333	2719	12	315883	74520	107703	138376	225449	771093	695476	267110	82067	436739	177634	150165	706477	1167420	13343	109197	36058	187055	81783	195240	340317	8	431927
167.5	325525	327405	75103	363556	163394	313262	7454	2723	476379	121989	30079	339358	176711	949324	196997	131257	554562	843399	213062	187093	1855	12	335172	75228	109279	109573	202858	734287	726122	266092	69862	441377	174904	154875	619865	1406403	11523	103506	34901	180656	75699	179652	310135	8	432231
168.5	320567	303996	75563	392770	159171	303864	6921	2921	444548	120470	28895	323254	178938	977575	180119	134349	491981	866419	222005	202698	1273	12	351642	76254	110332	85638	182094	695011	734580	263798	61221	449782	173735	161422	541785	1615656	10119	100318	34305	175005	70587	164797	281642	8	424867
169.5	314554	282665	76524	423560	155322	294563	6570	3258	410950	120069	28091	309135	181303	985959	163705	138678	430478	877005	230501	219035	881	13	364638	77559	110781	66133	163200	653868	719652	260166	55303	461835	173964	169849	472550	1766652	9041	99475	34197	169935	66317	150874	254959	9	410309
170.5	307559	263324	78012	455527	151772	285344	6384	3774	376485	120681	27644	297014	183744	974784	147974	144273	372108	874154	238316	235959	617	15	373613	79110	110564	50527	146167	611475	682532	255168	51531	477399	175432	180209	411969	1836504	8224	100926	34523	165294	62779	138023	230151	10	389482
171.5	299660	245866	80063	488137	148446	276190	6352	4533	341995	122209	27540	286875	186199	945413	133097	151170	318317	857570	245212	253287	438	18	378164	80873	109642	38255	130936	568445	626629	248811	49522	496296	177980	192559	359519	1813880	7617	104715	35242	160949	59876	126334	207238	13	363656
172.5	290935	230171	82711	520720	145274	267090	6477	5634	308218	124564	27776	278687	188604	900064	119204	159406	269966	827720	250958	270805	316	23	378064	82812	107997	28755	117419	525366	557005	241142	49039	518287	181438	206940	314485	1702119	7185	110982	36319	156779	57526	115847	186200	16	334293
173.5	281462	216110	85999	552474	142187	258032	6767	7224	275774	127656	28355	272404	190894	841569	106377	169018	227413	785806	255342	288263	233	29	373277	84897	105638	21504	105505	482785	479562	232245	49959	543046	185626	223371	276068	1518330	6902	119958	37724	152684	55657	106564	166986	22	302904
174.5	271316	203550	89972	582488	139121	249006	7242	9524	245145	131391	29289	267979	193004	773125	94662	180029	190626	733664	258184	305383	175	39	363961	87094	102597	16037	95067	441193	400166	222237	52242	570135	190341	241828	243461	1288829	6752	131952	39430	148577	54207	98459	149520	32	270904
175.5	260566	192357	94678	609768	136018	240008	7937	12863	216677	135667	30600	265358	194870	698059	84067	192446	159295	673604	259345	321866	134	54	350458	89374	98931	11957	85974	401020	323903	211266	55913	598984	195361	262230	215890	1042684	6723	147333	41406	144390	53124	91486	133708	47	239515
176.5	249279	182398	100168	633288	132826	231034	8900	17722	190587	140371	32318	264493	196430	619612	74570	206251	132937	608205	258743	337401	106	76	333267	91707	94715	8937	78096	362623	254582	199502	61044	628879	200445	284424	192648	805591	6811	166499	43621	140072	52359	85586	119445	72	209701
177.5	237520	173544	106490	652044	129503	222083	10199	24796	166976	145376	34483	265331	197627	540770	66129	221390	110982	540105	256351	351670	86	109	313010	94067	90040	6715	71305	326285	194547	187135	67728	658957	205335	308168	173106	595863	7018	189821	46035	135588	51871	80696	106618	115	182150
178.5	225352	165670	113693	665115	126015	213158	11928	35068	145852	150545	37144	267820	198407	464124	58684	237763	92836	471803	252206	364367	72	159	290394	96432	85007	5087	65483	292217	144757	174363	76050	688216	209766	333122	156716	423141	7347	217570	48607	130922	51621	76755	95114	189	157279
179.5	212838	158653	121819	671735	122339	204266	14217	49887	127142	155723	40359	271905	198726	391784	52161	255223	77925	405497	246406	375207	62	234	266160	98781	79724	3897	60520	260559	105048	161386	86055	715542	213472	358842	143008	289419	7810	249808	51288	126072	51574	73706	84817	317	135276
180.5	200044	152377	130901	671346	118461	195415	17235	71037	110719	160748	44198	277523	198544	325329	46484	273560	65723	342974	239103	383938	55	346	241048	101098	74297	3028	56317	231385	74483	148400	97690	739752	216206	384787	131586	191341	8422	286261	54024	121051	51696	71499	75618	539	116145
181.5	187040	146731	140959	663656	114380	186617	21209	100762	96418	165453	48737	284598	197830	265799	41573	292506	55765	285557	230496	390356	50	512	215755	103373	68829	2393	52787	204711	51702	135585	110760	759652	217748	410325	122119	122742	9203	326178	56760	115886	51956	70098	67410	926	99756
182.5	173904	141607	151996	648669	110105	177887	26438	141694	84051	169670	54065	293034	196564	213730	37348	311731	47649	234093	220818	394310	47	757	190905	105597	63414	1928	49852	180505	35210	123107	124864	774114	217924	434758	114333	76709	10181	368208	59438	110611	52324	69475	60095	1598	85896
183.5	160719	136903	163989	626697	105655	169243	33306	196627	73421	173237	60274	302712	194733	169213	33735	330849	41038	188995	210321	395715	47	1110	167026	107767	58134	1590	47445	158690	23580	111107	139361	782149	216614	457351	108004	46906	11387	410330	62003	105271	52769	69617	53579	2757	74304
184.5	147575	132519	176891	598345	101058	160702	42302	268091	64333	176008	67465	313481	192337	131972	30664	349427	35650	150301	199268	394549	47	1614	144538	109885	53058	1343	45509	139159	15566	99702	153358	782988	213763	477375	102952	28189	12863	449885	64404	99912	53263	70524	47778	4730	64707
185.5	134570	128362	190618	564481	96348	152287	54032	357678	56599	177857	75739	325149	189384	101461	28070	367000	31255	117759	187914	390863	50	2316	123749	111955	48241	1166	43994	121779	10155	88982	165752	776145	209383	494142	99033	16725	14655	483737	66597	94586	53780	72207	42615	8028	56837
186.5	121806	124345	205052	526174	91566	144019	69232	465203	50045	178689	85196	337485	185891	76958	25897	383096	27665	90905	176500	384767	54	3276	104858	113985	43722	1042	42860	106401	6565	79012	175329	761468	203556	507055	96136	9842	16818	508597	68547	89341	54292	74692	38019	13419	50448
187.5	109387	120384	220036	484626	86756	135920	88762	587846	44512	178439	95928	350207	181884	57648	24095	397248	24730	69144	165240	376433	61	4556	87966	115986	39530	960	42072	92865	4216	69829	180932	739156	196421	515645	94178	5772	19414	521467	70230	84224	54777	78016	33927	21994	45323
188.5	97418	116405	235368	441097	81963	128013	113580	719545	39858	177082	108013	362988	177398	42699	22620	409030	22329	51818	154319	366082	70	6222	73085	117970	35678	912	41600	81009	2698	61451	181648	709756	188168	519602	93100	3388	22512	520153	71637	79277	55211	82228	30282	35206	41274
189.5	85997	112340	250810	396825	77233	120320	144689	850967	35961	174629	121504	375455	172475	31315	21437	418074	20363	38258	143889	353969	84	8335	60161	119950	32170	896	41421	70670	1726	53872	177002	674119	179021	518798	92865	2000	26186	503715	72768	74537	55575	87384	27035	54828	38149
190.5	75215	108135	266086	352958	72608	112862	183047	970297	32712	171129	136424	387195	167161	22776	20513	424093	18755	27821	134068	340380	103	10943	49084	121942	29003	909	41514	61690	1106	47071	167082	633341	169225	513289	93457	1193	30513	472744	73637	70035	55853	93551	24140	82787	35825
191.5	65151	103742	280891	310502	68127	105658	229422	1064891	30020	166665	152751	397769	161509	16457	19824	426899	17443	19923	124940	325609	131	14080	39709	123959	26163	953	41864	53920	713	41014	152568	588684	159027	503313	94877	722	35566	429378	74269	65795	56030	100799	21557	120819	34209
192.5	55867	99132	294898	270280	63825	98726	284214	1123530	27808	161346	170411	406727	155573	11837	19349	426413	16378	14043	116563	309954	170	17750	31868	126014	23636	1032	42457	47217	463	35657	134637	541483	148665	489264	97145	445	41413	377013	74698	61833	56097	109201	19252	169926	33233
193.5	47408	94285	307769	232914	59731	92081	347233	1138698	26010	155306	189267	413624	149410	8493	19073	422667	15521	9740	108967	293703	226	21935	25382	128120	21401	1153	43280	41454	304	30948	114770	493065	138355	471667	100300	280	48107	319785	74963	58162	56048	118825	17193	229722	32855
194.5	39799	89200	319170	198825	55869	85735	417481	1108253	24572	148690	209108	418048	143078	6092	18985	415801	14840	6643	102163	277123	308	26585	20073	130285	19438	1328	44324	36512	202	26833	94508	444670	128286	451135	104395	181	55676	261919	75113	54786	55880	129732	15354	297814	33055
195.5	33044	83891	328785	168238	52254	79698	492964	1035921	23452	141650	229652	419639	136632	4379	19075	406053	14312	4454	96146	260458	426	31630	15771	132516	17722	1574	45578	32285	137	23255	75214	397389	118610	428334	109502	121	64116	207137	75195	51707	55593	141972	13709	369464	33836
196.5	27128	78384	336329	141215	48901	73977	570595	930484	22613	134339	250534	418118	130127	3162	19339	393739	13916	2933	90900	243922	601	36984	12316	134818	16234	1917	47035	28678	94	20158	57908	352126	109446	403939	115708	83	73379	158211	75260	48921	55193	155569	12238	437800	35223
197.5	22017	72723	341562	117676	45814	68576	646245	803898	22027	126901	271317	413302	123616	2300	19775	379237	13640	1897	86401	227693	859	42552	9565	137188	14950	2391	48685	25608	67	17488	43194	309575	100880	378602	123119	59	83366	116778	75358	46423	54686	170526	10922	494700	37260
198.5	17662	66961	344305	97437	42997	63496	714987	668941	21672	119469	291502	405125	117147	1689	20383	362961	13471	1203	82622	211920	1242	48246	7392	139625	13852	3048	50520	23001	48	15195	31274	270221	92964	352922	131854	43	93914	83369	75538	44204	54081	186809	9745	532288	40015
199.5	14005	61161	344445	80242	40447	58734	771538	537048	21531	112160	310540	393643	110763	1255	21164	345340	13402	748	79535	196718	1812	53991	5688	142118	12922	3961	52530	20795	36	13230	22029	234355	85725	327428	142048	33	104799	57635	75849	42255	53390	204344	8691	544696	43579
200.5	10975	55392	341941	65787	38160	54287	810875	416842	21592	105073	327854	379038	104506	946	22123	326800	13429	456	77113	182170	2661	59731	4360	144655	12143	5231	54706	18935	27	11551	15139	202091	79169	302560	153846	27	115736	38640	76334	40565	52626	223015	7748	529551	48064
201.5	8502	49725	336833	53754	36129	50148	828929	313541	21844	98290	342873	361611	98408	726	23264	307742	13550	272	75334	168334	3922	65441	3333	147219	11502	6998	57035	17374	21	10120	10181	173405	73282	278673	167402	22	126384	25166	77035	39124	51803	242656	6904	488685	53607
202.5	6510	44231	329231	43820	34347	46308	823241	229159	22282	91871	355054	341761	92501	568	24592	288535	13764	159	74177	155243	5787	71123	2541	149787	10987	9454	59507	16072	17	8901	6723	148162	68040	256029	182869	19	136363	15954	77993	37922	50935	263055	6150	427771	60365
203.5	4928	38973	319314	35681	32804	42758	793432	163217	22901	85863	363922	319970	86808	453	26113	269498	14075	91	73631	142912	8528	76807	1935	152333	10587	12853	62110	14997	14	7865	4376	126148	63409	234810	200394	17	145279	9866	79243	36950	50036	283953	5475	354991	68513
204.5	3689	34010	307325	29054	31491	39485	741377	113644	23699	80294	369094	296769	81349	371	27833	250905	14487	51	73689	131337	12522	82552	1471	154825	10296	17526	64829	14119	12	6985	2819	107100	59353	215124	220107	16	152745	5967	80822	36198	49121	305051	4873	279175	78239
205.5	2732	29389	293549	23687	30399	36476	671015	77611	24672	75181	370312	272713	76140	311	29755	232972	15009	28	74349	120504	18277	88443	1119	157230	10108	23892	67652	13418	11	6238	1805	90728	55830	197017	242103	16	158417	3538	82759	35660	48202	326017	4334	208009	89734
206.5	2002	25144	278308	19358	29522	33718	587828	52168	25817	70527	367458	248347	71190	268	31882	215869	15650	15	75619	110388	26460	94583	851	159509	10018	32454	70564	12872	10	5606	1154	76735	52801	180486	266431	16	162015	2063	85083	35329	47291	346496	3854	146822	103177
207.5	1452	21297	261945	15879	28851	31198	498073	34638	27131	66330	360569	224183	66507	237	34214	199717	16424	8	77509	100958	37914	101094	649	161622	10027	43786	73551	12469	10	5070	740	64830	50227	165488	293065	17	163355	1186	87818	35203	46400	366127	3426	98180	118720
208.5	1044	17859	244804	13089	28382	28899	407943	22802	28607	62579	349835	200678	62092	216	36750	184592	17348	4	80038	92179	53666	108113	496	163529	10133	58492	76601	12196	10	4618	478	54738	48071	151952	321889	18	162361	675	90983	35277	45538	384550	3045	62209	136460
209.5	743	14826	227226	10856	28111	26809	322810	14936	30235	59259	335589	178215	57947	202	39483	170537	18442	2	83228	84015	74900	115786	380	165187	10339	77143	79699	12044	10	4236	313	46207	46301	139787	352674	20	159078	381	94589	35549	44714	401426	2707	37361	156420
210.5	525	12187	209529	9070	28036	24913	246687	9772	32003	56351	318291	157095	54067	195	42404	157563	19731	0	87104	76428	102896	124271	292	166555	10651	100162	82833	12008	11	3915	208	39011	44888	128891	385049	24	153659	214	98638	36022	43934	416449	2406	21278	178512
211.5	368	9920	192001	7643	28158	23198	181987	6409	33892	53836	298494	137536	50448	194	45497	145658	21246	0	91696	69381	138919	133727	226	167594	11075	127699	85993	12083	12	3647	141	32947	43807	119156	418492	28	146363	120	103121	36694	43205	429354	2138	11499	202518
212.5	256	7997	174896	6502	28480	21649	129571	4229	35878	51695	276814	119673	47082	199	48743	134789	23021	0	97030	62841	184050	144315	176	168269	11619	159479	89167	12268	13	3424	98	27842	43036	110470	452316	35	137520	68	108010	37570	42532	439933	1902	5901	228065
213.5	177	6387	158426	5591	29006	20255	89014	2817	37934	49909	253897	103569	43959	210	52117	124913	25098	0	103130	56775	238972	156191	138	168548	12297	194666	92347	12563	15	3240	71	23543	42558	102728	485668	44	127513	38	113259	38653	41919	448036	1692	2878	254611
214.5	121	5054	142760	4864	29742	19003	58996	1901	40025	48459	230378	89220	41071	228	55589	115975	27529	0	110016	51154	303718	169493	109	168405	13121	231785	95527	12969	18	3091	52	19921	42359	95823	517550	57	116744	22	118799	39947	41367	453575	1507	1336	281453
215.5	83	3965	128028	4285	30698	17883	37720	1303	42110	47331	206852	76572	38406	254	59123	107917	30370	0	117695	45951	377437	184336	86	167821	14111	268734	98701	13490	22	2973	40	16868	42429	89659	546845	76	105603	13	124529	41457	40879	456526	1344	591	307743
216.5	57	3083	114314	3825	31885	16884	23264	910	44146	46510	183850	65533	35952	290	62679	100676	33688	0	126162	41143	458199	200789	69	166784	15286	302924	101865	14130	28	2883	32	14291	42760	84143	572373	102	94450	7	130320	43188	40458	456922	1200	249	332528
217.5	39	2379	101671	3463	33315	15995	13842	650	46085	45986	161817	55982	33699	340	66213	94191	37563	0	135392	36708	542928	218855	56	165290	16671	331555	105016	14894	35	2817	27	12113	43348	79190	592954	139	83590	5	136005	45146	40102	454852	1073	101	354812
218.5	26	1821	90116	3182	35004	15209	7947	475	47879	45749	141106	47783	31633	408	69676	88401	42081	0	145337	32627	627480	238450	46	163343	18294	351982	108155	15788	46	2775	23	10270	44192	74721	607487	193	73271	3	141387	47336	39813	450450	961	39	373623
219.5	18	1384	79640	2967	36969	14518	4402	356	49478	45794	121969	40794	29744	500	73019	83249	47341	0	155918	28883	706918	259367	38	160956	20186	362127	111282	16818	61	2754	21	8707	45293	70664	615039	270	63672	2	146234	49762	39590	443887	863	14	388094
220.5	12	1045	70213	2810	39226	13914	2354	275	50838	46116	104566	34872	28019	624	76191	78681	53453	0	167026	25460	775960	281253	32	158149	22383	360833	114398	17989	83	2754	20	7380	46653	66954	614925	382	54909	1	150293	52426	39433	435360	778	5	397534
221.5	8	784	61786	2702	41795	13391	1215	218	51918	46714	88970	29880	26448	792	79140	74646	60535	0	178512	22341	829557	303576	28	154949	24925	348085	117505	19308	113	2774	20	6253	48280	63531	606778	543	47042	0	153295	55330	39342	425087	702	2	401493
222.5	6	585	54300	2640	44694	12943	606	179	52685	47589	75181	25691	25020	1022	81818	71097	68711	0	190193	19514	863516	325610	24	151391	27857	325023	120608	20779	156	2813	21	5293	50180	60340	590603	776	40084	0	154977	58472	39316	413294	637	0	399802
223.5	4	434	47685	2619	47942	12566	292	151	53116	48744	63142	22189	23724	1337	84179	67995	78106	0	201842	16962	875052	346434	21	147513	31226	293769	123709	22403	217	2871	23	4475	52363	57334	566790	1111	34009	0	155096	61849	39354	400208	580	0	392584
224.5	3	321	41871	2638	51556	12254	136	132	53197	50182	52750	19271	22552	1768	86183	65301	88843	0	213200	14672	863181	364948	19	143358	35083	257072	126813	24182	305	2950	27	3779	54840	54469	536102	1592	28766	0	153455	65452	39456	386054	530	0	380241
225.5	2	236	36782	2697	55550	12005	61	119	52927	51911	43873	16847	21494	2361	87795	62982	101030	0	223977	12628	828853	379930	17	138975	39484	217894	129922	26112	430	3048	32	3186	57625	51708	499627	2279	24284	0	149922	69272	39622	371045	487	0	363411
226.5	1	173	32347	2798	59936	11814	27	111	52314	53936	36360	14840	20541	3175	88986	61009	114752	0	233858	10814	774824	390121	15	134409	44482	178994	133041	28186	609	3167	40	2680	60730	49020	458699	3254	20487	0	144455	73294	39851	355379	449	0	342910
227.5	0	126	28494	2943	64721	11680	11	106	51379	56265	30056	13182	19687	4293	89739	59357	130055	0	242520	9214	705273	394340	14	129711	50136	142618	136170	30392	862	3308	51	2250	64170	46376	414801	4624	17291	0	137113	77498	40144	339241	417	0	319655
228.5	0	92	25157	3137	69904	11601	5	105	50151	58904	24805	11818	18923	5826	90040	58003	146932	0	249643	7813	625249	391630	14	124928	56499	110324	139313	32715	1219	3472	68	1885	67963	43757	369457	6535	14619	0	128063	81862	40500	322796	390	0	294597
229.5	0	67	22277	3387	75479	11574	2	107	48667	61861	20460	10701	18244	7921	89887	56929	165309	0	254928	6594	540056	381402	13	120106	63624	82948	142469	35130	1721	3661	94	1575	72122	41148	324128	9170	12394	0	117574	86356	40922	306189	367	0	268650
230.5	0	49	19795	3699	81431	11600	0	113	46970	65142	16884	9794	17642	10768	89287	56119	185020	0	258111	5539	454668	363559	13	115288	71557	60694	145637	37610	2420	3876	132	1313	76665	38540	280123	12761	10550	0	106004	90949	41409	289551	347	0	242639
231.5	0	36	17662	4084	87733	11676	0	122	45104	68748	13955	9064	17114	14616	88255	55559	205803	0	258983	4633	373278	338580	13	110514	80336	43280	148816	40119	3385	4119	192	1091	81608	35929	238531	17591	9024	0	93771	95605	41965	272993	331	0	217263
232.5	0	26	15834	4554	94348	11803	0	136	43116	72681	11564	8486	16654	19776	86811	55240	227282	0	257404	3860	299015	307525	13	105819	89986	30125	152001	42616	4703	4392	283	905	86964	33317	200179	23998	7766	0	81320	100283	42590	256611	319	0	193075
233.5	0	19	14269	5125	101228	11981	0	155	41053	76937	9619	8039	16257	26636	84985	55151	248968	0	253314	3204	233857	271958	14	101236	100519	20502	155187	45056	6483	4697	423	749	92749	30713	165620	32368	6730	0	69089	104940	43288	240488	309	0	170475
234.5	0	14	12933	5813	108310	12211	0	180	38956	81508	8040	7709	15920	35662	82813	55287	270263	0	246742	2651	178690	233796	14	96791	111930	13667	158366	47386	8856	5037	642	618	98972	28127	135145	43132	5878	0	57467	109531	44062	224694	302	0	149723
235.5	0	10	11797	6640	115521	12493	0	214	36865	86381	6760	7482	15639	47404	80331	55642	290482	0	237808	2187	133497	195089	15	92507	124190	8941	161529	49553	11975	5414	980	509	105643	25576	108813	56740	5178	0	46776	114010	44916	209288	298	0	130953
236.5	0	7	10833	7630	122773	12828	0	261	34814	91536	5723	7349	15411	62483	77584	56212	308881	0	226716	1801	97593	157793	16	88402	137249	5753	164665	51502	16015	5831	1504	419	112764	23078	86491	73642	4604	0	37241	118328	45855	194320	296	0	114196
237.5	0	5	10019	8811	129969	13217	0	322	32832	96944	4883	7305	15234	81580	74615	56993	324698	0	213749	1480	69875	123549	18	84489	151031	3648	167762	53177	21162	6291	2307	344	120336	20654	67908	94248	4135	0	28993	122440	46883	179833	297	0	99403
238.5	0	4	9337	10216	137003	13662	0	405	30941	102572	4204	7345	15104	105399	71469	57985	337207	0	199253	1215	49043	93535	20	80778	165431	2284	170804	54526	27612	6796	3527	282	128351	18323	52697	118887	3753	0	22067	126301	48008	165863	301	0	86466
239.5	0	3	8770	11882	143760	14164	0	515	29160	108375	3655	7468	15021	134619	68190	59185	345773	0	183615	998	33777	68396	22	77276	180319	1416	173774	55503	35549	7350	5355	232	136794	16107	40443	147757	3444	0	16418	129867	49235	152442	308	0	75244
240.5	0	2	8305	13846	150123	14725	0	664	27502	114300	3211	7674	14982	169833	64822	60590	349904	0	167249	819	22850	48260	26	73985	195534	872	176655	56068	45134	7955	8047	190	145643	14023	30718	180879	3196	0	11942	133101	50573	139597	318	0	65573
241.5	0	2	7930	16154	155971	15347	0	864	25976	120286	2854	7966	14986	211461	61406	62200	349300	0	150566	674	15200	32831	30	70907	210892	534	179428	56192	56480	8615	11933	157	154862	12086	23107	218050	3000	0	8492	135968	52029	127349	331	0	57284
242.5	0	1	7637	18851	161189	16031	0	1134	24588	126263	2566	8347	15031	259660	57979	64010	343885	0	133962	555	9954	21518	35	68038	226189	326	182070	55855	69634	9331	17409	129	164408	10309	17227	258812	2849	0	5905	138439	53612	115718	348	0	50208
243.5	0	0	7419	21984	165668	16779	0	1497	23339	132153	2337	8822	15117	314228	54575	66016	333815	0	117793	459	6425	13579	41	65374	241199	199	184562	55053	84554	10107	24921	106	174221	8699	12739	302435	2738	0	4017	140491	55333	104718	369	0	44186
244.5	0	0	7270	25599	169307	17593	0	1985	22230	137871	2156	9397	15244	374515	51224	68211	319479	0	102364	381	4092	8247	48	62911	255686	122	186880	53793	101088	10944	34917	88	184231	7259	9350	347925	2662	1	2674	142107	57203	94361	395	0	39074
245.5	0	0	7185	29740	172022	18473	0	2639	21259	143327	2015	10081	15409	439353	47953	70586	301461	0	87922	317	2575	4818	58	60640	269410	75	189002	52096	118967	11846	47775	73	194348	5989	6817	394052	2619	2	1743	143274	59232	84654	426	0	34738
246.5	0	0	7163	34447	173747	19420	0	3512	20424	148427	1909	10883	15614	507026	44782	73127	280497	0	74647	266	1603	2707	70	58554	282129	46	190905	49997	137796	12812	63705	62	204473	4885	4942	439406	2606	3	1113	143990	61433	75600	464	0	31063
247.5	0	0	7200	39750	174432	20435	0	4671	19722	153076	1833	11811	15858	575289	41731	75819	257418	0	62655	224	989	1462	86	56644	293615	29	192565	47541	157067	13845	82634	52	214486	3937	3564	482476	2622	4	697	144255	63818	67199	509	0	27948
248.5	0	0	7297	45668	174054	21519	0	6199	19150	157181	1785	12876	16140	641443	38812	78639	233086	0	52000	190	605	759	105	54900	303653	18	193962	44782	176177	14945	104101	44	224256	3135	2559	521736	2667	5	428	144076	66403	59444	562	0	25305
249.5	0	0	7455	52202	172609	22669	0	8197	18705	160651	1761	14087	16462	702480	36036	81561	208331	0	42682	163	368	379	130	53312	312056	12	195074	41784	194457	16112	127187	38	233636	2467	1831	555749	2742	8	258	143468	69200	52326	626	0	23059
250.5	0	0	7675	59335	170120	23885	0	10785	18385	163404	1760	15454	16822	755286	33410	84551	183908	0	34657	140	222	182	161	51869	318666	8	195881	38612	211215	17344	150523	33	242470	1917	1307	583257	2847	12	153	142446	72224	45829	702	0	21144
251.5	0	0	7958	67027	166630	25165	0	14101	18188	165366	1783	16985	17221	796881	30937	87571	160451	0	27847	122	134	84	201	50563	323363	5	196365	35335	225781	18640	172382	28	250592	1472	931	603265	2984	18	89	141033	75490	39935	792	0	19507
252.5	0	0	8310	75211	162203	26507	0	18301	18115	166475	1828	18686	17659	824689	28618	90574	138455	0	22149	108	80	37	251	49381	326066	4	196511	32020	237556	19998	190874	25	257832	1116	662	615103	3157	27	51	139254	79013	34621	898	0	18101
253.5	0	0	8733	83791	156923	27905	0	23550	18165	166685	1896	20562	18138	836793	26452	93508	118268	0	17445	96	48	16	314	48313	326738	2	196304	28730	246051	21412	204213	22	264020	836	471	618464	3367	40	29	137137	82808	29859	1024	0	16884
254.5	0	0	9233	92642	150888	29357	0	30015	18341	165966	1990	22614	18656	832141	24437	96315	100099	0	13613	87	29	7	394	47349	325386	2	195734	25522	250929	22879	211003	20	268991	618	335	613408	3620	59	16	134713	86888	25619	1174	0	15824
255.5	0	0	9817	101611	144209	30856	0	37854	18647	164306	2111	24838	19214	810685	22569	98928	84030	0	10528	79	17	3	495	46477	322061	1	194793	22447	252022	24392	210481	19	272593	451	238	600345	3920	88	9	132012	91268	21869	1351	0	14889
256.5	0	0	10490	110518	137003	32396	0	47198	19086	161712	2261	27224	19813	773413	20840	101279	70043	0	8075	73	11	0	622	45687	316851	1	193475	19546	249344	25945	202664	17	274690	326	170	579992	4274	129	5	129066	95959	18572	1560	0	14054
257.5	0	0	11261	119163	129394	33969	0	58134	19667	158210	2444	29759	20453	722286	19246	103296	58038	0	6145	68	6	0	782	44968	309882	0	191779	16849	243084	27529	188346	17	275170	232	121	553308	4686	189	3	125908	100971	15694	1807	0	13296
258.5	0	0	12137	127332	121505	35568	0	70686	20395	153844	2664	32421	21134	660057	17778	104906	47864	0	4643	65	4	0	982	44310	301313	0	189706	14378	233583	29135	168960	16	273952	164	87	521426	5166	274	1	122570	106312	13197	2100	0	12595
259.5	0	0	13128	134803	113455	37183	0	84787	21282	148679	2926	35182	21856	590025	16430	106037	39338	0	3485	63	2	0	1231	43700	291324	0	187262	12147	221311	30753	146334	16	270990	114	63	485576	5721	395	0	119082	111985	11045	2444	0	11934
260.5	0	0	14241	141360	105357	38805	0	100273	22338	142790	3235	38007	22618	515728	15195	106622	32261	0	2601	61	1	0	1541	43130	280115	0	184454	10159	206821	32371	122396	16	266275	78	45	447008	6361	562	0	115475	117993	9202	2850	0	11298
261.5	0	0	15487	146798	97317	40423	0	116860	23575	136271	3596	40853	23422	440641	14063	106600	26435	0	1931	61	0	0	1925	42587	267899	0	181295	8412	190715	33977	98907	16	259841	53	33	406931	7096	791	0	111776	124329	7633	3326	0	10675
262.5	0	0	16875	150940	89427	42028	0	134150	25009	129223	4018	43673	24266	367890	13028	105924	21673	0	1428	61	0	0	2397	42061	254890	0	177799	6895	173599	35558	77258	16	251766	36	24	366457	7938	1100	0	108012	130984	6306	3885	0	10053
263.5	0	0	18414	153640	81768	43607	0	151634	26653	121755	4507	46411	25150	300044	12083	104557	17802	0	1052	62	0	0	2975	41541	241305	0	173983	5596	156052	37102	58365	17	242167	24	18	326564	8897	1509	0	104207	137941	5189	4537	0	9425
264.5	0	0	20112	154797	74409	45151	0	168712	28524	113980	5071	49012	26073	238976	11220	102482	14670	0	773	64	0	0	3678	41018	227350	0	169870	4496	138593	38593	42673	18	231200	16	13	288070	9986	2041	0	100384	145176	4256	5296	0	8786
265.5	0	0	21976	154358	67404	46649	0	184730	30638	106013	5719	51414	27035	185826	10432	99697	12144	0	568	68	0	0	4529	40481	213220	0	165481	3577	121667	40019	30217	20	219055	10	10	251620	11219	2721	0	96565	152657	3479	6177	0	8134
266.5	0	0	24014	152323	60794	48090	0	199018	33012	97964	6458	53560	28033	141034	9714	96224	10112	0	416	72	0	0	5549	39919	199097	0	160843	2818	105625	41366	20739	22	205949	7	7	217690	12606	3571	0	92766	160340	2837	7196	0	7468
267.5	0	0	26227	148745	54608	49464	0	210940	35663	89941	7297	55392	29066	104449	9059	92104	8480	0	306	78	0	0	6766	39325	185140	0	155983	2198	90729	42619	13807	24	192115	4	5	186595	14162	4613	0	89005	168176	2307	8368	0	6792
268.5	0	0	28619	143727	48864	50763	0	219944	38604	82040	8243	56859	30132	75466	8462	87398	7172	0	225	85	0	0	8205	38689	171490	0	150930	1698	77151	43766	8925	28	177801	3	4	158506	15896	5861	0	85296	176099	1873	9711	0	6111
269.5	0	0	31188	137417	43567	51977	0	225607	41850	74350	9302	57917	31230	53185	7917	82185	6123	0	166	94	0	0	9893	38004	158265	0	145713	1299	64981	44795	5606	32	163251	2	3	133470	17818	7320	0	81652	184039	1519	11242	0	5433
270.5	0	0	33930	130002	38717	53100	0	227671	45407	66947	10479	58532	32356	36554	7420	76560	5283	1	123	106	0	0	11857	37264	145564	1	140363	985	54241	45694	3425	37	148704	1	2	111433	19936	8983	0	78084	191910	1230	12977	0	4768
271.5	0	0	36835	121694	34304	54126	0	226063	49283	59895	11777	58682	33508	24499	6966	70632	4612	3	91	120	0	0	14119	36461	133461	1	134912	739	44896	46454	2038	44	134384	0	2	92263	22255	10829	0	74601	199619	996	14932	0	4125
272.5	0	0	39891	112724	30311	55049	0	220898	53475	53245	13195	58355	34682	16009	6551	64514	4076	6	68	138	0	0	16703	35593	122013	2	129390	550	36872	47065	1181	53	120490	0	2	75773	24775	12818	0	71211	207061	807	17123	0	3514
273.5	0	0	43080	103327	26719	55866	0	212470	57975	47035	14728	57557	35874	10199	6172	58323	3651	15	51	160	0	0	19624	34656	111257	3	123829	405	30064	47521	668	65	107194	0	1	61739	27494	14894	0	67921	214125	654	19560	0	2944
274.5	0	0	46379	93733	23503	56575	0	201221	62768	41288	16369	56302	37081	6335	5825	52174	3317	33	39	187	0	0	22892	33649	101214	4	118257	296	24353	47817	369	79	94637	0	0	49915	30401	16984	0	64736	220693	531	22255	1	2424
275.5	0	0	49761	84157	20639	57175	0	187699	67825	36019	18104	54620	38298	3836	5506	46174	3058	71	30	221	0	0	26509	32572	91891	6	112704	214	19610	47949	199	98	82925	0	0	40051	33483	19003	0	61660	226641	432	25211	4	1960
276.5	0	0	53193	74793	18098	57666	0	172520	73109	31229	19915	52552	39520	2264	5214	40419	2862	149	23	264	0	0	30467	31427	83282	8	107197	154	15707	47916	105	123	72132	0	0	31897	36719	20857	0	58697	231846	352	28430	9	1554
277.5	0	0	56636	65804	15853	58049	0	156313	78571	26912	21777	50147	40743	1303	4946	34989	2720	302	18	317	0	0	34746	30216	75370	13	101761	109	12524	47719	54	155	62300	0	0	25219	40079	22453	0	55848	236186	288	31908	20	1207
278.5	0	0	60048	57324	13876	58328	0	139684	84147	23053	23662	47462	41960	732	4699	29948	2627	590	15	384	0	0	39316	28946	68133	21	96419	77	9946	47359	28	196	53442	0	0	19797	43529	23706	0	53114	239546	237	35632	45	918
279.5	0	0	63384	49453	12142	58506	0	123177	89765	19631	25536	44557	43167	401	4471	25343	2577	1112	12	467	0	0	44131	27622	61539	33	91194	54	7874	46841	14	250	45545	0	0	15432	47026	24543	0	50497	241818	196	39586	99	683
280.5	0	0	66595	42256	10625	58588	0	107250	95335	16619	27359	41497	44356	214	4260	21200	2569	2019	10	571	0	0	49133	26253	55554	53	86105	37	6218	46171	7	320	38576	0	0	11946	50520	24917	0	47997	242908	163	43743	210	497
281.5	0	0	69628	35771	9300	58580	0	92264	100762	13990	29091	38343	45523	111	4065	17530	2602	3526	8	702	0	0	54250	24847	50140	87	81168	26	4902	45357	3	411	32483	0	0	9186	53957	24804	0	45613	242741	136	48071	427	353
282.5	0	0	72434	30007	8147	58486	0	78474	105937	11710	30689	35156	46660	57	3884	14327	2676	5922	7	867	0	0	59400	23414	45258	143	76398	18	3860	44408	2	529	27206	0	0	7017	57275	24212	0	43344	241261	114	52528	838	245
283.5	0	0	74960	24949	7145	58315	0	66036	110748	9748	32107	31990	47762	28	3715	11573	2795	9557	6	1074	0	0	64490	21966	40868	237	71807	12	3038	43335	0	682	22673	0	0	5325	60410	23174	0	41189	238435	97	57066	1583	166
284.5	0	0	77159	20567	6275	58072	0	55023	115080	8071	33306	28896	48821	14	3558	9240	2962	14814	5	1333	0	0	69420	20512	36931	394	67405	8	2393	42149	0	879	18811	0	0	4016	63298	21750	0	39145	234259	83	61629	2879	109
285.5	0	0	78985	16815	5522	57765	0	45430	118817	6647	34246	25915	49832	6	3412	7292	3184	22049	5	1658	0	0	74085	19065	33408	655	63199	5	1887	40863	0	1134	15545	0	0	3010	65873	20018	0	37212	228755	71	66156	5037	70
286.5	0	0	80399	13638	4870	57401	0	37200	121852	5446	34895	23082	50789	3	3274	5688	3470	31504	4	2064	0	0	78381	17635	30261	1085	59195	4	1490	39489	0	1460	12803	0	0	2242	68073	18069	0	35386	221972	62	70580	8479	44
287.5	0	0	81367	10978	4306	56988	0	30235	124085	4439	35227	20421	51684	1	3144	4385	3830	43207	4	2570	0	0	82207	16233	27456	1787	55395	2	1180	38042	0	1877	10515	0	0	1661	69839	15997	0	33665	213991	55	74832	13727	27
288.5	0	0	81862	8773	3818	56530	0	24413	125433	3601	35227	17952	52512	0	3022	3343	4279	56877	4	3200	0	0	85470	14869	24959	2922	51801	2	938	36535	0	2406	8617	0	0	1223	71121	13892	0	32046	204917	48	78840	21368	16
289.5	0	0	81870	6963	3397	56037	0	19602	125831	2907	34889	15685	53268	0	2907	2519	4834	71868	4	3981	0	0	88088	13553	22741	4727	48412	1	749	34982	0	3074	7051	0	0	896	71879	11836	0	30526	194877	44	82533	31978	9
290.5	0	0	81381	5492	3033	55512	0	15664	125238	2336	34216	13626	53946	0	2797	1877	5517	87178	4	4946	0	0	89996	12292	20773	7550	45227	0	600	33396	0	3912	5764	0	0	653	72084	9894	0	29104	184023	40	85844	46005	5
291.5	0	0	80398	4306	2719	54963	0	12469	123637	1868	33222	11772	54541	0	2693	1384	6355	101545	4	6133	0	0	91144	11092	19029	11879	42241	0	484	31790	0	4955	4712	0	0	474	71719	8116	0	27774	172519	36	88708	63621	3
292.5	0	0	78933	3358	2448	54394	0	9898	121040	1488	31934	10119	55049	0	2594	1009	7379	113610	4	7584	0	0	91505	9961	17486	18368	39451	0	393	30176	0	6243	3854	0	0	342	70782	6535	0	26535	160541	34	91068	84574	2
293.5	0	0	77008	2605	2214	53810	0	7842	117486	1179	30383	8657	55466	0	2498	727	8629	122139	4	9351	0	0	91072	8900	16122	27853	36850	0	321	28566	0	7821	3156	0	0	246	69286	5165	0	25384	148270	32	92876	108072	0
294.5	0	0	74653	2013	2012	53215	0	6207	113042	931	28612	7374	55788	0	2407	519	10150	126235	5	11488	0	0	89860	7914	14919	41335	34432	0	265	26970	0	9737	2590	0	0	176	67258	4009	0	24316	135886	30	94095	132755	0
295.5	0	0	71908	1549	1838	52612	0	4913	107798	732	26665	6256	56014	0	2319	367	11996	125494	5	14058	0	0	87905	7004	13859	59915	32189	0	220	25398	0	12042	2132	0	0	125	64737	3055	0	23331	123565	29	94696	156777	0
296.5	0	0	68818	1189	1688	52005	0	3892	101866	574	24592	5289	56140	0	2235	256	14229	120076	6	17125	0	0	85261	6169	12928	84670	30115	0	184	23859	0	14787	1761	0	0	89	61776	2288	0	22423	111470	29	94667	178009	0
297.5	0	0	65435	910	1558	51395	0	3089	95376	448	22442	4457	56166	0	2153	178	16919	110659	7	20760	0	0	81999	5409	12112	116447	28201	0	156	22360	0	18023	1461	0	0	63	58438	1683	0	21592	99749	29	94006	194347	0
298.5	0	0	61813	695	1447	50783	0	2459	88465	348	20265	3747	56091	0	2074	122	20141	98297	8	25033	0	0	78204	4721	11398	155604	26439	0	133	20908	0	21796	1219	0	0	45	54794	1216	0	20834	88533	29	92726	204054	0
299.5	0	0	58010	531	1352	50172	0	1964	81281	270	18106	3142	55915	0	1997	83	23980	84234	9	30016	0	0	73968	4104	10778	201711	24821	0	115	19508	0	26147	1023	0	0	31	50919	864	0	20146	77928	29	90851	206064	0
300.5	0	0	54084	405	1271	49562	0	1576	73967	208	16006	2631	55639	0	1922	56	28518	69700	11	35775	0	0	69391	3552	10242	253297	23338	0	100	18164	0	31105	864	0	0	22	46891	604	0	19527	68020	30	88419	200178	0
301.5	0	0	50093	309	1202	48951	0	1272	66663	160	14000	2200	55264	0	1849	37	33839	55743	13	42369	0	0	64574	3063	9782	307713	21983	0	89	16881	0	36686	736	0	0	16	42788	415	0	18975	58870	32	85476	187094	0
302.5	0	0	46090	236	1144	48340	0	1033	59498	123	12115	1839	54792	0	1779	25	40019	43135	16	49846	0	0	59615	2632	9391	361192	20747	0	79	15660	0	42888	631	0	0	11	38685	280	0	18486	50517	33	82079	168268	0
303.5	0	0	42128	181	1096	47728	0	844	52584	94	10372	1536	54227	0	1709	16	47115	32333	19	58235	0	0	54609	2254	9063	409184	19624	0	72	14502	0	49689	547	0	0	8	34649	186	0	18061	42975	36	78292	145655	0
304.5	0	0	38253	139	1057	47113	0	696	46019	72	8786	1284	53571	0	1642	11	55162	23505	24	67545	0	0	49641	1924	8794	446932	18606	0	66	13409	0	57043	478	0	0	5	30742	122	0	17697	36242	39	74183	121370	0
305.5	0	0	34504	107	1025	46492	0	578	39877	55	7364	1073	52829	0	1576	7	64159	16593	30	77759	0	0	44787	1638	8580	470223	17686	0	61	12381	0	64878	423	0	0	4	27018	79	0	17393	30297	43	69823	97374	0
306.5	0	0	30918	83	1001	45864	0	485	34214	41	6106	899	52004	0	1512	4	74056	11390	38	88828	0	0	40112	1391	8418	476153	16858	0	57	11417	0	73097	378	0	0	3	23517	50	0	17149	25104	48	65285	75233	0
307.5	0	0	27522	65	984	45227	0	411	29067	31	5010	754	51103	0	1449	3	84746	7613	48	100668	0	0	35668	1179	8304	463713	16116	0	55	10516	0	81575	341	0	0	2	20273	31	0	16963	20617	53	60640	55988	0
308.5	0	0	24338	51	974	44576	0	351	24451	24	4067	634	50130	0	1387	2	96056	4963	62	113158	0	0	31496	998	8237	434044	15453	0	53	9676	0	90164	312	0	0	1	17307	19	0	16837	16782	61	55956	40141	0
309.5	0	0	21381	40	969	43911	0	304	20366	18	3267	535	49091	0	1327	1	107740	3160	79	126136	0	0	27623	843	8216	390267	14866	0	52	8896	0	98698	289	0	0	0	14630	12	0	16769	13538	69	51296	27732	0
310.5	0	0	18661	32	971	43226	0	266	16799	13	2597	453	47993	0	1269	0	119479	1968	102	139405	0	0	24068	712	8241	336923	14350	0	51	8172	0	106991	272	0	1	0	12245	7	0	16760	10823	80	46720	18466	0
311.5	0	0	16180	26	978	42519	0	235	13722	10	2043	384	46840	0	1211	0	130889	1202	132	152731	0	0	20838	602	8310	279175	13899	0	51	7504	0	114852	258	0	1	0	10147	4	0	16811	8574	93	42276	11854	0
312.5	0	0	13937	21	992	41787	0	210	11101	7	1591	328	45640	0	1156	0	141532	720	171	165849	0	0	17931	508	8424	221957	13511	0	52	6887	0	122086	249	0	2	0	8325	2	0	16923	6731	110	38010	7337	0
313.5	0	0	11928	17	1012	41028	0	191	8895	6	1226	281	44398	0	1101	0	150945	425	222	178475	0	0	15339	430	8585	169285	13183	0	54	6319	0	128505	243	0	2	0	6761	1	0	17098	5237	130	33957	4380	0
314.5	0	0	10142	14	1038	40237	0	175	7060	4	935	242	43123	0	1048	0	158660	247	288	190307	0	0	13049	364	8793	123840	12910	0	57	5797	0	133937	241	0	3	0	5436	0	0	17338	4037	155	30143	2522	0
315.5	0	0	8568	12	1070	39412	0	162	5552	3	705	210	41818	0	997	0	164249	141	374	201044	0	0	11040	308	9051	86889	12691	0	60	5319	0	138230	242	0	4	0	4326	0	0	17645	3084	186	26590	1401	0
316.5	0	0	7192	10	1110	38552	0	153	4327	2	527	183	40492	0	947	0	167351	80	484	210395	0	0	9294	262	9361	58471	12523	0	64	4882	0	141263	247	0	5	0	3407	0	0	18022	2334	224	23309	752	0
317.5	0	0	5999	9	1156	37654	0	146	3341	2	390	161	39149	0	898	0	167716	45	625	218092	0	0	7786	224	9726	37741	12405	0	70	4482	0	142949	255	0	6	0	2656	0	0	18472	1751	272	20306	389	0
318.5	0	0	4972	8	1211	36717	0	141	2558	1	286	142	37797	0	851	0	165225	25	805	223903	0	0	6494	192	10150	23370	12335	0	77	4117	0	143241	267	0	8	0	2050	0	0	18999	1301	331	17582	194	0
319.5	0	0	4095	7	1274	35740	0	137	1942	0	207	127	36440	0	806	0	159914	14	1034	227642	0	0	5394	165	10636	13885	12312	0	85	3784	0	142134	283	0	11	0	1565	0	0	19607	958	404	15130	94	0
320.5	0	0	3351	6	1346	34722	0	136	1462	0	149	114	35084	0	762	0	151975	8	1322	229184	0	0	4462	143	11190	7918	12335	0	96	3482	0	139662	305	0	14	0	1183	0	0	20301	699	495	12942	44	0
321.5	0	0	2725	6	1428	33665	0	136	1092	0	106	103	33734	0	720	0	141746	4	1684	228464	0	0	3679	124	11815	4335	12404	0	109	3207	0	135900	332	0	19	0	885	0	0	21085	506	608	11005	20	0
322.5	0	0	2203	5	1522	32567	0	138	809	0	74	94	32394	0	679	0	129686	2	2135	225487	0	0	3023	109	12518	2279	12517	0	125	2957	0	130959	366	0	25	0	655	0	0	21965	362	749	9302	9	0
323.5	0	0	1770	5	1627	31433	0	142	595	0	52	86	31070	0	640	0	116338	1	2693	220327	0	0	2477	96	13305	1152	12676	0	144	2730	0	124979	408	0	34	0	479	0	0	22946	257	922	7816	4	0
324.5	0	0	1413	5	1746	30263	0	147	435	0	36	80	29765	0	602	0	102284	0	3376	213122	0	0	2025	85	14181	559	12879	0	169	2525	0	118123	460	0	45	0	347	0	0	24035	181	1137	6530	1	0
325.5	0	0	1121	5	1879	29060	0	155	315	0	25	75	28482	0	566	0	88100	0	4208	204072	0	0	1652	76	15155	261	13127	0	199	2339	0	110572	524	0	60	0	249	0	0	25235	126	1401	5425	0	0
326.5	0	0	885	5	2029	27829	0	164	227	0	17	70	27225	0	531	0	74312	0	5211	193422	0	0	1345	69	16231	118	13421	0	236	2170	0	102513	603	0	80	0	177	0	0	26555	87	1726	4481	0	0
327.5	0	0	694	5	2196	26573	0	176	163	0	11	67	25996	0	498	0	61363	0	6411	181460	0	0	1094	63	17419	51	13761	0	281	2018	0	94134	701	0	106	0	124	0	0	27999	60	2125	3681	0	0
328.5	0	0	541	5	2383	25298	0	190	116	0	7	64	24799	0	466	0	49586	0	7831	168495	0	0	888	58	18725	21	14146	0	338	1880	0	85617	820	0	142	0	86	0	0	29573	41	2611	3007	0	0
329.5	0	0	419	5	2592	24009	0	208	83	0	5	62	23635	0	436	0	39200	0	9497	154851	0	0	721	54	20157	9	14579	0	409	1756	0	77132	968	0	189	0	59	0	0	31281	27	3202	2443	0	0
330.5	0	0	323	5	2824	22711	0	229	58	0	3	61	22506	0	408	0	30307	0	11432	140846	0	0	585	50	21720	3	15058	0	497	1644	0	68829	1149	0	252	0	40	0	0	33128	18	3917	1974	0	0
331.5	0	0	247	6	3083	21411	0	255	41	0	2	60	21413	0	380	0	22910	0	13654	126785	0	0	475	48	23423	1	15584	0	606	1543	0	60841	1373	0	336	0	27	0	0	35116	12	4778	1587	0	0
332.5	0	0	188	6	3370	20114	0	286	29	0	1	60	20358	0	355	0	16928	0	16180	112948	0	0	386	46	25271	0	16157	0	742	1452	0	53272	1648	0	445	0	18	0	0	37247	8	5809	1269	0	0
333.5	0	0	143	7	3688	18829	0	322	20	0	0	60	19341	0	330	0	12223	0	19018	99578	0	0	314	45	27267	0	16777	0	911	1370	0	46207	1986	1	589	0	12	0	0	39521	5	7036	1010	0	0
334.5	0	0	107	8	4040	17559	0	366	14	0	0	60	18362	0	307	0	8622	0	22171	86879	0	0	256	44	29417	0	17443	0	1121	1296	0	39702	2402	2	776	0	8	0	0	41934	3	8488	799	0	0
335.5	0	0	81	9	4430	16313	0	418	10	0	0	62	17423	0	285	0	5941	0	25630	75013	0	0	209	44	31722	0	18154	0	1382	1230	0	33793	2910	3	1018	0	5	0	0	44483	2	10194	630	0	0
336.5	0	0	60	10	4860	15096	0	481	7	0	0	63	16522	0	265	0	3997	0	29378	64094	0	0	171	44	34181	0	18908	0	1705	1171	0	28495	3531	5	1329	0	3	0	0	47157	1	12184	494	0	0
337.5	0	0	44	11	5333	13914	0	555	5	0	0	65	15661	0	245	0	2626	0	33385	54195	0	0	140	45	36792	0	19702	0	2103	1119	0	23802	4285	7	1728	0	2	0	0	49947	0	14489	385	0	0
338.5	0	0	33	13	5853	12771	0	643	3	0	0	68	14837	0	227	0	1684	0	37609	45348	0	0	115	46	39551	0	20535	0	2593	1072	0	19696	5199	11	2233	0	1	0	0	52837	0	17137	299	0	0
339.5	0	0	24	16	6424	11673	1	747	2	0	0	71	14052	0	210	0	1054	0	41997	37551	0	0	95	48	42447	0	21402	0	3194	1031	0	16147	6298	16	2869	0	0	0	0	55808	0	20155	231	0	0
340.5	0	0	18	18	7048	10624	3	872	2	0	0	75	13304	0	194	0	644	0	46483	30771	0	0	79	51	45470	0	22298	0	3926	994	0	13113	7612	23	3663	0	0	0	0	58835	0	23564	178	0	0
341.5	0	0	13	22	7730	9628	6	1019	1	0	0	80	12592	0	179	0	384	0	50991	24954	0	0	65	54	48605	0	23218	0	4815	962	0	10550	9171	34	4643	0	0	0	0	61890	0	27381	136	0	0
342.5	0	0	9	26	8472	8686	15	1192	0	0	0	86	11915	0	165	0	223	0	55437	20027	0	0	55	58	51831	0	24156	0	5887	934	0	8409	11006	48	5844	0	0	0	0	64942	0	31613	104	0	0
343.5	0	0	7	32	9278	7800	32	1397	0	0	0	92	11273	0	152	0	126	0	59732	15906	0	0	46	63	55125	0	25103	0	7171	911	0	6639	13144	68	7300	0	0	0	0	67952	0	36259	79	0	0
344.5	0	0	5	38	10150	6974	69	1637	0	0	0	100	10664	0	140	0	70	0	63781	12503	0	0	39	69	58460	0	26052	0	8698	891	0	5193	15609	95	9047	0	0	0	0	70880	0	41307	60	0	0
345.5	0	0	3	47	11091	6206	141	1919	0	0	0	109	10087	0	129	0	38	0	67493	9726	0	0	33	77	61804	0	26992	0	10498	875	0	4024	18417	132	11119	0	0	0	0	73682	0	46732	45	0	0
346.5	0	0	2	57	12104	5496	279	2246	0	0	0	119	9540	0	118	0	20	0	70779	7488	0	0	28	85	65121	0	27914	0	12602	862	0	3089	21575	181	13549	0	0	0	0	76310	0	52493	34	0	0
347.5	0	0	2	70	13190	4845	533	2625	0	0	0	130	9024	0	108	0	10	0	73557	5706	0	0	24	96	68374	0	28807	1	15037	852	0	2349	25075	247	16365	0	0	0	0	78716	0	58538	25	0	0
348.5	0	0	1	86	14349	4251	980	3062	0	0	0	143	8536	0	99	0	5	0	75757	4304	0	0	21	108	71519	0	29658	1	17826	845	0	1769	28893	332	19588	0	0	0	0	80850	0	64797	19	0	0
349.5	0	0	0	105	15583	3711	1738	3563	0	0	0	159	8075	0	91	0	2	0	77323	3213	0	0	18	123	74515	0	30455	2	20985	842	0	1320	32984	442	23230	0	0	0	0	82663	0	71188	14	0	0
350.5	0	0	0	129	16891	3224	2967	4132	0	0	0	176	7640	0	83	0	1	0	78216	2374	0	0	16	141	77315	0	31185	3	24518	841	0	976	37282	584	27289	0	0	0	0	84110	0	77615	10	0	0
351.5	0	0	0	159	18270	2788	4881	4774	0	0	0	196	7230	0	76	0	0	0	78414	1737	0	0	14	163	79875	0	31836	4	28417	843	0	714	41695	762	31752	0	0	0	0	85147	0	83970	8	0	0
352.5	0	0	0	197	19719	2398	7731	5493	0	0	0	219	6843	0	69	0	0	0	77914	1258	0	0	12	188	82149	0	32395	5	32658	848	0	518	46114	985	36588	0	0	0	0	85738	0	90138	6	0	0
353.5	0	0	0	242	21234	2053	11793	6290	0	0	0	245	6478	0	63	0	0	0	76733	902	0	0	11	219	84097	0	32851	7	37198	857	0	372	50405	1261	41748	0	0	0	0	85853	0	95999	4	0	0
354.5	0	0	0	298	22810	1748	17320	7164	0	0	0	274	6135	0	58	0	0	0	74906	640	0	0	10	255	85678	0	33192	10	41976	868	0	265	54422	1598	47169	0	0	0	0	85470	0	101430	3	0	0
355.5	0	0	0	366	24440	1482	24490	8114	0	0	0	308	5811	0	52	0	0	0	72483	450	0	0	9	299	86857	0	33408	13	46907	882	0	187	58013	2005	52769	0	0	0	0	84576	0	106313	2	0	0
356.5	0	0	0	450	26116	1249	33338	9132	0	0	0	347	5507	0	48	0	0	0	69529	313	0	0	8	350	87606	0	33490	18	51889	899	0	130	61024	2491	58452	0	0	0	0	83171	0	110535	2	0	0
357.5	0	0	0	551	27831	1048	43687	10210	0	0	0	391	5220	0	43	0	0	0	66120	215	0	0	8	411	87902	0	33432	23	56798	920	0	90	63316	3065	64112	0	0	0	0	81263	0	113998	1	0	0
358.5	0	0	0	673	29573	875	55109	11334	0	0	0	441	4950	0	39	0	0	0	62340	147	0	0	7	484	87728	0	33230	31	61498	944	0	62	64768	3735	69634	0	0	0	0	78873	0	116617	0	0	0
359.5	0	0	0	820	31330	727	66920	12487	0	0	0	498	4696	0	36	0	0	0	58276	99	0	0	6	570	87078	0	32879	41	65844	971	0	42	65294	4509	74901	0	0	0	0	76032	0	118326	0	0	0
360.5	0	0	0	996	33089	600	78226	13649	0	0	0	563	4457	0	32	0	0	0	54018	66	0	0	6	671	85954	0	32381	54	69687	1002	0	28	64846	5393	79798	0	0	0	0	72781	0	119083	0	0	0
361.5	0	0	0	1206	34837	493	88025	14794	0	0	0	636	4232	0	29	0	0	0	49653	44	0	0	6	791	84364	0	31737	71	72884	1037	0	19	63421	6392	84216	0	0	0	0	69172	0	118867	0	0	0
362.5	0	0	0	1456	36558	404	95355	15896	0	0	0	719	4020	0	27	0	0	0	45264	29	0	2	5	932	82328	0	30953	92	75306	1076	0	12	61063	7509	88059	0	0	0	0	65262	0	117684	0	0	0
363.5	0	0	0	1750	38236	328	99444	16925	0	0	0	813	3821	0	24	0	0	0	40924	19	0	4	5	1097	79873	0	30035	119	76846	1120	0	8	57859	8743	91248	0	0	0	0	61114	0	115563	0	0	0
364.5	0	0	0	2095	39853	266	99849	17851	0	0	0	919	3633	0	22	0	0	0	36700	12	0	9	5	1289	77033	0	28993	153	77427	1168	0	5	53938	10092	93721	0	0	0	0	56796	0	112555	0	0	0
365.5	0	0	0	2498	41394	214	96530	18643	0	0	0	1038	3456	0	20	0	0	0	32648	8	0	19	5	1514	73849	0	27839	195	77009	1221	0	3	49456	11552	95441	0	0	0	0	52376	0	108733	0	0	0
366.5	0	0	0	2964	42840	171	89861	19274	0	0	0	1171	3289	0	18	0	0	0	28813	5	0	41	5	1774	70367	0	26586	248	75588	1280	0	2	44590	13113	96392	0	0	0	0	47921	0	104189	0	0	0
367.5	0	0	0	3502	44175	137	80557	19719	0	0	0	1321	3132	0	16	0	0	0	25229	3	0	85	5	2075	66640	0	25250	313	73205	1344	0	1	39524	14767	96579	0	0	0	0	43497	0	99026	0	0	0
368.5	0	0	0	4118	45382	108	69552	19957	0	0	0	1488	2984	0	14	0	0	0	21920	2	0	170	5	2422	62719	0	23846	393	69937	1415	0	0	34433	16499	96030	0	0	0	0	39164	0	93360	0	0	0
369.5	0	0	0	4818	46445	86	57841	19977	0	0	0	1675	2844	0	13	0	0	0	18899	1	0	326	5	2819	58662	0	22392	490	65897	1492	0	0	29478	18294	94792	0	0	0	0	34975	0	87311	0	0	0
370.5	0	0	0	5608	47350	67	46337	19770	0	0	0	1883	2712	0	12	0	0	1	16172	0	0	605	5	3273	54522	0	20905	608	61226	1577	0	0	24795	20134	92926	0	0	0	0	30977	0	81001	0	0	0
371.5	0	0	0	6494	48084	52	35763	19339	0	0	0	2113	2588	0	10	0	0	2	13735	0	0	1084	5	3787	50354	0	19403	750	56085	1669	0	0	20487	22000	90505	0	0	0	0	27208	0	74548	0	0	0
372.5	0	0	0	7480	48635	41	26597	18694	0	0	0	2367	2470	0	9	0	0	3	11579	0	0	1875	5	4369	46208	0	17902	920	50644	1769	0	0	16626	23871	87611	0	0	0	0	23697	0	68066	0	0	0
373.5	0	0	0	8569	48994	32	19061	17853	0	0	0	2648	2359	0	8	0	0	5	9691	0	0	3130	5	5024	42132	0	16417	1122	45073	1879	0	0	13250	25727	84330	0	0	0	0	20465	0	61659	0	0	0
374.5	0	0	0	9763	49155	24	13167	16839	0	0	0	2957	2254	0	8	0	0	9	8053	0	0	5043	5	5756	38169	0	14965	1361	39531	1998	0	0	10369	27547	80748	0	0	0	0	17523	0	55418	0	0	0
375.5	0	0	0	11061	49112	19	8767	15684	0	0	0	3294	2155	0	7	0	0	13	6645	0	0	7843	5	6571	34355	0	13557	1640	34163	2127	0	0	7967	29310	76950	0	0	0	0	14876	0	49421	0	0	0
376.5	0	0	0	12461	48864	14	5628	14422	0	0	0	3663	2061	0	6	0	0	21	5445	0	0	11773	5	7472	30721	0	12206	1966	29087	2267	0	0	6010	30997	73015	0	0	0	0	12520	0	43734	0	0	0
377.5	0	0	0	13957	48411	11	3484	13089	0	0	0	4064	1972	0	5	0	0	33	4432	0	0	17057	5	8465	27294	0	10922	2342	24397	2420	0	0	4450	32590	69017	0	0	0	0	10446	0	38404	0	0	0
378.5	0	0	0	15543	47758	8	2080	11723	0	0	0	4499	1887	0	5	0	0	52	3583	0	0	23852	5	9550	24090	0	9711	2775	20157	2585	0	0	3234	34074	65018	0	0	0	0	8640	0	33468	0	0	0
379.5	0	0	0	17207	46911	6	1198	10360	0	0	0	4968	1807	0	4	0	0	80	2877	0	0	32194	6	10731	21124	0	8580	3269	16402	2764	0	0	2307	35435	61077	0	0	0	0	7084	0	28947	0	0	0
380.5	0	0	0	18937	45877	5	666	9031	0	0	0	5473	1731	0	4	0	0	123	2296	0	0	41943	6	12007	18402	0	7533	3828	13145	2958	0	0	1615	36662	57237	0	0	0	0	5757	0	24849	0	0	0
381.5	0	0	0	20717	44670	3	357	7764	0	0	0	6014	1659	0	4	0	0	186	1820	0	0	52750	6	13378	15925	0	6571	4459	10374	3168	0	0	1110	37747	53539	0	0	0	0	4638	0	21174	0	0	0
382.5	0	0	0	22529	43301	3	185	6583	0	0	0	6590	1590	0	3	0	0	281	1434	0	0	64044	6	14842	13692	0	5696	5164	8062	3394	0	0	748	38683	50009	0	0	0	0	3704	0	17910	0	0	0
383.5	0	0	0	24353	41787	2	92	5502	0	0	0	7202	1525	0	3	0	0	418	1123	0	0	75067	7	16394	11694	0	4905	5946	6170	3639	0	0	495	39468	46669	0	0	0	0	2932	0	15040	0	0	0
384.5	0	0	0	26165	40145	1	44	4534	0	0	0	7849	1463	0	2	0	0	617	874	0	0	84953	7	18029	9923	0	4197	6809	4649	3903	0	0	322	40100	43533	0	0	0	0	2301	0	12538	0	0	0
385.5	0	0	0	27942	38393	0	21	3683	0	0	0	8530	1404	0	2	0	0	901	676	0	0	92831	8	19738	8364	0	3568	7754	3448	4187	0	0	205	40582	40610	0	0	0	0	1790	0	10379	0	0	0
386.5	0	0	0	29659	36550	0	9	2948	0	0	0	9243	1347	0	2	0	0	1300	520	0	0	97957	8	21514	7004	0	3014	8780	2519	4493	0	0	128	40917	37902	0	0	0	0	1380	0	8531	0	0	0
387.5	0	0	0	31289	34636	0	4	2325	0	0	0	9985	1293	0	2	0	0	1853	398	0	0	99825	9	23345	5827	0	2529	9887	1811	4822	0	0	79	41111	35407	0	0	0	0	1055	0	6963	0	0	0
388.5	0	0	0	32808	32672	0	2	1807	1	0	0	10754	1242	0	2	0	0	2609	303	0	0	98254	9	25217	4816	0	2108	11073	1282	5175	0	0	47	41170	33123	0	0	0	0	799	0	5645	0	0	0
389.5	0	0	0	34190	30676	0	0	1383	1	0	0	11547	1193	0	1	0	0	3627	229	0	0	93414	10	27117	3955	0	1746	12333	893	5554	0	0	28	41103	31041	0	0	0	0	600	0	4545	0	0	0
390.5	0	0	0	35413	28668	0	0	1043	2	0	0	12360	1146	0	1	0	0	4977	172	0	0	85797	10	29029	3226	0	1437	13661	613	5961	0	0	16	40919	29155	0	0	0	0	447	0	3635	0	0	0
391.5	0	0	0	36456	26666	0	0	775	3	0	0	13187	1101	0	1	0	0	6738	129	0	0	76133	11	30936	2615	0	1175	15049	414	6395	0	0	9	40629	27453	0	0	0	0	330	0	2887	0	0	0
392.5	0	0	0	37300	24688	0	0	566	4	0	0	14024	1058	0	0	0	0	8999	96	0	0	65279	12	32820	2105	0	954	16489	275	6860	0	0	5	40242	25926	0	0	0	0	242	0	2279	0	0	0
393.5	0	0	0	37931	22749	0	0	408	6	0	0	14866	1017	0	0	0	0	11852	71	0	0	54090	13	34663	1684	0	770	17969	180	7356	0	0	3	39769	24564	0	0	0	0	175	0	1787	0	0	0
394.5	0	0	0	38338	20864	0	0	289	8	0	0	15706	977	0	0	0	0	15390	53	0	1	43317	14	36446	1339	0	617	19477	116	7884	0	0	2	39221	23356	0	0	0	0	126	0	1393	0	0	0
395.5	0	0	0	38513	19044	0	0	202	11	0	0	16538	939	0	0	0	0	19699	39	0	1	33531	15	38150	1057	0	491	20999	74	8446	0	0	0	38607	22293	0	0	0	0	90	0	1078	0	0	0
396.5	0	0	0	38454	17300	0	0	139	16	0	0	17356	903	0	0	0	0	24849	28	0	1	25092	16	39758	830	0	389	22519	46	9044	0	0	0	37938	21365	0	0	0	0	64	0	830	0	0	0
397.5	0	0	0	38163	15641	0	0	94	22	0	0	18151	868	0	0	0	0	30889	21	0	1	18155	17	41251	647	0	306	24022	28	9677	0	0	0	37224	20564	0	0	0	0	45	0	635	0	0	0
398.5	0	0	0	37644	14074	0	0	63	31	0	0	18918	834	0	0	0	0	37828	15	0	1	12702	19	42614	501	0	239	25489	17	10348	0	0	0	36472	19881	0	0	0	0	31	0	483	0	0	0
399.5	0	0	0	36909	12603	0	0	41	43	0	0	19649	802	0	0	0	0	45637	11	0	2	8594	20	43831	386	0	185	26904	10	11056	0	0	0	35691	19310	0	0	0	0	21	0	365	0	0	0
400.5	0	0	0	35971	11232	0	0	26	59	0	0	20336	771	0	0	0	0	54232	8	0	2	5624	22	44890	295	0	143	28250	6	11804	0	0	0	34889	18844	0	0	0	0	15	0	274	0	0	0
401.5	0	0	0	34846	9962	0	0	17	82	0	0	20974	741	0	0	0	0	63471	6	0	2	3561	23	45778	224	0	110	29509	3	12591	0	0	0	34072	18479	0	0	0	0	10	0	205	0	0	0
402.5	0	0	0	33556	8793	0	0	10	112	0	0	21555	713	0	0	0	0	73155	4	0	2	2181	25	46487	170	0	83	30665	2	13418	0	0	0	33246	18208	0	0	0	0	7	0	152	0	0	0
403.5	0	0	0	32121	7724	0	0	6	154	0	0	22073	685	0	0	0	0	83030	3	0	2	1293	27	47011	127	0	63	31701	1	14285	0	0	0	32416	18030	0	0	0	0	4	0	112	0	0	0
404.5	0	0	0	30566	6753	0	0	4	210	0	0	22523	658	0	0	0	0	92792	2	0	2	741	30	47344	95	0	47	32606	0	15193	0	0	0	31588	17939	0	0	0	0	3	0	83	0	0	0
405.5	0	0	0	28915	5875	0	0	2	284	0	0	22899	633	0	0	0	0	102108	1	0	3	412	32	47485	70	0	35	33365	0	16140	0	0	0	30765	17935	0	0	0	0	2	0	60	0	0	0
406.5	0	0	0	27192	5087	0	0	1	382	0	0	23198	608	0	0	0	0	110625	0	0	3	221	35	47435	52	0	26	33968	0	17126	0	0	0	29950	18015	0	0	0	0	1	0	44	0	0	0
407.5	0	0	0	25423	4383	0	0	0	510	0	0	23414	584	0	0	0	0	118000	0	0	3	115	38	47197	38	0	19	34408	0	18151	0	0	0	29145	18178	0	0	0	0	0	0	32	0	0	0
408.5	0	0	0	23631	3759	0	0	0	677	0	0	23547	561	0	0	0	0	123916	0	0	4	58	41	46775	28	0	14	34679	0	19212	0	0	0	28355	18423	0	0	0	0	0	0	23	0	0	0
409.5	0	0	0	21839	3208	0	0	0	892	0	0	23594	539	0	0	0	0	128111	0	0	4	28	44	46179	20	0	10	34777	0	20310	0	0	0	27579	18750	0	0	0	0	0	0	16	0	0	0
410.5	0	0	0	20067	2724	0	0	0	1166	0	0	23554	517	0	0	0	0	130391	0	0	4	13	47	45416	14	0	7	34702	0	21441	0	0	0	26819	19159	0	0	0	0	0	0	12	0	0	0
411.5	0	0	0	18333	2303	0	0	0	1513	0	0	23428	497	0	0	0	0	130650	0	0	5	6	51	44498	10	0	5	34455	0	22603	0	0	0	26077	19649	0	0	0	0	0	0	8	0	0	0
412.5	0	0	0	16654	1937	0	0	0	1947	0	0	23217	477	0	0	0	0	128874	0	0	5	3	55	43438	7	0	4	34042	0	23794	0	0	0	25352	20221	0	0	0	0	0	0	6	0	0	0
413.5	0	0	0	15044	1622	0	0	0	2484	0	0	22922	458	0	0	0	0	125146	0	0	6	1	60	42250	5	0	3	33470	0	25011	0	0	0	24646	20873	0	0	0	0	0	0	4	0	0	0
414.5	0	0	0	13513	1351	0	0	0	3142	0	0	22548	439	0	0	0	0	119637	0	0	7	0	64	40947	4	0	2	32746	0	26250	0	0	0	23957	21606	0	0	0	0	0	0	3	0	0	0
415.5	0	0	0	12071	1120	0	0	0	3939	0	0	22097	421	0	0	0	0	112592	0	0	7	0	69	39546	3	0	1	31882	0	27508	0	0	0	23286	22416	0	0	0	0	0	0	2	0	0	0
416.5	0	0	0	10723	924	0	0	0	4895	0	0	21575	404	0	0	0	0	104315	0	0	8	0	74	38061	2	0	0	30892	0	28779	0	0	0	22633	23303	0	0	0	0	0	0	1	0	0	0
417.5	0	0	0	9474	759	0	0	0	6026	0	0	20987	387	0	0	0	0	95145	0	0	9	0	80	36509	1	0	0	29788	0	30060	0	0	0	21997	24262	0	0	0	0	0	0	0	0	0	0
418.5	0	0	0	8324	621	0	0	0	7350	0	0	20339	371	0	0	0	0	85434	0	0	10	0	86	34904	0	0	0	28586	0	31345	0	0	0	21377	25287	0	0	0	0	0	0	0	0	0	0
419.5	0	0	0	7275	505	0	0	0	8880	0	0	19638	356	0	0	0	0	75524	0	0	11	0	93	33263	0	0	0	27303	0	32629	0	0	0	20773	26371	0	0	0	0	0	0	0	0	0	0
420.5	0	0	0	6323	409	0	0	0	10626	0	0	18890	341	0	0	0	0	65728	0	0	12	0	99	31598	0	0	0	25953	0	33906	0	0	0	20184	27506	0	0	0	0	0	0	0	0	0	0
421.5	0	0	0	5467	329	0	0	0	12591	0	0	18103	326	0	0	0	0	56316	0	0	13	0	106	29924	0	0	0	24554	0	35170	0	0	0	19608	28678	0	0	0	0	0	0	0	0	0	0
422.5	0	0	0	4702	264	0	0	0	14772	0	0	17284	312	0	0	0	0	47505	0	0	15	0	114	28253	0	0	0	23122	0	36415	0	0	0	19047	29874	0	0	0	0	0	0	0	0	0	0
423.5	0	0	0	4023	211	0	0	0	17159	0	0	16440	299	0	0	0	0	39452	0	0	16	0	122	26596	0	0	0	21671	0	37634	0	0	0	18497	31074	0	0	0	0	0	0	0	0	0	0
424.5	0	0	0	3424	168	0	0	0	19732	0	0	15580	286	0	0	0	0	32257	0	0	18	0	130	24965	0	0	0	20217	0	38821	0	0	0	17959	32260	0	0	0	0	0	0	0	0	0	0
425.5	0	0	0	2900	133	0	0	0	22459	0	0	14709	273	0	0	0	0	25967	0	0	20	0	139	23369	0	0	0	18774	0	39969	0	0	0	17432	33406	0	0	0	0	0	0	0	0	0	0
426.5	0	0	0	2443	104	0	0	0	25303	0	0	13836	261	0	0	0	0	20580	0	0	22	0	149	21815	0	0	0	17353	0	41071	0	0	0	16916	34487	0	0	0	0	0	0	0	0	0	0
427.5	0	0	0	2048	82	0	0	0	28214	0	0	12965	250	0	0	0	0	16059	0	0	25	0	158	20310	0	0	0	15967	0	42120	0	0	0	16408	35472	0	0	0	0	0	0	0	0	0	0
428.5	0	0	0	1708	64	0	0	0	31135	0	0	12105	238	0	0	0	0	12338	0	0	27	0	169	18861	0	0	0	14624	0	43110	0	0	0	15910	36333	0	0	0	0	0	0	0	0	0	0
429.5	0	0	0	1418	50	0	0	0	34000	0	0	11259	228	1	0	0	0	9332	0	0	30	0	179	17471	0	0	0	13334	0	44033	0	0	0	15419	37037	0	0	0	0	0	0	0	0	0	0
430.5	0	0	0	1171	38	0	0	0	36741	0	0	10434	217	2	0	0	0	6950	0	0	34	0	190	16145	0	0	0	12102	0	44884	0	0	0	14937	37553	0	0	0	0	0	0	0	0	0	0
431.5	0	0	0	963	29	0	0	0	39287	0	0	9633	207	2	0	0	0	5096	0	0	37	0	202	14885	0	0	0	10935	0	45657	0	0	0	14462	37851	0	0	0	0	0	0	0	0	0	0
432.5	0	0	0	787	23	0	0	0	41566	0	0	8861	198	3	0	0	0	3679	0	0	41	0	214	13692	0	0	0	9837	0	46345	0	0	0	13993	37905	0	0	0	0	0	0	0	0	0	0
433.5	0	0	0	641	17	0	0	0	43514	0	0	8121	189	5	0	0	0	2615	0	0	45	0	226	12568	0	0	0	8809	0	46944	0	0	0	13532	37691	0	0	0	0	0	0	0	0	0	0
434.5	0	0	0	520	13	0	0	0	45070	0	0	7415	180	7	0	0	0	1830	0	0	50	0	239	11511	0	0	0	7854	0	47448	0	0	0	13077	37193	0	0	0	0	0	0	0	0	0	0
435.5	0	0	0	419	10	0	0	0	46186	0	0	6745	171	10	0	0	0	1261	0	0	55	0	253	10522	0	0	0	6972	0	47853	0	0	0	12628	36404	0	0	0	0	0	0	0	0	0	0
436.5	0	0	0	337	7	0	0	0	46827	0	0	6113	163	14	0	0	0	855	0	0	61	0	266	9600	0	0	0	6162	0	48156	0	0	0	12186	35320	0	0	0	0	0	0	0	0	0	0
437.5	0	0	0	269	6	0	0	0	46972	0	0	5521	155	20	0	0	0	571	0	0	67	0	280	8742	0	0	0	5422	0	48353	0	0	0	11751	33953	0	0	0	0	0	0	0	0	0	0
438.5	0	0	0	214	4	0	0	0	46616	0	0	4967	148	27	0	0	0	376	0	0	73	0	295	7947	0	0	0	4750	0	48443	0	0	0	11322	32320	0	0	0	0	0	0	0	0	0	0
439.5	0	0	0	170	3	0	0	0	45769	0	0	4452	140	37	0	0	0	243	0	0	80	0	310	7211	0	0	0	4143	0	48423	0	0	0	10899	30449	0	0	0	0	0	0	0	0	0	0
440.5	0	0	0	134	2	0	0	0	44459	0	0	3977	133	51	0	0	0	155	0	0	88	0	325	6534	0	0	0	3599	0	48294	0	0	0	10484	28377	0	0	0	0	0	0	0	0	0	0
441.5	0	0	0	105	2	0	0	0	42725	0	0	3539	127	69	0	0	0	97	0	0	97	0	340	5911	0	0	0	3113	0	48054	0	0	0	10076	26148	0	0	0	0	0	0	0	0	0	0
442.5	0	0	0	82	1	0	0	0	40622	0	0	3138	120	93	0	0	0	60	0	0	106	0	356	5339	0	0	0	2680	0	47704	0	0	0	9675	23810	0	0	0	0	0	0	0	0	0	0
443.5	0	0	0	64	0	0	0	0	38211	0	0	2772	114	123	0	0	0	37	0	0	116	0	372	4816	0	0	0	2299	0	47247	0	0	0	9282	21415	0	0	0	0	0	0	0	0	0	0
444.5	0	0	0	50	0	0	0	0	35561	0	0	2440	108	163	0	0	0	22	0	0	126	0	389	4339	0	0	0	1963	0	46685	0	0	0	8898	19017	0	0	0	0	0	0	0	0	0	0
445.5	0	0	0	39	0	0	0	0	32743	0	0	2140	103	213	0	0	0	13	0	0	138	0	405	3904	0	0	0	1669	0	46020	0	0	0	8522	16665	0	0	0	0	0	0	0	0	0	0
446.5	0	0	0	30	0	0	0	0	29829	0	0	1870	98	276	0	0	0	7	0	0	150	0	422	3509	0	0	0	1413	0	45257	0	0	0	8155	14405	0	0	0	0	0	0	0	0	0	0
447.5	0	0	0	23	0	0	0	0	26885	0	0	1629	92	355	0	0	0	4	0	0	163	0	438	3151	0	0	0	1192	0	44399	0	0	0	7797	12278	0	0	0	0	0	0	0	0	0	0
448.5	0	0	0	17	0	0	0	0	23976	0	0	1413	88	452	0	0	0	2	0	0	178	0	455	2826	0	0	0	1001	0	43454	0	0	0	7449	10313	0	0	0	0	0	0	0	0	0	0
449.5	0	0	0	13	0	0	0	0	21156	0	0	1222	83	572	0	0	0	1	0	0	193	0	472	2532	0	0	0	837	0	42425	0	0	0	7110	8535	0	0	0	0	0	0	0	0	0	0
450.5	0	0	0	10	0	0	0	0	18470	0	0	1053	78	717	0	0	0	0	0	0	210	0	489	2267	0	0	0	697	0	41320	0	0	0	6782	6956	0	0	0	0	0	0	0	0	0	0
451.5	0	0	0	8	0	0	0	0	15956	0	0	904	74	891	0	0	0	0	0	0	227	0	505	2028	0	0	0	578	0	40145	0	0	0	6465	5581	0	0	0	0	0	0	0	0	0	0
452.5	0	0	0	6	0	0	0	0	13640	0	0	773	70	1098	0	0	0	0	0	0	246	0	522	1814	0	0	0	478	0	38908	0	0	0	6158	4407	0	0	0	0	0	0	0	0	0	0
453.5	0	0	0	4	0	0	0	0	11538	0	0	659	66	1342	0	0	0	0	0	0	266	0	538	1620	0	0	0	393	0	37615	0	0	0	5862	3423	0	0	0	0	0	0	0	0	0	0
454.5	0	0	0	3	0	0	0	0	9658	0	0	560	63	1626	0	0	0	0	0	0	288	0	555	1447	0	0	0	322	0	36276	0	0	0	5577	2615	0	0	0	0	0	0	0	0	0	0
455.5	0	0	0	2	0	0	0	0	8000	0	0	474	59	1954	0	0	0	0	0	0	311	0	571	1292	0	0	0	263	0	34896	0	0	0	5303	1964	0	0	0	0	0	0	0	0	0	0
456.5	0	0	0	2	0	0	0	0	6558	0	0	399	56	2327	0	0	0	0	0	0	335	0	586	1152	0	0	0	214	0	33485	0	0	0	5041	1450	0	0	0	0	0	0	0	0	0	0
457.5	0	0	0	1	0	0	0	0	5320	0	0	336	53	2749	0	0	0	0	0	0	361	0	602	1028	0	0	0	173	0	32051	0	0	0	4790	1052	0	0	0	0	0	0	0	0	0	0
458.5	0	0	0	0	0	0	0	0	4271	0	0	281	50	3220	0	0	0	0	0	0	389	0	617	916	0	0	0	140	0	30600	0	0	0	4550	749	0	0	0	0	0	0	0	0	0	0
459.5	0	0	0	0	0	0	0	0	3394	0	0	235	47	3739	0	0	0	0	0	0	418	0	631	817	0	0	0	112	0	29141	0	0	0	4322	524	0	0	0	0	0	0	0	0	0	0
460.5	0	0	0	0	0	0	0	0	2669	0	0	195	44	4306	0	0	0	0	0	0	450	0	645	728	0	0	0	90	0	27682	0	0	0	4104	360	0	0	0	0	0	0	0	0	0	0
461.5	0	0	0	0	0	0	0	0	2078	0	0	162	41	4917	0	0	0	0	0	0	483	0	658	649	0	0	0	72	0	26228	0	0	0	3897	243	0	0	0	0	0	0	0	0	0	0
462.5	0	0	0	0	0	0	0	0	1601	0	0	134	39	5569	0	0	0	0	0	0	518	0	671	578	0	0	0	57	0	24787	0	0	0	3701	161	0	0	0	0	0	0	0	0	0	0
463.5	0	0	0	0	0	0	0	0	1221	0	0	110	37	6253	0	0	0	0	0	0	555	0	684	515	0	0	0	45	0	23366	0	0	0	3516	104	0	0	0	0	0	0	0	0	0	0
464.5	0	0	0	0	0	0	0	0	922	0	0	90	35	6964	0	0	0	0	0	0	594	0	695	459	0	0	0	35	0	21969	0	0	0	3341	67	0	0	0	0	0	0	0	0	0	0
465.5	0	0	0	0	0	0	0	0	689	0	0	74	32	7690	0	0	0	0	0	0	636	0	706	409	0	0	0	28	0	20603	0	0	0	3176	42	0	0	0	0	0	0	0	0	0	0
466.5	0	0	0	0	0	0	0	0	510	0	0	60	30	8422	0	0	0	0	0	0	680	0	716	364	0	0	0	22	0	19272	0	0	0	3021	25	0	0	0	0	0	0	0	0	0	0
467.5	0	0	0	0	0	0	0	0	373	0	0	49	29	9147	0	0	0	0	0	0	727	0	725	325	0	0	0	17	0	17980	0	0	0	2875	15	0	0	0	0	0	0	0	0	0	0
468.5	0	0	0	0	0	0	0	0	271	0	0	40	27	9852	0	0	0	0	0	0	777	0	734	290	0	0	0	13	0	16732	0	0	0	2738	9	0	0	0	0	0	0	0	0	0	0
469.5	0	0	0	0	0	0	0	0	194	0	0	32	25	10524	0	0	0	0	0	0	829	0	742	258	0	0	0	10	0	15530	0	0	0	2610	5	0	0	0	0	0	0	0	0	0	0
470.5	0	0	0	0	0	0	0	0	138	0	0	26	24	11149	0	0	0	0	0	0	885	0	749	230	0	0	0	8	0	14376	0	0	0	2491	3	0	0	0	0	0	0	0	0	0	0
471.5	0	0	0	0	0	0	0	0	97	0	0	21	22	11715	0	0	0	0	0	0	943	0	754	206	0	0	0	6	0	13274	0	0	0	2379	2	0	0	0	0	0	0	0	0	0	0
472.5	0	0	0	0	0	0	0	0	68	0	0	16	21	12208	0	0	0	0	0	0	1005	0	759	184	0	0	0	5	0	12225	0	0	0	2276	0	0	0	0	0	0	0	0	0	0	0
473.5	0	0	0	0	0	0	0	0	47	0	0	13	19	12618	0	0	0	0	0	0	1071	0	764	164	0	0	0	3	0	11229	0	0	0	2180	0	0	0	0	0	0	0	0	0	0	0
474.5	0	0	0	0	0	0	0	0	32	0	0	10	18	12935	0	0	0	0	0	0	1140	0	767	146	0	0	0	3	0	10287	0	0	0	2091	0	0	0	0	0	0	0	0	0	0	0
475.5	0	0	0	0	0	0	0	0	22	0	0	8	17	13153	0	0	0	0	0	0	1214	0	769	131	0	0	0	2	0	9400	0	0	0	2009	0	0	0	0	0	0	0	0	0	0	0
476.5	0	0	0	0	0	0	0	0	15	0	0	6	16	13265	0	0	0	0	0	0	1292	0	770	117	0	0	0	2	0	8567	0	0	0	1933	0	0	0	0	0	0	0	0	0	0	0
477.5	0	0	0	0	0	0	0	0	10	0	0	5	15	13271	0	0	0	0	0	0	1374	0	770	105	0	0	0	1	0	7787	0	0	0	1864	0	0	0	0	0	0	0	0	0	0	0
478.5	0	0	0	0	0	0	0	0	6	0	0	4	14	13169	0	0	0	0	0	0	1461	0	770	94	0	0	0	0	0	7060	0	0	0	1801	0	0	0	0	0	0	0	0	0	0	0
479.5	0	0	0	0	0	0	0	0	4	0	0	3	13	12962	0	0	0	0	0	0	1554	0	768	84	0	0	0	0	0	6384	0	0	0	1744	0	0	0	0	0	0	0	0	0	0	0
480.5	0	0	0	0	0	0	0	0	3	0	0	2	12	12657	0	0	0	0	0	0	1652	0	766	75	0	0	0	0	0	5758	0	0	0	1692	0	0	0	0	0	0	0	0	0	0	0
481.5	0	0	0	0	0	0	0	0	2	0	0	2	11	12260	0	0	0	0	0	0	1756	0	762	67	0	0	0	0	0	5179	0	0	0	1645	0	0	0	0	0	0	0	0	0	0	0
482.5	0	0	0	0	0	0	0	0	1	0	0	1	10	11780	0	0	0	0	0	0	1866	0	758	60	0	0	0	0	0	4647	0	0	0	1604	0	0	0	0	0	0	0	0	0	0	0
483.5	0	0	0	0	0	0	0	0	0	0	0	1	10	11229	0	0	0	0	0	0	1984	0	753	54	0	0	0	0	0	4158	0	0	0	1567	0	0	0	0	0	0	0	0	0	0	0
484.5	0	0	0	0	0	0	0	0	0	0	0	0	9	10619	0	0	0	0	0	0	2108	0	747	49	0	0	0	0	0	3711	0	0	0	1535	0	0	0	0	0	0	0	0	0	0	0
485.5	0	0	0	0	0	0	0	0	0	0	0	0	8	9963	0	0	0	0	0	0	2240	0	740	44	0	0	0	0	0	3304	0	0	0	1508	0	0	0	0	0	0	0	0	0	0	0
486.5	0	0	0	0	0	0	0	0	0	0	0	0	8	9273	0	0	0	0	0	0	2380	0	732	39	0	0	0	0	0	2934	0	0	0	1485	0	0	0	0	0	0	0	0	0	0	0
487.5	0	0	0	0	0	0	0	0	0	0	0	0	7	8563	0	0	0	0	0	0	2529	0	723	35	0	0	0	0	0	2598	0	0	0	1467	0	0	0	0	0	0	0	0	0	0	0
488.5	0	0	0	0	0	0	0	0	0	0	0	0	7	7846	0	0	0	0	0	0	2688	0	714	32	0	0	0	0	0	2295	0	0	0	1453	0	0	0	0	0	0	0	0	0	0	0
489.5	0	0	0	0	0	0	0	0	0	0	0	0	6	7132	0	0	0	0	0	0	2857	0	704	28	0	0	0	0	0	2022	0	0	0	1444	0	0	0	0	0	0	0	0	0	0	0
490.5	0	0	0	0	0	0	0	0	0	0	0	0	6	6433	0	0	0	0	0	0	3036	0	693	26	0	0	0	0	0	1776	0	0	0	1439	0	0	0	0	0	0	0	0	0	0	0
491.5	0	0	0	0	0	0	0	0	0	0	0	0	5	5757	0	0	0	0	0	0	3227	0	682	23	0	0	0	0	0	1557	0	0	0	1438	0	0	0	0	0	0	0	0	0	0	0
492.5	0	0	0	0	0	0	0	0	0	0	0	0	5	5112	0	0	0	0	0	0	3430	0	670	21	0	0	0	0	0	1361	0	0	0	1441	0	0	0	0	0	0	0	0	0	0	0
493.5	0	0	0	0	0	0	0	0	0	0	0	0	5	4505	0	0	0	0	0	0	3647	0	657	19	0	0	0	0	0	1187	0	0	0	1449	0	0	0	0	0	0	0	0	0	0	0
494.5	0	0	0	0	0	0	0	0	0	0	0	0	4	3939	0	0	0	0	0	0	3877	0	644	17	0	0	0	0	0	1032	0	0	0	1461	0	0	0	0	0	0	0	0	0	0	0
495.5	0	0	0	0	0	0	0	0	0	0	0	0	4	3417	0	0	0	0	0	0	4123	0	631	15	0	0	0	0	0	895	0	0	0	1479	0	0	0	0	0	0	0	0	0	0	0
496.5	0	0	0	0	0	0	0	0	0	0	0	0	4	2942	0	0	0	0	0	0	4385	0	617	14	0	0	0	0	0	775	0	0	0	1500	0	0	0	0	0	0	0	0	0	0	0
497.5	0	0	0	0	0	0	0	0	0	0	0	0	3	2514	0	0	0	0	0	0	4663	0	603	12	0	0	0	0	0	669	0	0	0	1527	0	0	0	0	0	0	0	0	0	0	0
498.5	0	0	0	0	0	0	0	0	0	0	0	0	3	2132	0	0	0	0	0	0	4960	0	588	11	0	0	0	0	0	576	0	0	0	1559	0	0	0	0	0	0	0	0	0	0	0
499.5	0	0	0	0	0	0	0	0	0	0	0	0	3	1794	0	0	0	0	0	0	5276	0	573	10	0	0	0	0	0	494	0	0	0	1597	0	0	0	0	0	0	0	0	0	0	0
500.5	0	0	0	0	0	0	0	0	0	0	0	0	3	1498	0	0	0	0	0	0	5613	0	558	9	0	0	0	0	0	423	0	0	0	1640	0	0	0	0	0	0	0	0	0	0	0
501.5	0	0	0	0	0	0	0	0	0	0	0	0	3	1242	0	0	0	0	0	0	5972	0	542	8	0	0	0	0	0	362	0	0	0	1690	0	0	0	0	0	0	0	0	0	0	0
502.5	0	0	0	0	0	0	0	0	0	0	0	0	2	1022	0	0	0	0	0	0	6354	0	527	7	0	0	0	0	0	308	0	0	0	1746	0	0	0	0	0	0	0	0	0	0	0
503.5	0	0	0	0	0	0	0	0	0	0	0	0	2	834	0	0	0	0	0	0	6761	0	511	7	0	0	0	0	0	262	0	0	0	1809	0	0	0	0	0	0	0	0	0	0	0
504.5	0	0	0	0	0	0	0	0	0	0	0	0	2	676	0	0	0	0	0	0	7193	0	495	6	0	0	0	0	0	222	0	0	0	1879	0	0	0	0	0	0	0	0	0	0	0
505.5	0	0	0	0	0	0	0	0	0	0	0	0	2	544	0	0	0	0	0	0	7653	0	479	6	0	0	0	0	0	188	0	0	0	1957	0	0	0	0	0	0	0	0	0	0	0
506.5	0	0	0	0	0	0	0	0	0	0	0	0	2	434	0	0	0	0	0	0	8142	0	463	5	0	0	0	0	0	158	0	0	0	2044	0	0	0	0	0	0	0	0	0	0	0
507.5	0	0	0	0	0	0	0	0	0	0	0	0	2	344	0	0	0	0	0	0	8662	0	447	5	0	0	0	0	0	133	0	0	0	2140	0	0	0	0	0	0	0	0	0	0	0
508.5	0	0	0	0	0	0	0	0	0	0	0	0	1	271	0	0	0	0	0	0	9213	0	432	4	0	0	0	0	0	112	0	0	0	2246	0	0	0	0	0	0	0	0	0	0	0
509.5	0	0	0	0	0	0	0	0	0	0	0	0	1	211	0	0	0	0	0	0	9797	0	416	4	0	0	0	0	0	94	0	0	0	2362	0	0	0	0	0	0	0	0	0	0	0
510.5	0	0	0	0	0	0	0	0	0	0	0	0	1	164	0	0	0	0	0	0	10417	0	400	3	0	0	0	0	0	78	0	0	0	2490	0	0	0	0	0	0	0	0	0	0	0
511.5	0	0	0	0	0	0	0	0	0	0	0	0	1	126	0	0	0	0	0	0	11072	0	385	3	0	0	0	0	0	65	0	0	0	2630	0	0	0	0	0	0	0	0	0	0	0
512.5	0	0	0	0	0	0	0	0	0	0	0	0	1	96	0	0	0	0	0	0	11765	0	370	3	0	0	0	0	0	54	0	0	0	2784	0	0	0	0	0	0	0	0	0	0	0
513.5	0	0	0	0	0	0	0	0	0	0	0	0	0	73	0	0	0	0	0	0	12497	0	355	2	0	0	0	0	0	45	0	0	0	2952	0	0	0	0	0	0	0	0	0	0	0
514.5	0	0	0	0	0	0	0	0	0	0	0	0	0	55	0	0	0	0	0	0	13268	0	340	2	0	0	0	0	0	37	0	0	0	3135	0	0	0	0	0	0	0	0	0	0	0
515.5	0	0	0	0	0	0	0	0	0	0	0	0	0	41	0	0	0	0	0	0	14081	0	326	2	0	0	0	0	0	31	0	0	0	3335	0	0	0	0	0	0	0	0	0	0	0
516.5	0	0	0	0	0	0	0	0	0	0	0	0	0	31	0	0	0	0	0	0	14935	0	311	2	0	0	0	0	0	25	0	0	0	3553	0	0	0	0	0	0	0	0	0	0	0
517.5	0	0	0	0	0	0	0	0	0	0	0	0	0	22	0	0	0	0	0	0	15831	0	297	2	0	0	0	0	0	21	0	0	0	3789	0	0	0	0	0	0	0	0	0	0	0
518.5	0	0	0	0	0	0	0	0	0	0	0	0	0	16	0	0	0	0	0	0	16770	0	284	1	0	0	0	0	0	17	0	0	0	4046	0	0	0	0	0	0	0	0	0	0	0
519.5	0	0	0	0	0	0	0	0	0	0	0	0	0	12	0	0	0	0	0	0	17751	0	271	1	0	0	0	0	0	14	0	0	0	4325	0	0	0	0	0	0	0	0	0	0	0
520.5	0	0	0	0	0	0	0	0	0	0	0	0	0	9	0	0	0	0	0	0	18774	0	258	1	0	0	0	0	0	11	0	0	0	4626	0	0	0	0	0	0	0	0	0	0	0
521.5	0	0	0	0	0	0	0	0	0	0	0	0	0	6	0	0	0	0	0	0	19839	0	245	1	0	0	0	0	0	9	0	0	0	4952	0	0	0	0	0	0	0	0	0	0	0
522.5	0	0	0	0	0	0	0	0	0	0	0	0	0	4	0	0	0	0	0	0	20944	0	233	0	0	0	0	0	0	7	0	0	0	5304	0	0	0	0	0	0	0	0	0	0	0
523.5	0	0	0	0	0	0	0	0	0	0	0	0	0	3	0	0	0	0	0	0	22088	0	221	0	0	0	0	0	0	6	0	0	0	5683	0	0	0	0	0	0	0	0	0	0	0
524.5	0	0	0	0	0	0	0	0	0	0	0	0	0	2	0	0	0	0	0	0	23268	0	210	0	0	0	0	0	0	5	0	0	0	6091	0	0	0	0	0	0	0	0	0	0	0
525.5	0	0	0	0	0	0	0	0	0	0	0	0	0	2	0	0	0	0	0	0	24482	0	199	0	0	0	0	0	0	4	0	0	0	6528	0	0	0	0	0	0	0	0	0	0	0
526.5	0	0	0	0	0	0	0	0	0	0	0	0	0	1	0	0	0	0	0	0	25727	0	188	0	0	0	0	0	0	3	0	0	0	6996	0	0	0	0	0	0	0	0	0	0	0
527.5	0	0	0	0	0	0	0	0	0	0	0	0	0	0	0	0	0	0	0	0	26998	0	178	0	0	0	0	0	0	3	0	0	0	7497	0	0	0	0	0	0	0	0	0	0	0
528.5	0	0	0	0	0	0	0	0	0	0	0	0	0	0	0	0	0	0	0	0	28291	0	168	0	0	0	0	0	0	2	0	0	0	8030	0	0	0	0	0	0	0	0	0	0	0
529.5	0	0	0	0	0	0	0	0	0	0	0	0	0	0	0	0	0	0	0	0	29600	0	158	0	0	0	0	0	0	2	0	0	0	8596	0	0	0	0	0	0	0	0	0	0	0
530.5	0	0	0	0	0	0	0	0	0	0	0	0	0	0	0	0	0	0	0	0	30920	0	149	0	0	0	0	0	0	1	0	0	0	9197	0	0	0	0	0	0	0	0	0	0	0
531.5	0	0	0	0	0	0	0	0	0	0	0	0	0	0	0	0	0	0	0	0	32244	0	140	0	0	0	0	0	0	1	0	0	0	9831	0	0	0	0	0	0	0	0	0	0	0
532.5	0	0	0	0	0	0	0	0	0	0	0	0	0	0	0	0	0	0	0	0	33564	0	132	0	0	0	0	0	0	0	0	0	0	10499	0	0	0	0	0	0	0	0	0	0	0
533.5	0	0	0	0	0	0	0	0	0	0	0	0	0	0	0	0	0	0	0	0	34873	0	124	0	0	0	0	0	0	0	0	0	0	11200	0	0	0	0	0	0	0	0	0	0	0
534.5	0	0	0	0	0	0	0	0	0	0	0	0	0	0	0	0	0	0	0	0	36161	0	117	0	0	0	0	0	0	0	0	0	0	11934	0	0	0	0	0	0	0	0	0	0	0
535.5	0	0	0	0	0	0	0	0	0	0	0	0	0	0	0	0	0	0	0	0	37419	0	109	0	0	0	0	0	0	0	0	0	0	12698	0	0	0	0	0	0	0	0	0	0	0
536.5	0	0	0	0	0	0	0	0	0	0	0	0	0	0	0	0	0	0	0	0	38637	0	102	0	0	0	0	0	0	0	0	0	0	13491	0	0	0	0	0	0	0	0	0	0	0
537.5	0	0	0	0	0	0	0	0	0	0	0	0	0	0	0	0	0	0	0	0	39805	0	96	0	0	0	0	0	0	0	0	0	0	14310	0	0	0	0	0	0	0	0	0	0	0
538.5	0	0	0	0	0	0	0	0	0	0	0	0	0	0	0	0	0	0	0	0	40913	0	90	0	0	0	0	0	0	0	0	0	0	15151	0	0	0	0	0	0	0	0	0	0	0
539.5	0	0	0	0	0	0	0	0	0	0	0	0	0	0	0	0	0	0	0	0	41949	0	84	0	0	0	0	0	0	0	0	0	0	16012	0	0	0	0	0	0	0	0	0	0	0
540.5	0	0	0	0	0	0	0	0	0	0	0	0	0	0	0	0	0	0	0	0	42902	0	78	0	0	0	0	0	0	0	0	0	0	16888	0	0	0	0	0	0	0	0	0	0	0
541.5	0	0	0	0	0	0	0	0	0	0	0	0	0	0	0	0	0	0	0	0	43762	0	73	0	0	0	0	0	0	0	0	0	0	17774	0	0	0	0	0	0	0	0	0	0	0
542.5	0	0	0	0	0	0	0	0	0	0	0	0	0	0	0	0	0	0	0	0	44519	0	68	0	0	0	0	0	0	0	0	0	0	18665	0	0	0	0	0	0	0	0	0	0	0
543.5	0	0	0	0	0	0	0	0	0	0	0	0	0	0	0	0	0	0	0	0	45162	0	63	0	0	0	0	0	0	0	0	0	0	19554	0	0	0	0	0	0	0	0	0	0	0
544.5	0	0	0	0	0	0	0	0	0	0	0	0	0	0	0	0	0	0	0	0	45681	0	59	0	0	0	0	0	0	0	0	0	0	20435	0	0	0	0	0	0	0	0	0	0	0
545.5	0	0	0	0	0	0	0	0	0	0	0	0	0	0	0	0	0	0	0	0	46068	0	54	0	0	0	0	0	0	0	0	0	0	21300	0	0	0	0	0	0	0	0	0	0	0
546.5	0	0	0	0	0	0	0	0	0	0	0	0	0	0	0	0	0	0	0	0	46316	0	51	0	0	0	0	0	0	0	0	0	0	22143	0	0	0	0	0	0	0	0	0	0	0
547.5	0	0	0	0	0	0	0	0	0	0	0	0	0	0	0	0	0	0	0	0	46417	0	47	0	0	0	0	0	0	0	0	0	0	22955	0	0	0	0	0	0	0	0	0	0	0
548.5	0	0	0	0	0	0	0	0	0	0	0	0	0	0	0	0	0	0	0	0	46367	0	43	0	0	0	0	0	0	0	0	0	0	23729	0	0	0	0	0	0	0	0	0	0	0
549.5	0	0	0	0	0	0	0	0	0	0	0	0	0	0	0	0	0	0	0	0	46163	0	40	0	0	0	0	0	0	0	0	0	0	24455	0	0	0	0	0	0	0	0	0	0	0
550.5	0	0	0	0	0	0	0	0	0	0	0	0	0	0	0	0	0	0	0	0	45801	0	37	0	0	0	0	0	0	0	0	0	0	25127	0	0	0	0	0	0	0	0	0	0	0
551.5	0	0	0	0	0	0	0	0	0	0	0	0	0	0	0	0	0	0	0	0	45282	0	34	0	0	0	0	0	0	0	0	0	0	25737	0	0	0	0	0	0	0	0	0	0	0
552.5	0	0	0	0	0	0	0	0	0	0	0	0	0	0	0	0	0	0	0	0	44608	0	32	0	0	0	0	0	0	0	0	0	0	26276	0	0	0	0	0	0	0	0	0	0	0
553.5	0	0	0	0	0	0	0	0	0	0	0	0	0	0	0	0	0	0	0	0	43781	0	29	0	0	0	0	0	0	0	0	0	0	26738	0	0	0	0	0	0	0	0	0	0	0
554.5	0	0	0	0	0	0	0	0	0	0	0	0	0	0	0	0	0	0	0	0	42807	0	27	0	0	0	0	0	0	0	0	0	0	27115	0	0	0	0	0	0	0	0	0	0	0
555.5	0	0	0	0	0	0	0	0	0	0	0	0	0	0	0	0	0	0	0	0	41694	0	25	0	0	0	0	0	0	0	0	0	0	27403	0	0	0	0	0	0	0	0	0	0	0
556.5	0	0	0	0	0	0	0	0	0	0	0	0	0	0	0	0	0	0	0	0	40449	0	23	0	0	0	0	0	0	0	0	0	0	27596	0	0	0	0	0	0	0	0	0	0	0
557.5	0	0	0	0	0	0	0	0	0	0	0	0	0	0	0	0	0	0	0	0	39083	0	21	0	0	0	0	0	0	0	0	0	0	27691	0	0	0	0	0	0	0	0	0	0	0
558.5	0	0	0	0	0	0	0	0	0	0	0	0	0	0	0	0	0	0	0	0	37609	0	19	0	0	0	0	0	0	0	0	0	0	27683	0	0	0	0	0	0	0	0	0	0	0
559.5	0	0	0	0	0	0	0	0	0	0	0	0	0	0	0	0	0	0	0	0	36039	0	17	0	0	0	0	0	0	0	0	0	0	27573	0	0	0	0	0	0	0	0	0	0	0
560.5	0	0	0	0	0	0	0	0	0	0	0	0	0	0	0	0	0	0	0	0	34387	0	16	0	0	0	0	0	0	0	0	0	0	27359	0	0	0	0	0	0	0	0	0	0	0
561.5	0	0	0	0	0	0	0	0	0	0	0	0	0	0	0	0	0	0	0	0	32669	0	15	0	0	0	0	0	0	0	0	0	0	27042	0	0	0	0	0	0	0	0	0	0	0
562.5	0	0	0	0	0	0	0	0	0	0	0	0	0	0	0	0	0	0	0	0	30900	0	13	0	0	0	0	0	0	0	0	0	0	26625	0	0	0	0	0	0	0	0	0	0	0
563.5	0	0	0	0	0	0	0	0	0	0	0	0	0	0	0	0	0	0	0	0	29096	0	12	0	0	0	0	0	0	0	0	0	0	26111	0	0	0	0	0	0	0	0	0	0	0
564.5	0	0	0	0	0	0	0	0	0	0	0	0	0	0	0	0	0	0	0	0	27272	0	11	0	0	0	0	0	0	0	0	0	0	25504	0	0	0	0	0	0	0	0	0	0	0
565.5	0	0	0	0	0	0	0	0	0	0	0	0	0	0	0	0	0	0	0	0	25444	0	10	0	0	0	0	0	0	0	0	0	0	24810	0	0	0	0	0	0	0	0	0	0	0
566.5	0	0	0	0	0	0	0	0	0	0	0	0	0	0	0	0	0	0	0	0	23628	0	9	0	0	0	0	0	0	0	0	0	0	24036	0	0	0	0	0	0	0	0	0	0	0
567.5	0	0	0	0	0	0	0	0	0	0	0	0	0	0	0	0	0	0	0	0	21836	0	8	0	0	0	0	0	0	0	0	0	0	23190	0	0	0	0	0	0	0	0	0	0	0
568.5	0	0	0	0	0	0	0	0	0	0	0	0	0	0	0	0	0	0	0	0	20083	0	8	0	0	0	0	0	0	0	0	0	0	22281	0	0	0	0	0	0	0	0	0	0	0
569.5	0	0	0	0	0	0	0	0	0	0	0	0	0	0	0	0	0	0	0	0	18380	0	7	0	0	0	0	0	0	0	0	0	0	21316	0	0	0	0	0	0	0	0	0	0	0
570.5	0	0	0	0	0	0	0	0	0	0	0	0	0	0	0	0	0	0	0	0	16739	0	6	0	0	0	0	0	0	0	0	0	0	20307	0	0	0	0	0	0	0	0	0	0	0
571.5	0	0	0	0	0	0	0	0	0	0	0	0	0	0	0	0	0	0	0	0	15167	0	6	0	0	0	0	0	0	0	0	0	0	19263	0	0	0	0	0	0	0	0	0	0	0
572.5	0	0	0	0	0	0	0	0	0	0	0	0	0	0	0	0	0	0	0	0	13673	0	5	0	0	0	0	0	0	0	0	0	0	18194	0	0	0	0	0	0	0	0	0	0	0
573.5	0	0	0	0	0	0	0	0	0	0	0	0	0	0	0	0	0	0	0	0	12264	0	5	0	0	0	0	0	0	0	0	0	0	17109	0	0	0	0	0	0	0	0	0	0	0
574.5	0	0	0	0	0	0	0	0	0	0	0	0	0	0	0	0	0	0	0	0	10942	0	4	0	0	0	0	0	0	0	0	0	0	16018	0	0	0	0	0	0	0	0	0	0	0
575.5	0	0	0	0	0	0	0	0	0	0	0	0	0	0	0	0	0	0	0	0	9711	0	4	0	0	0	0	0	0	0	0	0	0	14931	0	0	0	0	0	0	0	0	0	0	0
576.5	0	0	0	0	0	0	0	0	0	0	0	0	0	0	0	0	0	0	0	0	8574	0	3	0	0	0	0	0	0	0	0	0	0	13856	0	0	0	0	0	0	0	0	0	0	0
577.5	0	0	0	0	0	0	0	0	0	0	0	0	0	0	0	0	0	0	0	0	7528	0	3	0	0	0	0	0	0	0	0	0	0	12802	0	0	0	0	0	0	0	0	0	0	0
578.5	0	0	0	0	0	0	0	0	0	0	0	0	0	0	0	0	0	0	0	0	6575	0	3	0	0	0	0	0	0	0	0	0	0	11774	0	0	0	0	0	0	0	0	0	0	0
579.5	0	0	0	0	0	0	0	0	0	0	0	0	0	0	0	0	0	0	0	0	5711	0	3	0	0	0	0	0	0	0	0	0	0	10781	0	0	0	0	0	0	0	0	0	0	0
580.5	0	0	0	0	0	0	0	0	0	0	0	0	0	0	0	0	0	0	0	0	4933	0	2	0	0	0	0	0	0	0	0	0	0	9827	0	0	0	0	0	0	0	0	0	0	0
581.5	0	0	0	0	0	0	0	0	0	0	0	0	0	0	0	0	0	0	0	0	4238	0	2	0	0	0	0	0	0	0	0	0	0	8917	0	0	0	0	0	0	0	0	0	0	0
582.5	0	0	0	0	0	0	0	0	0	0	0	0	0	0	0	0	0	0	0	0	3620	0	2	0	0	0	0	0	0	0	0	0	0	8054	0	0	0	0	0	0	0	0	0	0	0
583.5	0	0	0	0	0	0	0	0	0	0	0	0	0	0	0	0	0	0	0	0	3075	0	2	0	0	0	0	0	0	0	0	0	0	7241	0	0	0	0	0	0	0	0	0	0	0
584.5	0	0	0	0	0	0	0	0	0	0	0	0	0	0	0	0	0	0	0	0	2597	0	1	0	0	0	0	0	0	0	0	0	0	6481	0	0	0	0	0	0	0	0	0	0	0
585.5	0	0	0	0	0	0	0	0	0	0	0	0	0	0	0	0	0	0	0	0	2180	0	1	0	0	0	0	0	0	0	0	0	0	5774	0	0	0	0	0	0	0	0	0	0	0
586.5	0	0	0	0	0	0	0	0	0	0	0	0	0	0	0	0	0	0	0	0	1820	0	1	0	0	0	0	0	0	0	0	0	0	5121	0	0	0	0	0	0	0	0	0	0	0
587.5	0	0	0	0	0	0	0	0	0	0	0	0	0	0	0	0	0	0	0	0	1511	0	1	0	0	0	0	0	0	0	0	0	0	4520	0	0	0	0	0	0	0	0	0	0	0
588.5	0	0	0	0	0	0	0	0	0	0	0	0	0	0	0	0	0	0	0	0	1247	0	0	0	0	0	0	0	0	0	0	0	0	3972	0	0	0	0	0	0	0	0	0	0	0
589.5	0	0	0	0	0	0	0	0	0	0	0	0	0	0	0	0	0	0	0	0	1023	0	0	0	0	0	0	0	0	0	0	0	0	3474	0	0	0	0	0	0	0	0	0	0	0
590.5	0	0	0	0	0	0	0	0	0	0	0	0	0	0	0	0	0	0	0	0	834	0	0	0	0	0	0	0	0	0	0	0	0	3024	0	0	0	0	0	0	0	0	0	0	0
591.5	0	0	0	0	0	0	0	0	0	0	0	0	0	0	0	0	0	0	0	0	676	0	0	0	0	0	0	0	0	0	0	0	0	2621	0	0	0	0	0	0	0	0	0	0	0
592.5	0	0	0	0	0	0	0	0	0	0	0	0	0	0	0	0	0	0	0	0	545	0	0	0	0	0	0	0	0	0	0	0	0	2261	0	0	0	0	0	0	0	0	0	0	0
593.5	0	0	0	0	0	0	0	0	0	0	0	0	0	0	0	0	0	0	0	0	436	0	0	0	0	0	0	0	0	0	0	0	0	1941	0	0	0	0	0	0	0	0	0	0	0
594.5	0	0	0	0	0	0	0	0	0	0	0	0	0	0	0	0	0	0	0	0	347	0	0	0	0	0	0	0	0	0	0	0	0	1658	0	0	0	0	0	0	0	0	0	0	0
595.5	0	0	0	0	0	0	0	0	0	0	0	0	0	0	0	0	0	0	0	0	275	0	0	0	0	0	0	0	0	0	0	0	0	1411	0	0	0	0	0	0	0	0	0	0	0
596.5	0	0	0	0	0	0	0	0	0	0	0	0	0	0	0	0	0	0	0	0	216	0	0	0	0	0	0	0	0	0	0	0	0	1194	0	0	0	0	0	0	0	0	0	0	0
597.5	0	0	0	0	0	0	0	0	0	0	0	0	0	0	0	0	0	0	0	0	169	0	0	0	0	0	0	0	0	0	0	0	0	1006	0	0	0	0	0	0	0	0	0	0	0
598.5	0	0	0	0	0	0	0	0	0	0	0	0	0	0	0	0	0	0	0	0	131	0	0	0	0	0	0	0	0	0	0	0	0	844	0	0	0	0	0	0	0	0	0	0	0
599.5	0	0	0	0	0	0	0	0	0	0	0	0	0	0	0	0	0	0	0	0	101	0	0	0	0	0	0	0	0	0	0	0	0	705	0	0	0	0	0	0	0	0	0	0	0
600.5	0	0	0	0	0	0	0	0	0	0	0	0	0	0	0	0	0	0	0	0	78	0	0	0	0	0	0	0	0	0	0	0	0	586	0	0	0	0	0	0	0	0	0	0	0
601.5	0	0	0	0	0	0	0	0	0	0	0	0	0	0	0	0	0	0	0	0	59	0	0	0	0	0	0	0	0	0	0	0	0	484	0	0	0	0	0	0	0	0	0	0	0
602.5	0	0	0	0	0	0	0	0	0	0	0	0	0	0	0	0	0	0	0	0	45	0	0	0	0	0	0	0	0	0	0	0	0	399	0	0	0	0	0	0	0	0	0	0	0
603.5	0	0	0	0	0	0	0	0	0	0	0	0	0	0	0	0	0	0	0	0	34	0	0	0	0	0	0	0	0	0	0	0	0	327	0	0	0	0	0	0	0	0	0	0	0
604.5	0	0	0	0	0	0	0	0	0	0	0	0	0	0	0	0	0	0	0	0	25	0	0	0	0	0	0	0	0	0	0	0	0	267	0	0	0	0	0	0	0	0	0	0	0
605.5	0	0	0	0	0	0	0	0	0	0	0	0	0	0	0	0	0	0	0	0	19	0	0	0	0	0	0	0	0	0	0	0	0	216	0	0	0	0	0	0	0	0	0	0	0
606.5	0	0	0	0	0	0	0	0	0	0	0	0	0	0	0	0	0	0	0	0	14	0	0	0	0	0	0	0	0	0	0	0	0	175	0	0	0	0	0	0	0	0	0	0	0
607.5	0	0	0	0	0	0	0	0	0	0	0	0	0	0	0	0	0	0	0	0	10	0	0	0	0	0	0	0	0	0	0	0	0	141	0	0	0	0	0	0	0	0	0	0	0
608.5	0	0	0	0	0	0	0	0	0	0	0	0	0	0	0	0	0	0	0	0	7	0	0	0	0	0	0	0	0	0	0	0	0	113	0	0	0	0	0	0	0	0	0	0	0
609.5	0	0	0	0	0	0	0	0	0	0	0	0	0	0	0	0	0	0	0	0	5	0	0	0	0	0	0	0	0	0	0	0	0	90	0	0	0	0	0	0	0	0	0	0	0
610.5	0	0	0	0	0	0	0	0	0	0	0	0	0	0	0	0	0	0	0	0	4	0	0	0	0	0	0	0	0	0	0	0	0	71	0	0	0	0	0	0	0	0	0	0	0
611.5	0	0	0	0	0	0	0	0	0	0	0	0	0	0	0	0	0	0	0	0	3	0	0	0	0	0	0	0	0	0	0	0	0	56	0	0	0	0	0	0	0	0	0	0	0
612.5	0	0	0	0	0	0	0	0	0	0	0	0	0	0	0	0	0	0	0	0	2	0	0	0	0	0	0	0	0	0	0	0	0	44	0	0	0	0	0	0	0	0	0	0	0
613.5	0	0	0	0	0	0	0	0	0	0	0	0	0	0	0	0	0	0	0	0	1	0	0	0	0	0	0	0	0	0	0	0	0	35	0	0	0	0	0	0	0	0	0	0	0
614.5	0	0	0	0	0	0	0	0	0	0	0	0	0	0	0	0	0	0	0	0	0	0	0	0	0	0	0	0	0	0	0	0	0	27	0	0	0	0	0	0	0	0	0	0	0
615.5	0	0	0	0	0	0	0	0	0	0	0	0	0	0	0	0	0	0	0	0	0	0	0	0	0	0	0	0	0	0	0	0	0	21	0	0	0	0	0	0	0	0	0	0	0
616.5	0	0	0	0	0	0	0	0	0	0	0	0	0	0	0	0	0	0	0	0	0	0	0	0	0	0	0	0	0	0	0	0	0	16	0	0	0	0	0	0	0	0	0	0	0
617.5	0	0	0	0	0	0	0	0	0	0	0	0	0	0	0	0	0	0	0	0	0	0	0	0	0	0	0	0	0	0	0	0	0	12	0	0	0	0	0	0	0	0	0	0	0
618.5	0	0	0	0	0	0	0	0	0	0	0	0	0	0	0	0	0	0	0	0	0	0	0	0	0	0	0	0	0	0	0	0	0	9	0	0	0	0	0	0	0	0	0	0	0
619.5	0	0	0	0	0	0	0	0	0	0	0	0	0	0	0	0	0	0	0	0	0	0	0	0	0	0	0	0	0	0	0	0	0	7	0	0	0	0	0	0	0	0	0	0	0
620.5	0	0	0	0	0	0	0	0	0	0	0	0	0	0	0	0	0	0	0	0	0	0	0	0	0	0	0	0	0	0	0	0	0	5	0	0	0	0	0	0	0	0	0	0	0
621.5	0	0	0	0	0	0	0	0	0	0	0	0	0	0	0	0	0	0	0	0	0	0	0	0	0	0	0	0	0	0	0	0	0	4	0	0	0	0	0	0	0	0	0	0	0
622.5	0	0	0	0	0	0	0	0	0	0	0	0	0	0	0	0	0	0	0	0	0	0	0	0	0	0	0	0	0	0	0	0	0	3	0	0	0	0	0	0	0	0	0	0	0
623.5	0	0	0	0	0	0	0	0	0	0	0	0	0	0	0	0	0	0	0	0	0	0	0	0	0	0	0	0	0	0	0	0	0	2	0	0	0	0	0	0	0	0	0	0	0
624.5	0	0	0	0	0	0	0	0	0	0	0	0	0	0	0	0	0	0	0	0	0	0	0	0	0	0	0	0	0	0	0	0	0	2	0	0	0	0	0	0	0	0	0	0	0
625.5	0	0	0	0	0	0	0	0	0	0	0	0	0	0	0	0	0	0	0	0	0	0	0	0	0	0	0	0	0	0	0	0	0	1	0	0	0	0	0	0	0	0	0	0	0
626.5	0	0	0	0	0	0	0	0	0	0	0	0	0	0	0	0	0	0	0	0	0	0	0	0	0	0	0	0	0	0	0	0	0	0	0	0	0	0	0	0	0	0	0	0	0
627.5	0	0	0	0	0	0	0	0	0	0	0	0	0	0	0	0	0	0	0	0	0	0	0	0	0	0	0	0	0	0	0	0	0	0	0	0	0	0	0	0	0	0	0	0	0
628.5	0	0	0	0	0	0	0	0	0	0	0	0	0	0	0	0	0	0	0	0	0	0	0	0	0	0	0	0	0	0	0	0	0	0	0	0	0	0	0	0	0	0	0	0	0
629.5	0	0	0	0	0	0	0	0	0	0	0	0	0	0	0	0	0	0	0	0	0	0	0	0	0	0	0	0	0	0	0	0	0	0	0	0	0	0	0	0	0	0	0	0	0
630.5	0	0	0	0	0	0	0	0	0	0	0	0	0	0	0	0	0	0	0	0	0	0	0	0	0	0	0	0	0	0	0	0	0	0	0	0	0	0	0	0	0	0	0	0	0
631.5	0	0	0	0	0	0	0	0	0	0	0	0	0	0	0	0	0	0	0	0	0	0	0	0	0	0	0	0	0	0	0	0	0	0	0	0	0	0	0	0	0	0	0	0	0
632.5	0	0	0	0	0	0	0	0	0	0	0	0	0	0	0	0	0	0	0	0	0	0	0	0	0	0	0	0	0	0	0	0	0	0	0	0	0	0	0	0	0	0	0	0	0
633.5	0	0	0	0	0	0	0	0	0	0	0	0	0	0	0	0	0	0	0	0	0	0	0	0	0	0	0	0	0	0	0	0	0	0	0	0	0	0	0	0	0	0	0	0	0
634.5	0	0	0	0	0	0	0	0	0	0	0	0	0	0	0	0	0	0	0	0	0	0	0	0	0	0	0	0	0	0	0	0	0	0	0	0	0	0	0	0	0	0	0	0	0
635.5	0	0	0	0	0	0	0	0	0	0	0	0	0	0	0	0	0	0	0	0	0	0	0	0	0	0	0	0	0	0	0	0	0	0	0	0	0	0	0	0	0	0	0	0	0
636.5	0	0	0	0	0	0	0	0	0	0	0	0	0	0	0	0	0	0	0	0	0	0	0	0	0	0	0	0	0	0	0	0	0	0	0	0	0	0	0	0	0	0	0	0	0
637.5	0	0	0	0	0	0	0	0	0	0	0	0	0	0	0	0	0	0	0	0	0	0	0	0	0	0	0	0	0	0	0	0	0	0	0	0	0	0	0	0	0	0	0	0	0
638.5	0	0	0	0	0	0	0	0	0	0	0	0	0	0	0	0	0	0	0	0	0	0	0	0	0	0	0	0	0	0	0	0	0	0	0	0	0	0	0	0	0	0	0	0	0
639.5	0	0	0	0	0	0	0	0	0	0	0	0	0	0	0	0	0	0	0	0	0	0	0	0	0	0	0	0	0	0	0	0	0	0	0	0	0	0	0	0	0	0	0	0	0
640.5	0	0	0	0	0	0	0	0	0	0	0	0	0	0	0	0	0	0	0	0	0	0	0	0	0	0	0	0	0	0	0	0	0	0	0	0	0	0	0	0	0	0	0	0	0
641.5	0	0	0	0	0	0	0	0	0	0	0	0	0	0	0	0	0	0	0	0	0	0	0	0	0	0	0	0	0	0	0	0	0	0	0	0	0	0	0	0	0	0	0	0	0
642.5	0	0	0	0	0	0	0	0	0	0	0	0	0	0	0	0	0	0	0	0	0	0	0	0	0	0	0	0	0	0	0	0	0	0	0	0	0	0	0	0	0	0	0	0	0
643.5	0	0	0	0	0	0	0	0	0	0	0	0	0	0	0	0	0	0	0	0	0	0	0	0	0	0	0	0	0	0	0	0	0	0	0	0	0	0	0	0	0	0	0	0	0
644.5	0	0	0	0	0	0	0	0	0	0	0	0	0	0	0	0	0	0	0	0	0	0	0	0	0	0	0	0	0	0	0	0	0	0	0	0	0	0	0	0	0	0	0	0	0
645.5	0	0	0	0	0	0	0	0	0	0	0	0	0	0	0	0	0	0	0	0	0	0	0	0	0	0	0	0	0	0	0	0	0	0	0	0	0	0	0	0	0	0	0	0	0
646.5	0	0	0	0	0	0	0	0	0	0	0	0	0	0	0	0	0	0	0	0	0	0	0	0	0	0	0	0	0	0	0	0	0	0	0	0	0	0	0	0	0	0	0	0	0
647.5	0	0	0	0	0	0	0	0	0	0	0	0	0	0	0	0	0	0	0	0	0	0	0	0	0	0	0	0	0	0	0	0	0	0	0	0	0	0	0	0	0	0	0	0	0
648.5	0	0	0	0	0	0	0	0	0	0	0	0	0	0	0	0	0	0	0	0	0	0	0	0	0	0	0	0	0	0	0	0	0	0	0	0	0	0	0	0	0	0	0	0	0
649.5	0	0	0	0	0	0	0	0	0	0	0	0	0	0	0	0	0	0	0	0	0	0	0	0	0	0	0	0	0	0	0	0	0	0	0	0	0	0	0	0	0	0	0	0	0
650.5	0	0	0	0	0	0	0	0	0	0	0	0	0	0	0	0	0	0	0	0	0	0	0	0	0	0	0	0	0	0	0	0	0	0	0	0	0	0	0	0	0	0	0	0	0
651.5	0	0	0	0	0	0	0	0	0	0	0	0	0	0	0	0	0	0	0	0	0	0	0	0	0	0	0	0	0	0	0	0	0	0	0	0	0	0	0	0	0	0	0	0	0
652.5	0	0	0	0	0	0	0	0	0	0	0	0	0	0	0	0	0	0	0	0	0	0	0	0	0	0	0	0	0	0	0	0	0	0	0	0	0	0	0	0	0	0	0	0	0
653.5	0	0	0	0	0	0	0	0	0	0	0	0	0	0	0	0	0	0	0	0	0	0	0	0	0	0	0	0	0	0	0	0	0	0	0	0	0	0	0	0	0	0	0	0	0
654.5	0	0	0	0	0	0	0	0	0	0	0	0	0	0	0	0	0	0	0	0	0	0	0	0	0	0	0	0	0	0	0	0	0	0	0	0	0	0	0	0	0	0	0	0	0
655.5	0	0	0	0	0	0	0	0	0	0	0	0	0	0	0	0	0	0	0	0	0	0	0	0	0	0	0	0	0	0	0	0	0	0	0	0	0	0	0	0	0	0	0	0	0
656.5	0	0	0	0	0	0	0	0	0	0	0	0	0	0	0	0	0	0	0	0	0	0	0	0	0	0	0	0	0	0	0	0	0	0	0	0	0	0	0	0	0	0	0	0	0
657.5	0	0	0	0	0	0	0	0	0	0	0	0	0	0	0	0	0	0	0	0	0	0	0	0	0	0	0	0	0	0	0	0	0	0	0	0	0	0	0	0	0	0	0	0	0
658.5	0	0	0	0	0	0	0	0	0	0	0	0	0	0	0	0	0	0	0	0	0	0	0	0	0	0	0	0	0	0	0	0	0	0	0	0	0	0	0	0	0	0	0	0	0
659.5	0	0	0	0	0	0	0	0	0	0	0	0	0	0	0	0	0	0	0	0	0	0	0	0	0	0	0	0	0	0	0	0	0	0	0	0	0	0	0	0	0	0	0	0	0
660.5	0	0	0	0	0	0	0	0	0	0	0	0	0	0	0	0	0	0	0	0	0	0	0	0	0	0	0	0	0	0	0	0	0	0	0	0	0	0	0	0	0	0	0	0	0
661.5	0	0	0	0	0	0	0	0	0	0	0	0	0	0	0	0	0	0	0	0	0	0	0	0	0	0	0	0	0	0	0	0	0	0	0	0	0	0	0	0	0	0	0	0	0
662.5	0	0	0	0	0	0	0	0	0	0	0	0	0	0	0	0	0	0	0	0	0	0	0	0	0	0	0	0	0	0	0	0	0	0	0	0	0	0	0	0	0	0	0	0	0
663.5	0	0	0	0	0	0	0	0	0	0	0	0	0	0	0	0	0	0	0	0	0	0	0	0	0	0	0	0	0	0	0	0	0	0	0	0	0	0	0	0	0	0	0	0	0
664.5	0	0	0	0	0	0	0	0	0	0	0	0	0	0	0	0	0	0	0	0	0	0	0	0	0	0	0	0	0	0	0	0	0	0	0	0	0	0	0	0	0	0	0	0	0
665.5	0	0	0	0	0	0	0	0	0	0	0	0	0	0	0	0	0	0	0	0	0	0	0	0	0	0	0	0	0	0	0	0	0	0	0	0	0	0	0	0	0	0	0	0	0
666.5	0	0	0	0	0	0	0	0	0	0	0	0	0	0	0	0	0	0	0	0	0	0	0	0	0	0	0	0	0	0	0	0	0	0	0	0	0	0	0	0	0	0	0	0	0
667.5	0	0	0	0	0	0	0	0	0	0	0	0	0	0	0	0	0	0	0	0	0	0	0	0	0	0	0	0	0	0	0	0	0	0	0	0	0	0	0	0	0	0	0	0	0
668.5	0	0	0	0	0	0	0	0	0	0	0	0	0	0	0	0	0	0	0	0	0	0	0	0	0	0	0	0	0	0	0	0	0	0	0	0	0	0	0	0	0	0	0	0	0
669.5	0	0	0	0	0	0	0	0	0	0	0	0	0	0	0	0	0	0	0	0	0	0	0	0	0	0	0	0	0	0	0	0	0	0	0	0	0	0	0	0	0	0	0	0	0
670.5	0	0	0	0	0	0	0	0	0	0	0	0	0	0	0	0	0	0	0	0	0	0	0	0	0	0	0	0	0	0	0	0	0	0	0	0	0	0	0	0	0	0	0	0	0
671.5	0	0	0	0	0	0	0	0	0	0	0	0	0	0	0	0	0	0	0	0	0	0	0	0	0	0	0	0	0	0	0	0	0	0	0	0	0	0	0	0	0	0	0	0	0
672.5	0	0	0	0	0	0	0	0	0	0	0	0	0	0	0	0	0	0	0	0	0	0	0	0	0	0	0	0	0	0	0	0	0	0	0	0	0	0	0	0	0	0	0	0	0
673.5	0	0	0	0	0	0	0	0	0	0	0	0	0	0	0	0	0	0	0	0	0	0	0	0	0	0	0	0	0	0	0	0	0	0	0	0	0	0	0	0	0	0	0	0	0
674.5	0	0	0	0	0	0	0	0	0	0	0	0	0	0	0	0	0	0	0	0	0	0	0	0	0	0	0	0	0	0	0	0	0	0	0	0	0	0	0	0	0	0	0	0	0
675.5	0	0	0	0	0	0	0	0	0	0	0	0	0	0	0	0	0	0	0	0	0	0	0	0	0	0	0	0	0	0	0	0	0	0	0	0	0	0	0	0	0	0	0	0	0
676.5	0	0	0	0	0	0	0	0	0	0	0	0	0	0	0	0	0	0	0	0	0	0	0	0	0	0	0	0	0	0	0	0	0	0	0	0	0	0	0	0	0	0	0	0	0
677.5	0	0	0	0	0	0	0	0	0	0	0	0	0	0	0	0	0	0	0	0	0	0	0	0	0	0	0	0	0	0	0	0	0	0	0	0	0	0	0	0	0	0	0	0	0
678.5	0	0	0	0	0	0	0	0	0	0	0	0	0	0	0	0	0	0	0	0	0	0	0	0	0	0	0	0	0	0	0	0	0	0	0	0	0	0	0	0	0	0	0	0	0
679.5	0	0	0	0	0	0	0	0	0	0	0	0	0	0	0	0	0	0	0	0	0	0	0	0	0	0	0	0	0	0	0	0	0	0	0	0	0	0	0	0	0	0	0	0	0
680.5	0	0	0	0	0	0	0	0	0	0	0	0	0	0	0	0	0	0	0	0	0	0	0	0	0	0	0	0	0	0	0	0	0	0	0	0	0	0	0	0	0	0	0	0	0
681.5	0	0	0	0	0	0	0	0	0	0	0	0	0	0	0	0	0	0	0	0	0	0	0	0	0	0	0	0	0	0	0	0	0	0	0	0	0	0	0	0	0	0	0	0	0
682.5	0	0	0	0	0	0	0	0	0	0	0	0	0	0	0	0	0	0	0	0	0	0	0	0	0	0	0	0	0	0	0	0	0	0	0	0	0	0	0	0	0	0	0	0	0
683.5	0	0	0	0	0	0	0	0	0	0	0	0	0	0	0	0	0	0	0	0	0	0	0	0	0	0	0	0	0	0	0	0	0	0	0	0	0	0	0	0	0	0	0	0	0
684.5	0	0	0	0	0	0	0	0	0	0	0	0	0	0	0	0	0	0	0	0	0	0	0	0	0	0	0	0	0	0	0	0	0	0	0	0	0	0	0	0	0	0	0	0	0
685.5	0	0	0	0	0	0	0	0	0	0	0	0	0	0	0	0	0	0	0	0	0	0	0	0	0	0	0	0	0	0	0	0	0	0	0	0	0	0	0	0	0	0	0	0	0
686.5	0	0	0	0	0	0	0	0	0	0	0	0	0	0	0	0	0	0	0	0	0	0	0	0	0	0	0	0	0	0	0	0	0	0	0	0	0	0	0	0	0	0	0	0	0
687.5	0	0	0	0	0	0	0	0	0	0	0	0	0	0	0	0	0	0	0	0	0	0	0	0	0	0	0	0	0	0	0	0	0	0	0	0	0	0	0	0	0	0	0	0	0
688.5	0	0	0	0	0	0	0	0	0	0	0	0	0	0	0	0	0	0	0	0	0	0	0	0	0	0	0	0	0	0	0	0	0	0	0	0	0	0	0	0	0	0	0	0	0
689.5	0	0	0	0	0	0	0	0	0	0	0	0	0	0	0	0	0	0	0	0	0	0	0	0	0	0	0	0	0	0	0	0	0	0	0	0	0	0	0	0	0	0	0	0	0
690.5	0	0	0	0	0	0	0	0	0	0	0	0	0	0	0	0	0	0	0	0	0	0	0	0	0	0	0	0	0	0	0	0	0	0	0	0	0	0	0	0	0	0	0	0	0
691.5	0	0	0	0	0	0	0	0	0	0	0	0	0	0	0	0	0	0	0	0	0	0	0	0	0	0	0	0	0	0	0	0	0	0	0	0	0	0	0	0	0	0	0	0	0
692.5	0	0	0	0	0	0	0	0	0	0	0	0	0	0	0	0	0	0	0	0	0	0	0	0	0	0	0	0	0	0	0	0	0	0	0	0	0	0	0	0	0	0	0	0	0
693.5	0	0	0	0	0	0	0	0	0	0	0	0	0	0	0	0	0	0	0	0	0	0	0	0	0	0	0	0	0	0	0	0	0	0	0	0	0	0	0	0	0	0	0	0	0
694.5	0	0	0	0	0	0	0	0	0	0	0	0	0	0	0	0	0	0	0	0	0	0	0	0	0	0	0	0	0	0	0	0	0	0	0	0	0	0	0	0	0	0	0	0	0
695.5	0	0	0	0	0	0	0	0	0	0	0	0	0	0	0	0	0	0	0	0	0	0	0	0	0	0	0	0	0	0	0	0	0	0	0	0	0	0	0	0	0	0	0	0	0
696.5	0	0	0	0	0	0	0	0	0	0	0	0	0	0	0	0	0	0	0	0	0	0	0	0	0	0	0	0	0	0	0	0	0	0	0	0	0	0	0	0	0	0	0	0	0
697.5	0	0	0	0	0	0	0	0	0	0	0	0	0	0	0	0	0	0	0	0	0	0	0	0	0	0	0	0	0	0	0	0	0	0	0	0	0	0	0	0	0	0	0	0	0
698.5	0	0	0	0	0	0	0	0	0	0	0	0	0	0	0	0	0	0	0	0	0	0	0	0	0	0	0	0	0	0	0	0	0	0	0	0	0	0	0	0	0	0	0	0	0
699.5	0	0	0	0	0	0	0	0	0	0	0	0	0	0	0	0	0	0	0	0	0	0	0	0	0	0	0	0	0	0	0	0	0	0	0	0	0	0	0	0	0	0	0	0	0
700.5	0	0	0	0	0	0	0	0	0	0	0	0	0	0	0	0	0	0	0	0	0	0	0	0	0	0	0	0	0	0	0	0	0	0	0	0	0	0	0	0	0	0	0	0	0
701.5	0	0	0	0	0	0	0	0	0	0	0	0	0	0	0	0	0	0	0	0	0	0	0	0	0	0	0	0	0	0	0	0	0	0	0	0	0	0	0	0	0	0	0	0	0
702.5	0	0	0	0	0	0	0	0	0	0	0	0	0	0	0	0	0	0	0	0	0	0	0	0	0	0	0	0	0	0	0	0	0	0	0	0	0	0	0	0	0	0	0	0	0
703.5	0	0	0	0	0	0	0	0	0	0	0	0	0	0	0	0	0	0	0	0	0	0	0	0	0	0	0	0	0	0	0	0	0	0	0	0	0	0	0	0	0	0	0	0	0
704.5	0	0	0	0	0	0	0	0	0	0	0	0	0	0	0	0	0	0	0	0	0	0	0	0	0	0	0	0	0	0	0	0	0	0	0	0	0	0	0	0	0	0	0	0	0
705.5	0	0	0	0	0	0	0	0	0	0	0	0	0	0	0	0	0	0	0	0	0	0	0	0	0	0	0	0	0	0	0	0	0	0	0	0	0	0	0	0	0	0	0	0	0
706.5	0	0	0	0	0	0	0	0	0	0	0	0	0	0	0	0	0	0	0	0	0	0	0	0	0	0	0	0	0	0	0	0	0	0	0	0	0	0	0	0	0	0	0	0	0
707.5	0	0	0	0	0	0	0	0	0	0	0	0	0	0	0	0	0	0	0	0	0	0	0	0	0	0	0	0	0	0	0	0	0	0	0	0	0	0	0	0	0	0	0	0	0
708.5	0	0	0	0	0	0	0	0	0	0	0	0	0	0	0	0	0	0	0	0	0	0	0	0	0	0	0	0	0	0	0	0	0	0	0	0	0	0	0	0	0	0	0	0	0
709.5	0	0	0	0	0	0	0	0	0	0	0	0	0	0	0	0	0	0	0	0	0	0	0	0	0	0	0	0	0	0	0	0	0	0	0	0	0	0	0	0	0	0	0	0	0
710.5	0	0	0	0	0	0	0	0	0	0	0	0	0	0	0	0	0	0	0	0	0	0	0	0	0	0	0	0	0	0	0	0	0	0	0	0	0	0	0	0	0	0	0	0	0
711.5	0	0	0	0	0	0	0	0	0	0	0	0	0	0	0	0	0	0	0	0	0	0	0	0	0	0	0	0	0	0	0	0	0	0	0	0	0	0	0	0	0	0	0	0	0
712.5	0	0	0	0	0	0	0	0	0	0	0	0	0	0	0	0	0	0	0	0	0	0	0	0	0	0	0	0	0	0	0	0	0	0	0	0	0	0	0	0	0	0	0	0	0
713.5	0	0	0	0	0	0	0	0	0	0	0	0	0	0	0	0	0	0	0	0	0	0	0	0	0	0	0	0	0	0	0	0	0	0	0	0	0	0	0	0	0	0	0	0	0
714.5	0	0	0	0	0	0	0	0	0	0	0	0	0	0	0	0	0	0	0	0	0	0	0	0	0	0	0	0	0	0	0	0	0	0	0	0	0	0	0	0	0	0	0	0	0
715.5	0	0	0	0	0	0	0	0	0	0	0	0	0	0	0	0	0	0	0	0	0	0	0	0	0	0	0	0	0	0	0	0	0	0	0	0	0	0	0	0	0	0	0	0	0
716.5	0	0	0	0	0	0	0	0	0	0	0	0	0	0	0	0	0	0	0	0	0	0	0	0	0	0	0	0	0	0	0	0	0	0	0	0	0	0	0	0	0	0	0	0	0
717.5	0	0	0	0	0	0	0	0	0	0	0	0	0	0	0	0	0	0	0	0	0	0	0	0	0	0	0	0	0	0	0	0	0	0	0	0	0	0	0	0	0	0	0	0	0
718.5	0	0	0	0	0	0	0	0	0	0	0	0	0	0	0	0	0	0	0	0	0	0	0	0	0	0	0	0	0	0	0	0	0	0	0	0	0	0	0	0	0	0	0	0	0
719.5	0	0	0	0	0	0	0	0	0	0	0	0	0	0	0	0	0	0	0	0	0	0	0	0	0	0	0	0	0	0	0	0	0	0	0	0	0	0	0	0	0	0	0	0	0
720.5	0	0	0	0	0	0	0	0	0	0	0	0	0	0	0	0	0	0	0	0	0	0	0	0	0	0	0	0	0	0	0	0	0	0	0	0	0	0	0	0	0	0	0	0	0
721.5	0	0	0	0	0	0	0	0	0	0	0	0	0	0	0	0	0	0	0	0	0	0	0	0	0	0	0	0	0	0	0	0	0	0	0	0	0	0	0	0	0	0	0	0	0
722.5	0	0	0	0	0	0	0	0	0	0	0	0	0	0	0	0	0	0	0	0	0	0	0	0	0	0	0	0	0	0	0	0	0	0	0	0	0	0	0	0	0	0	0	0	0
723.5	0	0	0	0	0	0	0	0	0	0	0	0	0	0	0	0	0	0	0	0	0	0	0	0	0	0	0	0	0	0	0	0	0	0	0	0	0	0	0	0	0	0	0	0	0
724.5	0	0	0	0	0	0	0	0	0	0	0	0	0	0	0	0	0	0	0	0	0	0	0	0	0	0	0	0	0	0	0	0	0	0	0	0	0	0	0	0	0	0	0	0	0
725.5	0	0	0	0	0	0	0	0	0	0	0	0	0	0	0	0	0	0	0	0	0	0	0	0	0	0	0	0	0	0	0	0	0	0	0	0	0	0	0	0	0	0	0	0	0
726.5	0	0	0	0	0	0	0	0	0	0	0	0	0	0	0	0	0	0	0	0	0	0	0	0	0	0	0	0	0	0	0	0	0	0	0	0	0	0	0	0	0	0	0	0	0
727.5	0	0	0	0	0	0	0	0	0	0	0	0	0	0	0	0	0	0	0	0	0	0	0	0	0	0	0	0	0	0	0	0	0	0	0	0	0	0	0	0	0	0	0	0	0
728.5	0	0	0	0	0	0	0	0	0	0	0	0	0	0	0	0	0	0	0	0	0	0	0	0	0	0	0	0	0	0	0	0	0	0	0	0	0	0	0	0	0	0	0	0	0
729.5	0	0	0	0	0	0	0	0	0	0	0	0	0	0	0	0	0	0	0	0	0	0	0	0	0	0	0	0	0	0	0	0	0	0	0	0	0	0	0	0	0	0	0	0	0
730.5	0	0	0	0	0	0	0	0	0	0	0	0	0	0	0	0	0	0	0	0	0	0	0	0	0	0	0	0	0	0	0	0	0	0	0	0	0	0	0	0	0	0	0	0	0
731.5	0	0	0	0	0	0	0	0	0	0	0	0	0	0	0	0	0	0	0	0	0	0	0	0	0	0	0	0	0	0	0	0	0	0	0	0	0	0	0	0	0	0	0	0	0
732.5	0	0	0	0	0	0	0	0	0	0	0	0	0	0	0	0	0	0	0	0	0	0	0	0	0	0	0	0	0	0	0	0	0	0	0	0	0	0	0	0	0	0	0	0	0
733.5	0	0	0	0	0	0	0	0	0	0	0	0	0	0	0	0	0	0	0	0	0	0	0	0	0	0	0	0	0	0	0	0	0	0	0	0	0	0	0	0	0	0	0	0	0
734.5	0	0	0	0	0	0	0	0	0	0	0	0	0	0	0	0	0	0	0	0	0	0	0	0	0	0	0	0	0	0	0	0	0	0	0	0	0	0	0	0	0	0	0	0	0
735.5	0	0	0	0	0	0	0	0	0	0	0	0	0	0	0	0	0	0	0	0	0	0	0	0	0	0	0	0	0	0	0	0	0	0	0	0	0	0	0	0	0	0	0	0	0
736.5	0	0	0	0	0	0	0	0	0	0	0	0	0	0	0	0	0	0	0	0	0	0	0	0	0	0	0	0	0	0	0	0	0	0	0	0	0	0	0	0	0	0	0	0	0
737.5	0	0	0	0	0	0	0	0	0	0	0	0	0	0	0	0	0	0	0	0	0	0	0	0	0	0	0	0	0	0	0	0	0	0	0	0	0	0	0	0	0	0	0	0	0
738.5	0	0	0	0	0	0	0	0	0	0	0	0	0	0	0	0	0	0	0	0	0	0	0	0	0	0	0	0	0	0	0	0	0	0	0	0	0	0	0	0	0	0	0	0	0
739.5	0	0	0	0	0	0	0	0	0	0	0	0	0	0	0	0	0	0	0	0	0	0	0	0	0	0	0	0	0	0	0	0	0	0	0	0	0	0	0	0	0	0	0	0	0
740.5	0	0	0	0	0	0	0	0	0	0	0	0	0	0	0	0	0	0	0	0	0	0	0	0	0	0	0	0	0	0	0	0	0	0	0	0	0	0	0	0	0	0	0	0	0
741.5	0	0	0	0	0	0	0	0	0	0	0	0	0	0	0	0	0	0	0	0	0	0	0	0	0	0	0	0	0	0	0	0	0	0	0	0	0	0	0	0	0	0	0	0	0
742.5	0	0	0	0	0	0	0	0	0	0	0	0	0	0	0	0	0	0	0	0	0	0	0	0	0	0	0	0	0	0	0	0	0	0	0	0	0	0	0	0	0	0	0	0	0
743.5	0	0	0	0	0	0	0	0	0	0	0	0	0	0	0	0	0	0	0	0	0	0	0	0	0	0	0	0	0	0	0	0	0	0	0	0	0	0	0	0	0	0	0	0	0
744.5	0	0	0	0	0	0	0	0	0	0	0	0	0	0	0	0	0	0	0	0	0	0	0	0	0	0	0	0	0	0	0	0	0	0	0	0	0	0	0	0	0	0	0	0	0
745.5	0	0	0	0	0	0	0	0	0	0	0	0	0	0	0	0	0	0	0	0	0	0	0	0	0	0	0	0	0	0	0	0	0	0	0	0	0	0	0	0	0	0	0	0	0
746.5	0	0	0	0	0	0	0	0	0	0	0	0	0	0	0	0	0	0	0	0	0	0	0	0	0	0	0	0	0	0	0	0	0	0	0	0	0	0	0	0	0	0	0	0	0
747.5	0	0	0	0	0	0	0	0	0	0	0	0	0	0	0	0	0	0	0	0	0	0	0	0	0	0	0	0	0	0	0	0	0	0	0	0	0	0	0	0	0	0	0	0	0
748.5	0	0	0	0	0	0	0	0	0	0	0	0	0	0	0	0	0	0	0	0	0	0	0	0	0	0	0	0	0	0	0	0	0	0	0	0	0	0	0	0	0	0	0	0	0
749.5	0	0	0	0	0	0	0	0	0	0	0	0	0	0	0	0	0	0	0	0	0	0	0	0	0	0	0	0	0	0	0	0	0	0	0	0	0	0	0	0	0	0	0	0	0
750.5	0	0	0	0	0	0	0	0	0	0	0	0	0	0	0	0	0	0	0	0	0	0	0	0	0	0	0	0	0	0	0	0	0	0	0	0	0	0	0	0	0	0	0	0	0
751.5	0	0	0	0	0	0	0	0	0	0	0	0	0	0	0	0	0	0	0	0	0	0	0	0	0	0	0	0	0	0	0	0	0	0	0	0	0	0	0	0	0	0	0	0	0
752.5	0	0	0	0	0	0	0	0	0	0	0	0	0	0	0	0	0	0	0	0	0	0	0	0	0	0	0	0	0	0	0	0	0	0	0	0	0	0	0	0	0	0	0	0	0
753.5	0	0	0	0	0	0	0	0	0	0	0	0	0	0	0	0	0	0	0	0	0	0	0	0	0	0	0	0	0	0	0	0	0	0	0	0	0	0	0	0	0	0	0	0	0
754.5	0	0	0	0	0	0	0	0	0	0	0	0	0	0	0	0	0	0	0	0	0	0	0	0	0	0	0	0	0	0	0	0	0	0	0	0	0	0	0	0	0	0	0	0	0
755.5	0	0	0	0	0	0	0	0	0	0	0	0	0	0	0	0	0	0	0	0	0	0	0	0	0	0	0	0	0	0	0	0	0	0	0	0	0	0	0	0	0	0	0	0	0
756.5	0	0	0	0	0	0	0	0	0	0	0	0	0	0	0	0	0	0	0	0	0	0	0	0	0	0	0	0	0	0	0	0	0	0	0	0	0	0	0	0	0	0	0	0	0
757.5	0	0	0	0	0	0	0	0	0	0	0	0	0	0	0	0	0	0	0	0	0	0	0	0	0	0	0	0	0	0	0	0	0	0	0	0	0	0	0	0	0	0	0	0	0
758.5	0	0	0	0	0	0	0	0	0	0	0	0	0	0	0	0	0	0	0	0	0	0	0	0	0	0	0	0	0	0	0	0	0	0	0	0	0	0	0	0	0	0	0	0	0
759.5	0	0	0	0	0	0	0	0	0	0	0	0	0	0	0	0	0	0	0	0	0	0	0	0	0	0	0	0	0	0	0	0	0	0	0	0	0	0	0	0	0	0	0	0	0
760.5	0	0	0	0	0	0	0	0	0	0	0	0	0	0	0	0	0	0	0	0	0	0	0	0	0	0	0	0	0	0	0	0	0	0	0	0	0	0	0	0	0	0	0	0	0
761.5	0	0	0	0	0	0	0	0	0	0	0	0	0	0	0	0	0	0	0	0	0	0	0	0	0	0	0	0	0	0	0	0	0	0	0	0	0	0	0	0	0	0	0	0	0
762.5	0	0	0	0	0	0	0	0	0	0	0	0	0	0	0	0	0	0	0	0	0	0	0	0	0	0	0	0	0	0	0	0	0	0	0	0	0	0	0	0	0	0	0	0	0
763.5	0	0	0	0	0	0	0	0	0	0	0	0	0	0	0	0	0	0	0	0	0	0	0	0	0	0	0	0	0	0	0	0	0	0	0	0	0	0	0	0	0	0	0	0	0
764.5	0	0	0	0	0	0	0	0	0	0	0	0	0	0	0	0	0	0	0	0	0	0	0	0	0	0	0	0	0	0	0	0	0	0	0	0	0	0	0	0	0	0	0	0	0
765.5	0	0	0	0	0	0	0	0	0	0	0	0	0	0	0	0	0	0	0	0	0	0	0	0	0	0	0	0	0	0	0	0	0	0	0	0	0	0	0	0	0	0	0	0	0
766.5	0	0	0	0	0	0	0	0	0	0	0	0	0	0	0	0	0	0	0	0	0	0	0	0	0	0	0	0	0	0	0	0	0	0	0	0	0	0	0	0	0	0	0	0	0
767.5	0	0	0	0	0	0	0	0	0	0	0	0	0	0	0	0	0	0	0	0	0	0	0	0	0	0	0	0	0	0	0	0	0	0	0	0	0	0	0	0	0	0	0	0	0
768.5	0	0	0	0	0	0	0	0	0	0	0	0	0	0	0	0	0	0	0	0	0	0	0	0	0	0	0	0	0	0	0	0	0	0	0	0	0	0	0	0	0	0	0	0	0
769.5	0	0	0	0	0	0	0	0	0	0	0	0	0	0	0	0	0	0	0	0	0	0	0	0	0	0	0	0	0	0	0	0	0	0	0	0	0	0	0	0	0	0	0	0	0
770.5	0	0	0	0	0	0	0	0	0	0	0	0	0	0	0	0	0	0	0	0	0	0	0	0	0	0	0	0	0	0	0	0	0	0	0	0	0	0	0	0	0	0	0	0	0
771.5	0	0	0	0	0	0	0	0	0	0	0	0	0	0	0	0	0	0	0	0	0	0	0	0	0	0	0	0	0	0	0	0	0	0	0	0	0	0	0	0	0	0	0	0	0
772.5	0	0	0	0	0	0	0	0	0	0	0	0	0	0	0	0	0	0	0	0	0	0	0	0	0	0	0	0	0	0	0	0	0	0	0	0	0	0	0	0	0	0	0	0	0
773.5	0	0	0	0	0	0	0	0	0	0	0	0	0	0	0	0	0	0	0	0	0	0	0	0	0	0	0	0	0	0	0	0	0	0	0	0	0	0	0	0	0	0	0	0	0
774.5	0	0	0	0	0	0	0	0	0	0	0	0	0	0	0	0	0	0	0	0	0	0	0	0	0	0	0	0	0	0	0	0	0	0	0	0	0	0	0	0	0	0	0	0	0
775.5	0	0	0	0	0	0	0	0	0	0	0	0	0	0	0	0	0	0	0	0	0	0	0	0	0	0	0	0	0	0	0	0	0	0	0	0	0	0	0	0	0	0	0	0	0
776.5	0	0	0	0	0	0	0	0	0	0	0	0	0	0	0	0	0	0	0	0	0	0	0	0	0	0	0	0	0	0	0	0	0	0	0	0	0	0	0	0	0	0	0	0	0
777.5	0	0	0	0	0	0	0	0	0	0	0	0	0	0	0	0	0	0	0	0	0	0	0	0	0	0	0	0	0	0	0	0	0	0	0	0	0	0	0	0	0	0	0	0	0
778.5	0	0	0	0	0	0	0	0	0	0	0	0	0	0	0	0	0	0	0	0	0	0	0	0	0	0	0	0	0	0	0	0	0	0	0	0	0	0	0	0	0	0	0	0	0
779.5	0	0	0	0	0	0	0	0	0	0	0	0	0	0	0	0	0	0	0	0	0	0	0	0	0	0	0	0	0	0	0	0	0	0	0	0	0	0	0	0	0	0	0	0	0
780.5	0	0	0	0	0	0	0	0	0	0	0	0	0	0	0	0	0	0	0	0	0	0	0	0	0	0	0	0	0	0	0	0	0	0	0	0	0	0	0	0	0	0	0	0	0
781.5	0	0	0	0	0	0	0	0	0	0	0	0	0	0	0	0	0	0	0	0	0	0	0	0	0	0	0	0	0	0	0	0	0	0	0	0	0	0	0	0	0	0	0	0	0
782.5	0	0	0	0	0	0	0	0	0	0	0	0	0	0	0	0	0	0	0	0	0	0	0	0	0	0	0	0	0	0	0	0	0	0	0	0	0	0	0	0	0	0	0	0	0
783.5	0	0	0	0	0	0	0	0	0	0	0	0	0	0	0	0	0	0	0	0	0	0	0	0	0	0	0	0	0	0	0	0	0	0	0	0	0	0	0	0	0	0	0	0	0
784.5	0	0	0	0	0	0	0	0	0	0	0	0	0	0	0	0	0	0	0	0	0	0	0	0	0	0	0	0	0	0	0	0	0	0	0	0	0	0	0	0	0	0	0	0	0
785.5	0	0	0	0	0	0	0	0	0	0	0	0	0	0	0	0	0	0	0	0	0	0	0	0	0	0	0	0	0	0	0	0	0	0	0	0	0	0	0	0	0	0	0	0	0
786.5	0	0	0	0	0	0	0	0	0	0	0	0	0	0	0	0	0	0	0	0	0	0	0	0	0	0	0	0	0	0	0	0	0	0	0	0	0	0	0	0	0	0	0	0	0
787.5	0	0	0	0	0	0	0	0	0	0	0	0	0	0	0	0	0	0	0	0	0	0	0	0	0	0	0	0	0	0	0	0	0	0	0	0	0	0	0	0	0	0	0	0	0
788.5	0	0	0	0	0	0	0	0	0	0	0	0	0	0	0	0	0	0	0	0	0	0	0	0	0	0	0	0	0	0	0	0	0	0	0	0	0	0	0	0	0	0	0	0	0
789.5	0	0	0	0	0	0	0	0	0	0	0	0	0	0	0	0	0	0	0	0	0	0	0	0	0	0	0	0	0	0	0	0	0	0	0	0	0	0	0	0	0	0	0	0	0
790.5	0	0	0	0	0	0	0	0	0	0	0	0	0	0	0	0	0	0	0	0	0	0	0	0	0	0	0	0	0	0	0	0	0	0	0	0	0	0	0	0	0	0	0	0	0
791.5	0	0	0	0	0	0	0	0	0	0	0	0	0	0	0	0	0	0	0	0	0	0	0	0	0	0	0	0	0	0	0	0	0	0	0	0	0	0	0	0	0	0	0	0	0
792.5	0	0	0	0	0	0	0	0	0	0	0	0	0	0	0	0	0	0	0	0	0	0	0	0	0	0	0	0	0	0	0	0	0	0	0	0	0	0	0	0	0	0	0	0	0
793.5	0	0	0	0	0	0	0	0	0	0	0	0	0	0	0	0	0	0	0	0	0	0	0	0	0	0	0	0	0	0	0	0	0	0	0	0	0	0	0	0	0	0	0	0	0
794.5	0	0	0	0	0	0	0	0	0	0	0	0	0	0	0	0	0	0	0	0	0	0	0	0	0	0	0	0	0	0	0	0	0	0	0	0	0	0	0	0	0	0	0	0	0
795.5	0	0	0	0	0	0	0	0	0	0	0	0	0	0	0	0	0	0	0	0	0	0	0	0	0	0	0	0	0	0	0	0	0	0	0	0	0	0	0	0	0	0	0	0	0
796.5	0	0	0	0	0	0	0	0	0	0	0	0	0	0	0	0	0	0	0	0	0	0	0	0	0	0	0	0	0	0	0	0	0	0	0	0	0	0	0	0	0	0	0	0	0
797.5	0	0	0	0	0	0	0	0	0	0	0	0	0	0	0	0	0	0	0	0	0	0	0	0	0	0	0	0	0	0	0	0	0	0	0	0	0	0	0	0	0	0	0	0	0
798.5	0	0	0	0	0	0	0	0	0	0	0	0	0	0	0	0	0	0	0	0	0	0	0	0	0	0	0	0	0	0	0	0	0	0	0	0	0	0	0	0	0	0	0	0	0
799.5	0	0	0	0	0	0	0	0	0	0	0	0	0	0	0	0	0	0	0	0	0	0	0	0	0	0	0	0	0	0	0	0	0	0	0	0	0	0	0	0	0	0	0	0	0
800.5	0	0	0	0	0	0	0	0	0	0	0	0	0	0	0	0	0	0	0	0	0	0	0	0	0	0	0	0	0	0	0	0	0	0	0	0	0	0	0	0	0	0	0	0	0
801.5	0	0	0	0	0	0	0	0	0	0	0	0	0	0	0	0	0	0	0	0	0	0	0	0	0	0	0	0	0	0	0	0	0	0	0	0	0	0	0	0	0	0	0	0	0
802.5	0	0	0	0	0	0	0	0	0	0	0	0	0	0	0	0	0	0	0	0	0	0	0	0	0	0	0	0	0	0	0	0	0	0	0	0	0	0	0	0	0	0	0	0	0
803.5	0	0	0	0	0	0	0	0	0	0	0	0	0	0	0	0	0	0	0	0	0	0	0	0	0	0	0	0	0	0	0	0	0	0	0	0	0	0	0	0	0	0	0	0	0
804.5	0	0	0	0	0	0	0	0	0	0	0	0	0	0	0	0	0	0	0	0	0	0	0	0	0	0	0	0	0	0	0	0	0	0	0	0	0	0	0	0	0	0	0	0	0
805.5	0	0	0	0	0	0	0	0	0	0	0	0	0	0	0	0	0	0	0	0	0	0	0	0	0	0	0	0	0	0	0	0	0	0	0	0	0	0	0	0	0	0	0	0	0
806.5	0	0	0	0	0	0	0	0	0	0	0	0	0	0	0	0	0	0	0	0	0	0	0	0	0	0	0	0	0	0	0	0	0	0	0	0	0	0	0	0	0	0	0	0	0
807.5	0	0	0	0	0	0	0	0	0	0	0	0	0	0	0	0	0	0	0	0	0	0	0	0	0	0	0	0	0	0	0	0	0	0	0	0	0	0	0	0	0	0	0	0	0
808.5	0	0	0	0	0	0	0	0	0	0	0	0	0	0	0	0	0	0	0	0	0	0	0	0	0	0	0	0	0	0	0	0	0	0	0	0	0	0	0	0	0	0	0	0	0
809.5	0	0	0	0	0	0	0	0	0	0	0	0	0	0	0	0	0	0	0	0	0	0	0	0	0	0	0	0	0	0	0	0	0	0	0	0	0	0	0	0	0	0	0	0	0
810.5	0	0	0	0	0	0	0	0	0	0	0	0	0	0	0	0	0	0	0	0	0	0	0	0	0	0	0	0	0	0	0	0	0	0	0	0	0	0	0	0	0	0	0	0	0
811.5	0	0	0	0	0	0	0	0	0	0	0	0	0	0	0	0	0	0	0	0	0	0	0	0	0	0	0	0	0	0	0	0	0	0	0	0	0	0	0	0	0	0	0	0	0
812.5	0	0	0	0	0	0	0	0	0	0	0	0	0	0	0	0	0	0	0	0	0	0	0	0	0	0	0	0	0	0	0	0	0	0	0	0	0	0	0	0	0	0	0	0	0
813.5	0	0	0	0	0	0	0	0	0	0	0	0	0	0	0	0	0	0	0	0	0	0	0	0	0	0	0	0	0	0	0	0	0	0	0	0	0	0	0	0	0	0	0	0	0
814.5	0	0	0	0	0	0	0	0	0	0	0	0	0	0	0	0	0	0	0	0	0	0	0	0	0	0	0	0	0	0	0	0	0	0	0	0	0	0	0	0	0	0	0	0	0
815.5	0	0	0	0	0	0	0	0	0	0	0	0	0	0	0	0	0	0	0	0	0	0	0	0	0	0	0	0	0	0	0	0	0	0	0	0	0	0	0	0	0	0	0	0	0
816.5	0	0	0	0	0	0	0	0	0	0	0	0	0	0	0	0	0	0	0	0	0	0	0	0	0	0	0	0	0	0	0	0	0	0	0	0	0	0	0	0	0	0	0	0	0
817.5	0	0	0	0	0	0	0	0	0	0	0	0	0	0	0	0	0	0	0	0	0	0	0	0	0	0	0	0	0	0	0	0	0	0	0	0	0	0	0	0	0	0	0	0	0
818.5	0	0	0	0	0	0	0	0	0	0	0	0	0	0	0	0	0	0	0	0	0	0	0	0	0	0	0	0	0	0	0	0	0	0	0	0	0	0	0	0	0	0	0	0	0
819.5	0	0	0	0	0	0	0	0	0	0	0	0	0	0	0	0	0	0	0	0	0	0	0	0	0	0	0	0	0	0	0	0	0	0	0	0	0	0	0	0	0	0	0	0	0
820.5	0	0	0	0	0	0	0	0	0	0	0	0	0	0	0	0	0	0	0	0	0	0	0	0	0	0	0	0	0	0	0	0	0	0	0	0	0	0	0	0	0	0	0	0	0
821.5	0	0	0	0	0	0	0	0	0	0	0	0	0	0	0	0	0	0	0	0	0	0	0	0	0	0	0	0	0	0	0	0	0	0	0	0	0	0	0	0	0	0	0	0	0
822.5	0	0	0	0	0	0	0	0	0	0	0	0	0	0	0	0	0	0	0	0	0	0	0	0	0	0	0	0	0	0	0	0	0	0	0	0	0	0	0	0	0	0	0	0	0
823.5	0	0	0	0	0	0	0	0	0	0	0	0	0	0	0	0	0	0	0	0	0	0	0	0	0	0	0	0	0	0	0	0	0	0	0	0	0	0	0	0	0	0	0	0	0
824.5	0	0	0	0	0	0	0	0	0	0	0	0	0	0	0	0	0	0	0	0	0	0	0	0	0	0	0	0	0	0	0	0	0	0	0	0	0	0	0	0	0	0	0	0	0
825.5	0	0	0	0	0	0	0	0	0	0	0	0	0	0	0	0	0	0	0	0	0	0	0	0	0	0	0	0	0	0	0	0	0	0	0	0	0	0	0	0	0	0	0	0	0
826.5	0	0	0	0	0	0	0	0	0	0	0	0	0	0	0	0	0	0	0	0	0	0	0	0	0	0	0	0	0	0	0	0	0	0	0	0	0	0	0	0	0	0	0	0	0
827.5	0	0	0	0	0	0	0	0	0	0	0	0	0	0	0	0	0	0	0	0	0	0	0	0	0	0	0	0	0	0	0	0	0	0	0	0	0	0	0	0	0	0	0	0	0
828.5	0	0	0	0	0	0	0	0	0	0	0	0	0	0	0	0	0	0	0	0	0	0	0	0	0	0	0	0	0	0	0	0	0	0	0	0	0	0	0	0	0	0	0	0	0
829.5	0	0	0	0	0	0	0	0	0	0	0	0	0	0	0	0	0	0	0	0	0	0	0	0	0	0	0	0	0	0	0	0	0	0	0	0	0	0	0	0	0	0	0	0	0
830.5	0	0	0	0	0	0	0	0	0	0	0	0	0	0	0	0	0	0	0	0	0	0	0	0	0	0	0	0	0	0	0	0	0	0	0	0	0	0	0	0	0	0	0	0	0
831.5	0	0	0	0	0	0	0	0	0	0	0	0	0	0	0	0	0	0	0	0	0	0	0	0	0	0	0	0	0	0	0	0	0	0	0	0	0	0	0	0	0	0	0	0	0
832.5	0	0	0	0	0	0	0	0	0	0	0	0	0	0	0	0	0	0	0	0	0	0	0	0	0	0	0	0	0	0	0	0	0	0	0	0	0	0	0	0	0	0	0	0	0
833.5	0	0	0	0	0	0	0	0	0	0	0	0	0	0	0	0	0	0	0	0	0	0	0	0	0	0	0	0	0	0	0	0	0	0	0	0	0	0	0	0	0	0	0	0	0
834.5	0	0	0	0	0	0	0	0	0	0	0	0	0	0	0	0	0	0	0	0	0	0	0	0	0	0	0	0	0	0	0	0	0	0	0	0	0	0	0	0	0	0	0	0	0
835.5	0	0	0	0	0	0	0	0	0	0	0	0	0	0	0	0	0	0	0	0	0	0	0	0	0	0	0	0	0	0	0	0	0	0	0	0	0	0	0	0	0	0	0	0	0
836.5	0	0	0	0	0	0	0	0	0	0	0	0	0	0	0	0	0	0	0	0	0	0	0	0	0	0	0	0	0	0	0	0	0	0	0	0	0	0	0	0	0	0	0	0	0
837.5	0	0	0	0	0	0	0	0	0	0	0	0	0	0	0	0	0	0	0	0	0	0	0	0	0	0	0	0	0	0	0	0	0	0	0	0	0	0	0	0	0	0	0	0	0
838.5	0	0	0	0	0	0	0	0	0	0	0	0	0	0	0	0	0	0	0	0	0	0	0	0	0	0	0	0	0	0	0	0	0	0	0	0	0	0	0	0	0	0	0	0	0
839.5	0	0	0	0	0	0	0	0	0	0	0	0	0	0	0	0	0	0	0	0	0	0	0	0	0	0	0	0	0	0	0	0	0	0	0	0	0	0	0	0	0	0	0	0	0
840.5	0	0	0	0	0	0	0	0	0	0	0	0	0	0	0	0	0	0	0	0	0	0	0	0	0	0	0	0	0	0	0	0	0	0	0	0	0	0	0	0	0	0	0	0	0
841.5	0	0	0	0	0	0	0	0	0	0	0	0	0	0	0	0	0	0	0	0	0	0	0	0	0	0	0	0	0	0	0	0	0	0	0	0	0	0	0	0	0	0	0	0	0
842.5	0	0	0	0	0	0	0	0	0	0	0	0	0	0	0	0	0	0	0	0	0	0	0	0	0	0	0	0	0	0	0	0	0	0	0	0	0	0	0	0	0	0	0	0	0
843.5	0	0	0	0	0	0	0	0	0	0	0	0	0	0	0	0	0	0	0	0	0	0	0	0	0	0	0	0	0	0	0	0	0	0	0	0	0	0	0	0	0	0	0	0	0
844.5	0	0	0	0	0	0	0	0	0	0	0	0	0	0	0	0	0	0	0	0	0	0	0	0	0	0	0	0	0	0	0	0	0	0	0	0	0	0	0	0	0	0	0	0	0
845.5	0	0	0	0	0	0	0	0	0	0	0	0	0	0	0	0	0	0	0	0	0	0	0	0	0	0	0	0	0	0	0	0	0	0	0	0	0	0	0	0	0	0	0	0	0
846.5	0	0	0	0	0	0	0	0	0	0	0	0	0	0	0	0	0	0	0	0	0	0	0	0	0	0	0	0	0	0	0	0	0	0	0	0	0	0	0	0	0	0	0	0	0
847.5	0	0	0	0	0	0	0	0	0	0	0	0	0	0	0	0	0	0	0	0	0	0	0	0	0	0	0	0	0	0	0	0	0	0	0	0	0	0	0	0	0	0	0	0	0
848.5	0	0	0	0	0	0	0	0	0	0	0	0	0	0	0	0	0	0	0	0	0	0	0	0	0	0	0	0	0	0	0	0	0	0	0	0	0	0	0	0	0	0	0	0	0
849.5	0	0	0	0	0	0	0	0	0	0	0	0	0	0	0	0	0	0	0	0	0	0	0	0	0	0	0	0	0	0	0	0	0	0	0	0	0	0	0	0	0	0	0	0	0
850.5	0	0	0	0	0	0	0	0	0	0	0	0	0	0	0	0	0	0	0	0	0	0	0	0	0	0	0	0	0	0	0	0	0	0	0	0	0	0	0	0	0	0	0	0	0
851.5	0	0	0	0	0	0	0	0	0	0	0	0	0	0	0	0	0	0	0	0	0	0	0	0	0	0	0	0	0	0	0	0	0	0	0	0	0	0	0	0	0	0	0	0	0
852.5	0	0	0	0	0	0	0	0	0	0	0	0	0	0	0	0	0	0	0	0	0	0	0	0	0	0	0	0	0	0	0	0	0	0	0	0	0	0	0	0	0	0	0	0	0
853.5	0	0	0	0	0	0	0	0	0	0	0	0	0	0	0	0	0	0	0	0	0	0	0	0	0	0	0	0	0	0	0	0	0	0	0	0	0	0	0	0	0	0	0	0	0
854.5	0	0	0	0	0	0	0	0	0	0	0	0	0	0	0	0	0	0	0	0	0	0	0	0	0	0	0	0	0	0	0	0	0	0	0	0	0	0	0	0	0	0	0	0	0
855.5	0	0	0	0	0	0	0	0	0	0	0	0	0	0	0	0	0	0	0	0	0	0	0	0	0	0	0	0	0	0	0	0	0	0	0	0	0	0	0	0	0	0	0	0	0
856.5	0	0	0	0	0	0	0	0	0	0	0	0	0	0	0	0	0	0	0	0	0	0	0	0	0	0	0	0	0	0	0	0	0	0	0	0	0	0	0	0	0	0	0	0	0
857.5	0	0	0	0	0	0	0	0	0	0	0	0	0	0	0	0	0	0	0	0	0	0	0	0	0	0	0	0	0	0	0	0	0	0	0	0	0	0	0	0	0	0	0	0	0
858.5	0	0	0	0	0	0	0	0	0	0	0	0	0	0	0	0	0	0	0	0	0	0	0	0	0	0	0	0	0	0	0	0	0	0	0	0	0	0	0	0	0	0	0	0	0
859.5	0	0	0	0	0	0	0	0	0	0	0	0	0	0	0	0	0	0	0	0	0	0	0	0	0	0	0	0	0	0	0	0	0	0	0	0	0	0	0	0	0	0	0	0	0
860.5	0	0	0	0	0	0	0	0	0	0	0	0	0	0	0	0	0	0	0	0	0	0	0	0	0	0	0	0	0	0	0	0	0	0	0	0	0	0	0	0	0	0	0	0	0
861.5	0	0	0	0	0	0	0	0	0	0	0	0	0	0	0	0	0	0	0	0	0	0	0	0	0	0	0	0	0	0	0	0	0	0	0	0	0	0	0	0	0	0	0	0	0
862.5	0	0	0	0	0	0	0	0	0	0	0	0	0	0	0	0	0	0	0	0	0	0	0	0	0	0	0	0	0	0	0	0	0	0	0	0	0	0	0	0	0	0	0	0	0
863.5	0	0	0	0	0	0	0	0	0	0	0	0	0	0	0	0	0	0	0	0	0	0	0	0	0	0	0	0	0	0	0	0	0	0	0	0	0	0	0	0	0	0	0	0	0
864.5	0	0	0	0	0	0	0	0	0	0	0	0	0	0	0	0	0	0	0	0	0	0	0	0	0	0	0	0	0	0	0	0	0	0	0	0	0	0	0	0	0	0	0	0	0
865.5	0	0	0	0	0	0	0	0	0	0	0	0	0	0	0	0	0	0	0	0	0	0	0	0	0	0	0	0	0	0	0	0	0	0	0	0	0	0	0	0	0	0	0	0	0
866.5	0	0	0	0	0	0	0	0	0	0	0	0	0	0	0	0	0	0	0	0	0	0	0	0	0	0	0	0	0	0	0	0	0	0	0	0	0	0	0	0	0	0	0	0	0
867.5	0	0	0	0	0	0	0	0	0	0	0	0	0	0	0	0	0	0	0	0	0	0	0	0	0	0	0	0	0	0	0	0	0	0	0	0	0	0	0	0	0	0	0	0	0
868.5	0	0	0	0	0	0	0	0	0	0	0	0	0	0	0	0	0	0	0	0	0	0	0	0	0	0	0	0	0	0	0	0	0	0	0	0	0	0	0	0	0	0	0	0	0
869.5	0	0	0	0	0	0	0	0	0	0	0	0	0	0	0	0	0	0	0	0	0	0	0	0	0	0	0	0	0	0	0	0	0	0	0	0	0	0	0	0	0	0	0	0	0
870.5	0	0	0	0	0	0	0	0	0	0	0	0	0	0	0	0	0	0	0	0	0	0	0	0	0	0	0	0	0	0	0	0	0	0	0	0	0	0	0	0	0	0	0	0	0
871.5	0	0	0	0	0	0	0	0	0	0	0	0	0	0	0	0	0	0	0	0	0	0	0	0	0	0	0	0	0	0	0	0	0	0	0	0	0	0	0	0	0	0	0	0	0
872.5	0	0	0	0	0	0	0	0	0	0	0	0	0	0	0	0	0	0	0	0	0	0	0	0	0	0	0	0	0	0	0	0	0	0	0	0	0	0	0	0	0	0	0	0	0
873.5	0	0	0	0	0	0	0	0	0	0	0	0	0	0	0	0	0	0	0	0	0	0	0	0	0	0	0	0	0	0	0	0	0	0	0	0	0	0	0	0	0	0	0	0	0
874.5	0	0	0	0	0	0	0	0	0	0	0	0	0	0	0	0	0	0	0	0	0	0	0	0	0	0	0	0	0	0	0	0	0	0	0	0	0	0	0	0	0	0	0	0	0
875.5	0	0	0	0	0	0	0	0	0	0	0	0	0	0	0	0	0	0	0	0	0	0	0	0	0	0	0	0	0	0	0	0	0	0	0	0	0	0	0	0	0	0	0	0	0
876.5	0	0	0	0	0	0	0	0	0	0	0	0	0	0	0	0	0	0	0	0	0	0	0	0	0	0	0	0	0	0	0	0	0	0	0	0	0	0	0	0	0	0	0	0	0
877.5	0	0	0	0	0	0	0	0	0	0	0	0	0	0	0	0	0	0	0	0	0	0	0	0	0	0	0	0	0	0	0	0	0	0	0	0	0	0	0	0	0	0	0	0	0
878.5	0	0	0	0	0	0	0	0	0	0	0	0	0	0	0	0	0	0	0	0	0	0	0	0	0	0	0	0	0	0	0	0	0	0	0	0	0	0	0	0	0	0	0	0	0
879.5	0	0	0	0	0	0	0	0	0	0	0	0	0	0	0	0	0	0	0	0	0	0	0	0	0	0	0	0	0	0	0	0	0	0	0	0	0	0	0	0	0	0	0	0	0
880.5	0	0	0	0	0	0	0	0	0	0	0	0	0	0	0	0	0	0	0	0	0	0	0	0	0	0	0	0	0	0	0	0	0	0	0	0	0	0	0	0	0	0	0	0	0
881.5	0	0	0	0	0	0	0	0	0	0	0	0	0	0	0	0	0	0	0	0	0	0	0	0	0	0	0	0	0	0	0	0	0	0	0	0	0	0	0	0	0	0	0	0	0
882.5	0	0	0	0	0	0	0	0	0	0	0	0	0	0	0	0	0	0	0	0	0	0	0	0	0	0	0	0	0	0	0	0	0	0	0	0	0	0	0	0	0	0	0	0	0
883.5	0	0	0	0	0	0	0	0	0	0	0	0	0	0	0	0	0	0	0	0	0	0	0	0	0	0	0	0	0	0	0	0	0	0	0	0	0	0	0	0	0	0	0	0	0
884.5	0	0	0	0	0	0	0	0	0	0	0	0	0	0	0	0	0	0	0	0	0	0	0	0	0	0	0	0	0	0	0	0	0	0	0	0	0	0	0	0	0	0	0	0	0
885.5	0	0	0	0	0	0	0	0	0	0	0	0	0	0	0	0	0	0	0	0	0	0	0	0	0	0	0	0	0	0	0	0	0	0	0	0	0	0	0	0	0	0	0	0	0
886.5	0	0	0	0	0	0	0	0	0	0	0	0	0	0	0	0	0	0	0	0	0	0	0	0	0	0	0	0	0	0	0	0	0	0	0	0	0	0	0	0	0	0	0	0	0
887.5	0	0	0	0	0	0	0	0	0	0	0	0	0	0	0	0	0	0	0	0	0	0	0	0	0	0	0	0	0	0	0	0	0	0	0	0	0	0	0	0	0	0	0	0	0
888.5	0	0	0	0	0	0	0	0	0	0	0	0	0	0	0	0	0	0	0	0	0	0	0	0	0	0	0	0	0	0	0	0	0	0	0	0	0	0	0	0	0	0	0	0	0
889.5	0	0	0	0	0	0	0	0	0	0	0	0	0	0	0	0	0	0	0	0	0	0	0	0	0	0	0	0	0	0	0	0	0	0	0	0	0	0	0	0	0	0	0	0	0
890.5	0	0	0	0	0	0	0	0	0	0	0	0	0	0	0	0	0	0	0	0	0	0	0	0	0	0	0	0	0	0	0	0	0	0	0	0	0	0	0	0	0	0	0	0	0
891.5	0	0	0	0	0	0	0	0	0	0	0	0	0	0	0	0	0	0	0	0	0	0	0	0	0	0	0	0	0	0	0	0	0	0	0	0	0	0	0	0	0	0	0	0	0
892.5	0	0	0	0	0	0	0	0	0	0	0	0	0	0	0	0	0	0	0	0	0	0	0	0	0	0	0	0	0	0	0	0	0	0	0	0	0	0	0	0	0	0	0	0	0
893.5	0	0	0	0	0	0	0	0	0	0	0	0	0	0	0	0	0	0	0	0	0	0	0	0	0	0	0	0	0	0	0	0	0	0	0	0	0	0	0	0	0	0	0	0	0
894.5	0	0	0	0	0	0	0	0	0	0	0	0	0	0	0	0	0	0	0	0	0	0	0	0	0	0	0	0	0	0	0	0	0	0	0	0	0	0	0	0	0	0	0	0	0
895.5	0	0	0	0	0	0	0	0	0	0	0	0	0	0	0	0	0	0	0	0	0	0	0	0	0	0	0	0	0	0	0	0	0	0	0	0	0	0	0	0	0	0	0	0	0
896.5	0	0	0	0	0	0	0	0	0	0	0	0	0	0	0	0	0	0	0	0	0	0	0	0	0	0	0	0	0	0	0	0	0	0	0	0	0	0	0	0	0	0	0	0	0
897.5	0	0	0	0	0	0	0	0	0	0	0	0	0	0	0	0	0	0	0	0	0	0	0	0	0	0	0	0	0	0	0	0	0	0	0	0	0	0	0	0	0	0	0	0	0
898.5	0	0	0	0	0	0	0	0	0	0	0	0	0	0	0	0	0	0	0	0	0	0	0	0	0	0	0	0	0	0	0	0	0	0	0	0	0	0	0	0	0	0	0	0	0
899.5	0	0	0	0	0	0	0	0	0	0	0	0	0	0	0	0	0	0	0	0	0	0	0	0	0	0	0	0	0	0	0	0	0	0	0	0	0	0	0	0	0	0	0	0	0
900.5	0	0	0	0	0	0	0	0	0	0	0	0	0	0	0	0	0	0	0	0	0	0	0	0	0	0	0	0	0	0	0	0	0	0	0	0	0	0	0	0	0	0	0	0	0
901.5	0	0	0	0	0	0	0	0	0	0	0	0	0	0	0	0	0	0	0	0	0	0	0	0	0	0	0	0	0	0	0	0	0	0	0	0	0	0	0	0	0	0	0	0	0
902.5	0	0	0	0	0	0	0	0	0	0	0	0	0	0	0	0	0	0	0	0	0	0	0	0	0	0	0	0	0	0	0	0	0	0	0	0	0	0	0	0	0	0	0	0	0
903.5	0	0	0	0	0	0	0	0	0	0	0	0	0	0	0	0	0	0	0	0	0	0	0	0	0	0	0	0	0	0	0	0	0	0	0	0	0	0	0	0	0	0	0	0	0
904.5	0	0	0	0	0	0	0	0	0	0	0	0	0	0	0	0	0	0	0	0	0	0	0	0	0	0	0	0	0	0	0	0	0	0	0	0	0	0	0	0	0	0	0	0	0
905.5	0	0	0	0	0	0	0	0	0	0	0	0	0	0	0	0	0	0	0	0	0	0	0	0	0	0	0	0	0	0	0	0	0	0	0	0	0	0	0	0	0	0	0	0	0
906.5	0	0	0	0	0	0	0	0	0	0	0	0	0	0	0	0	0	0	0	0	0	0	0	0	0	0	0	0	0	0	0	0	0	0	0	0	0	0	0	0	0	0	0	0	0
907.5	0	0	0	0	0	0	0	0	0	0	0	0	0	0	0	0	0	0	0	0	0	0	0	0	0	0	0	0	0	0	0	0	0	0	0	0	0	0	0	0	0	0	0	0	0
908.5	0	0	0	0	0	0	0	0	0	0	0	0	0	0	0	0	0	0	0	0	0	0	0	0	0	0	0	0	0	0	0	0	0	0	0	0	0	0	0	0	0	0	0	0	0
909.5	0	0	0	0	0	0	0	0	0	0	0	0	0	0	0	0	0	0	0	0	0	0	0	0	0	0	0	0	0	0	0	0	0	0	0	0	0	0	0	0	0	0	0	0	0
910.5	0	0	0	0	0	0	0	0	0	0	0	0	0	0	0	0	0	0	0	0	0	0	0	0	0	0	0	0	0	0	0	0	0	0	0	0	0	0	0	0	0	0	0	0	0
911.5	0	0	0	0	0	0	0	0	0	0	0	0	0	0	0	0	0	0	0	0	0	0	0	0	0	0	0	0	0	0	0	0	0	0	0	0	0	0	0	0	0	0	0	0	0
912.5	0	0	0	0	0	0	0	0	0	0	0	0	0	0	0	0	0	0	0	0	0	0	0	0	0	0	0	0	0	0	0	0	0	0	0	0	0	0	0	0	0	0	0	0	0
913.5	0	0	0	0	0	0	0	0	0	0	0	0	0	0	0	0	0	0	0	0	0	0	0	0	0	0	0	0	0	0	0	0	0	0	0	0	0	0	0	0	0	0	0	0	0
914.5	0	0	0	0	0	0	0	0	0	0	0	0	0	0	0	0	0	0	0	0	0	0	0	0	0	0	0	0	0	0	0	0	0	0	0	0	0	0	0	0	0	0	0	0	0
915.5	0	0	0	0	0	0	0	0	0	0	0	0	0	0	0	0	0	0	0	0	0	0	0	0	0	0	0	0	0	0	0	0	0	0	0	0	0	0	0	0	0	0	0	0	0
916.5	0	0	0	0	0	0	0	0	0	0	0	0	0	0	0	0	0	0	0	0	0	0	0	0	0	0	0	0	0	0	0	0	0	0	0	0	0	0	0	0	0	0	0	0	0
917.5	0	0	0	0	0	0	0	0	0	0	0	0	0	0	0	0	0	0	0	0	0	0	0	0	0	0	0	0	0	0	0	0	0	0	0	0	0	0	0	0	0	0	0	0	0
918.5	0	0	0	0	0	0	0	0	0	0	0	0	0	0	0	0	0	0	0	0	0	0	0	0	0	0	0	0	0	0	0	0	0	0	0	0	0	0	0	0	0	0	0	0	0
919.5	0	0	0	0	0	0	0	0	0	0	0	0	0	0	0	0	0	0	0	0	0	0	0	0	0	0	0	0	0	0	0	0	0	0	0	0	0	0	0	0	0	0	0	0	0
920.5	0	0	0	0	0	0	0	0	0	0	0	0	0	0	0	0	0	0	0	0	0	0	0	0	0	0	0	0	0	0	0	0	0	0	0	0	0	0	0	0	0	0	0	0	0
921.5	0	0	0	0	0	0	0	0	0	0	0	0	0	0	0	0	0	0	0	0	0	0	0	0	0	0	0	0	0	0	0	0	0	0	0	0	0	0	0	0	0	0	0	0	0
922.5	0	0	0	0	0	0	0	0	0	0	0	0	0	0	0	0	0	0	0	0	0	0	0	0	0	0	0	0	0	0	0	0	0	0	0	0	0	0	0	0	0	0	0	0	0
923.5	0	0	0	0	0	0	0	0	0	0	0	0	0	0	0	0	0	0	0	0	0	0	0	0	0	0	0	0	0	0	0	0	0	0	0	0	0	0	0	0	0	0	0	0	0
924.5	0	0	0	0	0	0	0	0	0	0	0	0	0	0	0	0	0	0	0	0	0	0	0	0	0	0	0	0	0	0	0	0	0	0	0	0	0	0	0	0	0	0	0	0	0
925.5	0	0	0	0	0	0	0	0	0	0	0	0	0	0	0	0	0	0	0	0	0	0	0	0	0	0	0	0	0	0	0	0	0	0	0	0	0	0	0	0	0	0	0	0	0
926.5	0	0	0	0	0	0	0	0	0	0	0	0	0	0	0	0	0	0	0	0	0	0	0	0	0	0	0	0	0	0	0	0	0	0	0	0	0	0	0	0	0	0	0	0	0
927.5	0	0	0	0	0	0	0	0	0	0	0	0	0	0	0	0	0	0	0	0	0	0	0	0	0	0	0	0	0	0	0	0	0	0	0	0	0	0	0	0	0	0	0	0	0
928.5	0	0	0	0	0	0	0	0	0	0	0	0	0	0	0	0	0	0	0	0	0	0	0	0	0	0	0	0	0	0	0	0	0	0	0	0	0	0	0	0	0	0	0	0	0
929.5	0	0	0	0	0	0	0	0	0	0	0	0	0	0	0	0	0	0	0	0	0	0	0	0	0	0	0	0	0	0	0	0	0	0	0	0	0	0	0	0	0	0	0	0	0
930.5	0	0	0	0	0	0	0	0	0	0	0	0	0	0	0	0	0	0	0	0	0	0	0	0	0	0	0	0	0	0	0	0	0	0	0	0	0	0	0	0	0	0	0	0	0
931.5	0	0	0	0	0	0	0	0	0	0	0	0	0	0	0	0	0	0	0	0	0	0	0	0	0	0	0	0	0	0	0	0	0	0	0	0	0	0	0	0	0	0	0	0	0
932.5	0	0	0	0	0	0	0	0	0	0	0	0	0	0	0	0	0	0	0	0	0	0	0	0	0	0	0	0	0	0	0	0	0	0	0	0	0	0	0	0	0	0	0	0	0
933.5	0	0	0	0	0	0	0	0	0	0	0	0	0	0	0	0	0	0	0	0	0	0	0	0	0	0	0	0	0	0	0	0	0	0	0	0	0	0	0	0	0	0	0	0	0
934.5	0	0	0	0	0	0	0	0	0	0	0	0	0	0	0	0	0	0	0	0	0	0	0	0	0	0	0	0	0	0	0	0	0	0	0	0	0	0	0	0	0	0	0	0	0
935.5	0	0	0	0	0	0	0	0	0	0	0	0	0	0	0	0	0	0	0	0	0	0	0	0	0	0	0	0	0	0	0	0	0	0	0	0	0	0	0	0	0	0	0	0	0
936.5	0	0	0	0	0	0	0	0	0	0	0	0	0	0	0	0	0	0	0	0	0	0	0	0	0	0	0	0	0	0	0	0	0	0	0	0	0	0	0	0	0	0	0	0	0
937.5	0	0	0	0	0	0	0	0	0	0	0	0	0	0	0	0	0	0	0	0	0	0	0	0	0	0	0	0	0	0	0	0	0	0	0	0	0	0	0	0	0	0	0	0	0
938.5	0	0	0	0	0	0	0	0	0	0	0	0	0	0	0	0	0	0	0	0	0	0	0	0	0	0	0	0	0	0	0	0	0	0	0	0	0	0	0	0	0	0	0	0	0
939.5	0	0	0	0	0	0	0	0	0	0	0	0	0	0	0	0	0	0	0	0	0	0	0	0	0	0	0	0	0	0	0	0	0	0	0	0	0	0	0	0	0	0	0	0	0
940.5	0	0	0	0	0	0	0	0	0	0	0	0	0	0	0	0	0	0	0	0	0	0	0	0	0	0	0	0	0	0	0	0	0	0	0	0	0	0	0	0	0	0	0	0	0
941.5	0	0	0	0	0	0	0	0	0	0	0	0	0	0	0	0	0	0	0	0	0	0	0	0	0	0	0	0	0	0	0	0	0	0	0	0	0	0	0	0	0	0	0	0	0
942.5	0	0	0	0	0	0	0	0	0	0	0	0	0	0	0	0	0	0	0	0	0	0	0	0	0	0	0	0	0	0	0	0	0	0	0	0	0	0	0	0	0	0	0	0	0
943.5	0	0	0	0	0	0	0	0	0	0	0	0	0	0	0	0	0	0	0	0	0	0	0	0	0	0	0	0	0	0	0	0	0	0	0	0	0	0	0	0	0	0	0	0	0
944.5	0	0	0	0	0	0	0	0	0	0	0	0	0	0	0	0	0	0	0	0	0	0	0	0	0	0	0	0	0	0	0	0	0	0	0	0	0	0	0	0	0	0	0	0	0
945.5	0	0	0	0	0	0	0	0	0	0	0	0	0	0	0	0	0	0	0	0	0	0	0	0	0	0	0	0	0	0	0	0	0	0	0	0	0	0	0	0	0	0	0	0	0
946.5	0	0	0	0	0	0	0	0	0	0	0	0	0	0	0	0	0	0	0	0	0	0	0	0	0	0	0	0	0	0	0	0	0	0	0	0	0	0	0	0	0	0	0	0	0
947.5	0	0	0	0	0	0	0	0	0	0	0	0	0	0	0	0	0	0	0	0	0	0	0	0	0	0	0	0	0	0	0	0	0	0	0	0	0	0	0	0	0	0	0	0	0
948.5	0	0	0	0	0	0	0	0	0	0	0	0	0	0	0	0	0	0	0	0	0	0	0	0	0	0	0	0	0	0	0	0	0	0	0	0	0	0	0	0	0	0	0	0	0
949.5	0	0	0	0	0	0	0	0	0	0	0	0	0	0	0	0	0	0	0	0	0	0	0	0	0	0	0	0	0	0	0	0	0	0	0	0	0	0	0	0	0	0	0	0	0
950.5	0	0	0	0	0	0	0	0	0	0	0	0	0	0	0	0	0	0	0	0	0	0	0	0	0	0	0	0	0	0	0	0	0	0	0	0	0	0	0	0	0	0	0	0	0
951.5	0	0	0	0	0	0	0	0	0	0	0	0	0	0	0	0	0	0	0	0	0	0	0	0	0	0	0	0	0	0	0	0	0	0	0	0	0	0	0	0	0	0	0	0	0
952.5	0	0	0	0	0	0	0	0	0	0	0	0	0	0	0	0	0	0	0	0	0	0	0	0	0	0	0	0	0	0	0	0	0	0	0	0	0	0	0	0	0	0	0	0	0
953.5	0	0	0	0	0	0	0	0	0	0	0	0	0	0	0	0	0	0	0	0	0	0	0	0	0	0	0	0	0	0	0	0	0	0	0	0	0	0	0	0	0	0	0	0	0
954.5	0	0	0	0	0	0	0	0	0	0	0	0	0	0	0	0	0	0	0	0	0	0	0	0	0	0	0	0	0	0	0	0	0	0	0	0	0	0	0	0	0	0	0	0	0
955.5	0	0	0	0	0	0	0	0	0	0	0	0	0	0	0	0	0	0	0	0	0	0	0	0	0	0	0	0	0	0	0	0	0	0	0	0	0	0	0	0	0	0	0	0	0
956.5	0	0	0	0	0	0	0	0	0	0	0	0	0	0	0	0	0	0	0	0	0	0	0	0	0	0	0	0	0	0	0	0	0	0	0	0	0	0	0	0	0	0	0	0	0
957.5	0	0	0	0	0	0	0	0	0	0	0	0	0	0	0	0	0	0	0	0	0	0	0	0	0	0	0	0	0	0	0	0	0	0	0	0	0	0	0	0	0	0	0	0	0
958.5	0	0	0	0	0	0	0	0	0	0	0	0	0	0	0	0	0	0	0	0	0	0	0	0	0	0	0	0	0	0	0	0	0	0	0	0	0	0	0	0	0	0	0	0	0
959.5	0	0	0	0	0	0	0	0	0	0	0	0	0	0	0	0	0	0	0	0	0	0	0	0	0	0	0	0	0	0	0	0	0	0	0	0	0	0	0	0	0	0	0	0	0
960.5	0	0	0	0	0	0	0	0	0	0	0	0	0	0	0	0	0	0	0	0	0	0	0	0	0	0	0	0	0	0	0	0	0	0	0	0	0	0	0	0	0	0	0	0	0
961.5	0	0	0	0	0	0	0	0	0	0	0	0	0	0	0	0	0	0	0	0	0	0	0	0	0	0	0	0	0	0	0	0	0	0	0	0	0	0	0	0	0	0	0	0	0
962.5	0	0	0	0	0	0	0	0	0	0	0	0	0	0	0	0	0	0	0	0	0	0	0	0	0	0	0	0	0	0	0	0	0	0	0	0	0	0	0	0	0	0	0	0	0
963.5	0	0	0	0	0	0	0	0	0	0	0	0	0	0	0	0	0	0	0	0	0	0	0	0	0	0	0	0	0	0	0	0	0	0	0	0	0	0	0	0	0	0	0	0	0
964.5	0	0	0	0	0	0	0	0	0	0	0	0	0	0	0	0	0	0	0	0	0	0	0	0	0	0	0	0	0	0	0	0	0	0	0	0	0	0	0	0	0	0	0	0	0
965.5	0	0	0	0	0	0	0	0	0	0	0	0	0	0	0	0	0	0	0	0	0	0	0	0	0	0	0	0	0	0	0	0	0	0	0	0	0	0	0	0	0	0	0	0	0
966.5	0	0	0	0	0	0	0	0	0	0	0	0	0	0	0	0	0	0	0	0	0	0	0	0	0	0	0	0	0	0	0	0	0	0	0	0	0	0	0	0	0	0	0	0	0
967.5	0	0	0	0	0	0	0	0	0	0	0	0	0	0	0	0	0	0	0	0	0	0	0	0	0	0	0	0	0	0	0	0	0	0	0	0	0	0	0	0	0	0	0	0	0
968.5	0	0	0	0	0	0	0	0	0	0	0	0	0	0	0	0	0	0	0	0	0	0	0	0	0	0	0	0	0	0	0	0	0	0	0	0	0	0	0	0	0	0	0	0	0
969.5	0	0	0	0	0	0	0	0	0	0	0	0	0	0	0	0	0	0	0	0	0	0	0	0	0	0	0	0	0	0	0	0	0	0	0	0	0	0	0	0	0	0	0	0	0
970.5	0	0	0	0	0	0	0	0	0	0	0	0	0	0	0	0	0	0	0	0	0	0	0	0	0	0	0	0	0	0	0	0	0	0	0	0	0	0	0	0	0	0	0	0	0
971.5	0	0	0	0	0	0	0	0	0	0	0	0	0	0	0	0	0	0	0	0	0	0	0	0	0	0	0	0	0	0	0	0	0	0	0	0	0	0	0	0	0	0	0	0	0
972.5	0	0	0	0	0	0	0	0	0	0	0	0	0	0	0	0	0	0	0	0	0	0	0	0	0	0	0	0	0	0	0	0	0	0	0	0	0	0	0	0	0	0	0	0	0
973.5	0	0	0	0	0	0	0	0	0	0	0	0	0	0	0	0	0	0	0	0	0	0	0	0	0	0	0	0	0	0	0	0	0	0	0	0	0	0	0	0	0	0	0	0	0
974.5	0	0	0	0	0	0	0	0	0	0	0	0	0	0	0	0	0	0	0	0	0	0	0	0	0	0	0	0	0	0	0	0	0	0	0	0	0	0	0	0	0	0	0	0	0
975.5	0	0	0	0	0	0	0	0	0	0	0	0	0	0	0	0	0	0	0	0	0	0	0	0	0	0	0	0	0	0	0	0	0	0	0	0	0	0	0	0	0	0	0	0	0
976.5	0	0	0	0	0	0	0	0	0	0	0	0	0	0	0	0	0	0	0	0	0	0	0	0	0	0	0	0	0	0	0	0	0	0	0	0	0	0	0	0	0	0	0	0	0
977.5	0	0	0	0	0	0	0	0	0	0	0	0	0	0	0	0	0	0	0	0	0	0	0	0	0	0	0	0	0	0	0	0	0	0	0	0	0	0	0	0	0	0	0	0	0
978.5	0	0	0	0	0	0	0	0	0	0	0	0	0	0	0	0	0	0	0	0	0	0	0	0	0	0	0	0	0	0	0	0	0	0	0	0	0	0	0	0	0	0	0	0	0
979.5	0	0	0	0	0	0	0	0	0	0	0	0	0	0	0	0	0	0	0	0	0	0	0	0	0	0	0	0	0	0	0	0	0	0	0	0	0	0	0	0	0	0	0	0	0
980.5	0	0	0	0	0	0	0	0	0	0	0	0	0	0	0	0	0	0	0	0	0	0	0	0	0	0	0	0	0	0	0	0	0	0	0	0	0	0	0	0	0	0	0	0	0
981.5	0	0	0	0	0	0	0	0	0	0	0	0	0	0	0	0	0	0	0	0	0	0	0	0	0	0	0	0	0	0	0	0	0	0	0	0	0	0	0	0	0	0	0	0	0
982.5	0	0	0	0	0	0	0	0	0	0	0	0	0	0	0	0	0	0	0	0	0	0	0	0	0	0	0	0	0	0	0	0	0	0	0	0	0	0	0	0	0	0	0	0	0
983.5	0	0	0	0	0	0	0	0	0	0	0	0	0	0	0	0	0	0	0	0	0	0	0	0	0	0	0	0	0	0	0	0	0	0	0	0	0	0	0	0	0	0	0	0	0
984.5	0	0	0	0	0	0	0	0	0	0	0	0	0	0	0	0	0	0	0	0	0	0	0	0	0	0	0	0	0	0	0	0	0	0	0	0	0	0	0	0	0	0	0	0	0
985.5	0	0	0	0	0	0	0	0	0	0	0	0	0	0	0	0	0	0	0	0	0	0	0	0	0	0	0	0	0	0	0	0	0	0	0	0	0	0	0	0	0	0	0	0	0
986.5	0	0	0	0	0	0	0	0	0	0	0	0	0	0	0	0	0	0	0	0	0	0	0	0	0	0	0	0	0	0	0	0	0	0	0	0	0	0	0	0	0	0	0	0	0
987.5	0	0	0	0	0	0	0	0	0	0	0	0	0	0	0	0	0	0	0	0	0	0	0	0	0	0	0	0	0	0	0	0	0	0	0	0	0	0	0	0	0	0	0	0	0
988.5	0	0	0	0	0	0	0	0	0	0	0	0	0	0	0	0	0	0	0	0	0	0	0	0	0	0	0	0	0	0	0	0	0	0	0	0	0	0	0	0	0	0	0	0	0
989.5	0	0	0	0	0	0	0	0	0	0	0	0	0	0	0	0	0	0	0	0	0	0	0	0	0	0	0	0	0	0	0	0	0	0	0	0	0	0	0	0	0	0	0	0	0
990.5	0	0	0	0	0	0	0	0	0	0	0	0	0	0	0	0	0	0	0	0	0	0	0	0	0	0	0	0	0	0	0	0	0	0	0	0	0	0	0	0	0	0	0	0	0
991.5	0	0	0	0	0	0	0	0	0	0	0	0	0	0	0	0	0	0	0	0	0	0	0	0	0	0	0	0	0	0	0	0	0	0	0	0	0	0	0	0	0	0	0	0	0
992.5	0	0	0	0	0	0	0	0	0	0	0	0	0	0	0	0	0	0	0	0	0	0	0	0	0	0	0	0	0	0	0	0	0	0	0	0	0	0	0	0	0	0	0	0	0
993.5	0	0	0	0	0	0	0	0	0	0	0	0	0	0	0	0	0	0	0	0	0	0	0	0	0	0	0	0	0	0	0	0	0	0	0	0	0	0	0	0	0	0	0	0	0
994.5	0	0	0	0	0	0	0	0	0	0	0	0	0	0	0	0	0	0	0	0	0	0	0	0	0	0	0	0	0	0	0	0	0	0	0	0	0	0	0	0	0	0	0	0	0
995.5	0	0	0	0	0	0	0	0	0	0	0	0	0	0	0	0	0	0	0	0	0	0	0	0	0	0	0	0	0	0	0	0	0	0	0	0	0	0	0	0	0	0	0	0	0
996.5	0	0	0	0	0	0	0	0	0	0	0	0	0	0	0	0	0	0	0	0	0	0	0	0	0	0	0	0	0	0	0	0	0	0	0	0	0	0	0	0	0	0	0	0	0
997.5	0	0	0	0	0	0	0	0	0	0	0	0	0	0	0	0	0	0	0	0	0	0	0	0	0	0	0	0	0	0	0	0	0	0	0	0	0	0	0	0	0	0	0	0	0
998.5	0	0	0	0	0	0	0	0	0	0	0	0	0	0	0	0	0	0	0	0	0	0	0	0	0	0	0	0	0	0	0	0	0	0	0	0	0	0	0	0	0	0	0	0	0
999.5	0	0	0	0	0	0	0	0	0	0	0	0	0	0	0	0	0	0	0	0	0	0	0	0	0	0	0	0	0	0	0	0	0	0	0	0	0	0	0	0	0	0	0	0	0
	Ti-EVs															DOPA EVs															NN EVs
>100	48322057	48224980	19560459	17530965	20160391	47728268	30843964	40811416	27190134	56454436	34328478	23074410	44733295	19088132	25867238	43990606	46056710	38158166	39808799	25310636	28168043	16094151	35395990	41624138	21584724	44918342	33735378	25093053	35020838	38769761	23317425	28833437	41053840	32761662	32485454	67370819	53388044	42681288	45599662	48947250	47686453	39079479	30577501	55102885	35805376
100-150	31953253	31290915	32240638	22389250	53497097	32417750	31315686	36615264	19679006	27365169	16389145	24805274	25520430	33318393	25821792	49797542	44550090	36487388	32258730	31270298	33889930	47324993	21950962	42922090	33004847	28499967	25962851	29739654	24051036	27171646	83511138	44380410	58600664	66274139	52383814	29076509	48315194	50230642	42219563	42484773	46611263	50225861	42196783	30554322	41130847
<150	10765639	16256352	15569464	23681837	15931368	17567683	14735408	20181076	20189242	16640899	12021891	26634131	14080039	32257521	10621547	21058042	26091461	22724507	18344731	19730416	15751382	10234334	11340212	14807478	18224594	21059548	23453508	26001620	17663718	12777864	20487045	34435257	23183482	22083401	43271408	34517176	8143857	15188499	8625132	20045472	16548262	26732061	15957665	8739516	18681029
TOTAL	91040949	95772247	67370561	63602052	89588856	97713701	76895058	97607756	67058382	100460504	62739514	74513815	84333764	84664046	62310577	114846190	116698261	97370061	90412260	76311350	77809355	73653478	68687164	99353706	72814165	94477857	83151737	80834327	76735592	78719271	127315608	107649104	122837986	121119202	128140676	130964504	109847095	108100429	96444357	111477495	110845978	116037401	88731949	94396723	95617252
<100	53.0773	50.3538	29.0341	27.5635	22.5032	48.845	40.1118	41.8117	40.547	56.1957	54.7159	30.9666	53.0432	22.5457	41.5134	38.3039	39.4665	39.1888	44.0303	33.1676	36.2014	21.8512	51.5322	41.8949	29.6436	47.5438	40.5709	31.0426	45.6383	49.2507	18.3147	26.7847	33.4211	27.0491	25.3514	51.442	48.6021	39.483	47.2808	43.9077	43.0205	33.6783	34.4605	58.3737	37.4466
100-150	35.0977	32.6722	47.8557	35.2021	59.714	33.1763	40.7252	37.5127	29.3461	27.2397	26.1225	33.2895	30.2612	39.3537	41.4405	43.3602	38.1755	37.4729	35.6796	40.9773	43.5551	64.2536	31.9579	43.2013	45.3275	30.1658	31.2235	36.7909	31.3427	34.5171	65.5938	41.2269	47.7057	54.7181	40.8799	22.2018	43.984	46.4666	43.7761	38.1106	42.0505	43.2842	47.5553	32.368	43.0161
>150	11.8251	16.974	23.1102	37.2344	17.7828	17.9787	19.163	20.6757	30.107	16.5646	19.1616	35.7439	16.6956	38.1006	17.0461	18.3359	22.3581	23.3383	20.2901	25.8552	20.2436	13.8952	16.5099	14.9038	25.0289	22.2905	28.2057	32.1666	23.0189	16.2322	16.0915	31.9884	18.8732	18.2328	33.7687	26.3561	7.41381	14.0504	8.94312	17.9816	14.9291	23.0375	17.9841	9.25828	19.5373

## Sheet: R 10 days
	Ti-EVs															DOPA EVs															NN EVs
0.5	0	0	0	0	0	0	0	0	0	0	0	0	0	0	0	0	0	0	0	0	0	0	0	0	0	0	0	0	0	0	0	0	0	0	0	0	0	0	0	0	0	0	0	0	0
1.5	0	0	0	0	0	0	0	0	0	0	0	0	0	0	0	0	0	0	0	0	0	0	0	0	0	0	0	0	0	0	0	0	0	0	0	0	0	0	0	0	0	0	0	0	0
2.5	0	0	0	0	0	0	0	0	0	0	0	0	0	0	0	0	0	0	0	0	0	0	0	0	0	0	0	0	0	0	0	0	0	0	0	0	0	0	0	0	0	0	0	0	0
3.5	0	0	0	0	0	0	0	0	0	0	0	0	0	0	0	0	0	0	0	0	0	0	0	0	0	0	0	0	0	0	0	0	0	0	0	0	0	0	0	0	0	0	0	0	0
4.5	0	0	0	0	0	0	0	0	0	0	0	0	0	0	0	0	0	0	0	0	0	0	0	0	0	0	0	0	0	0	0	0	0	0	0	0	0	0	0	0	0	0	0	0	0
5.5	0	0	0	0	0	0	0	0	0	0	0	0	0	0	0	0	0	0	0	0	0	0	0	0	0	0	0	0	0	0	0	0	0	0	0	0	0	0	0	0	0	0	0	0	0
6.5	0	0	0	0	0	0	0	0	0	0	0	0	0	0	0	0	0	0	0	0	0	0	0	0	0	0	0	0	0	0	0	0	0	0	0	0	0	0	0	0	0	0	0	0	0
7.5	0	0	0	0	0	0	0	0	0	0	0	0	0	0	0	0	0	0	0	0	0	0	0	0	0	0	0	0	0	0	0	0	0	0	0	0	0	0	0	0	0	0	0	0	0
8.5	0	0	0	0	0	0	0	0	0	0	0	0	0	0	0	0	0	0	0	0	0	0	0	0	0	0	0	0	0	0	0	0	0	0	0	0	0	0	0	0	0	0	0	0	0
9.5	0	0	0	0	0	0	0	0	0	0	0	0	0	0	0	0	0	0	0	0	0	0	0	0	0	0	0	0	0	0	0	0	0	0	0	0	0	0	0	0	0	0	0	0	0
10.5	0	0	0	0	0	0	0	0	0	0	0	0	0	0	0	0	0	0	0	0	0	0	0	0	0	0	0	0	0	0	0	1	0	0	0	0	0	0	0	0	0	0	0	0	0
11.5	0	0	0	0	0	0	0	0	0	0	0	0	0	0	0	0	0	0	0	0	0	0	0	0	0	0	0	0	0	0	0	7	0	0	0	0	0	0	0	0	0	0	0	0	0
12.5	0	0	0	0	0	0	0	0	0	0	0	0	0	0	0	0	0	0	0	0	0	0	0	0	0	0	0	0	0	0	0	29	0	0	0	0	0	0	0	0	0	0	0	0	0
13.5	0	0	0	0	0	0	0	0	0	0	0	0	0	0	0	0	0	0	0	0	0	0	0	0	0	0	0	0	0	0	0	79	0	0	0	0	0	0	0	0	0	0	0	0	0
14.5	0	0	0	0	0	0	0	0	0	0	0	0	0	0	0	0	0	0	0	0	0	0	0	0	0	0	0	0	0	0	0	162	0	0	0	0	0	0	0	0	0	0	0	0	0
15.5	0	0	0	0	0	2	0	0	0	0	0	0	0	0	0	0	0	0	0	0	0	0	0	0	0	0	0	0	0	0	0	272	0	0	0	0	0	0	0	0	0	0	0	0	0
16.5	0	0	0	0	0	5	0	0	0	0	0	0	0	0	0	0	0	0	0	0	0	0	0	0	0	0	0	0	0	0	0	413	0	0	0	0	0	0	0	0	0	0	0	0	0
17.5	0	0	7	0	0	13	0	0	0	0	0	0	0	0	0	0	0	0	0	0	0	0	0	0	0	0	0	0	0	0	0	628	0	0	0	0	0	0	0	0	0	0	0	0	0
18.5	0	0	54	0	0	26	0	0	0	0	0	0	0	0	0	0	0	0	0	0	0	0	0	0	0	0	0	0	0	0	0	1031	0	0	0	0	0	0	0	0	0	0	0	0	0
19.5	1	0	292	0	0	49	0	0	0	0	0	0	0	0	0	0	0	0	0	0	0	0	0	0	0	0	0	0	0	0	0	1908	0	0	0	0	0	0	0	0	0	0	0	0	0
20.5	4	0	1137	0	0	83	0	0	0	0	0	0	0	0	0	0	0	0	0	0	0	0	0	0	0	0	0	0	0	0	0	3956	0	0	0	0	0	0	0	0	0	0	0	0	0
21.5	9	0	3319	0	0	127	0	0	0	0	0	0	0	0	0	0	0	0	0	0	0	0	0	0	0	0	0	0	0	0	0	8752	0	0	0	0	0	0	0	0	0	0	0	0	0
22.5	19	0	7523	0	0	183	0	0	0	0	0	0	0	0	0	0	0	0	0	0	0	0	0	0	0	0	0	0	0	0	0	19217	0	0	0	0	0	0	0	0	0	0	0	0	0
23.5	37	0	13654	0	0	246	0	0	0	0	0	0	0	0	0	0	0	0	0	0	0	0	0	0	0	0	0	0	0	0	0	38726	0	0	0	0	0	0	0	0	0	0	0	0	0
24.5	69	0	20406	1	0	314	0	0	0	0	0	0	3	0	0	2	0	0	0	0	0	0	0	0	0	0	0	0	0	0	0	66895	0	0	1	0	0	0	0	0	0	0	0	0	0
25.5	122	0	25748	3	0	384	0	0	0	0	0	0	13	0	1	8	0	0	0	0	0	0	0	0	0	0	0	0	0	0	0	94122	0	0	4	0	0	0	0	0	0	0	0	0	0
26.5	203	0	28056	7	0	455	0	0	0	0	0	0	49	0	3	32	0	0	0	0	0	0	0	0	0	0	0	0	0	0	0	104445	0	0	15	0	0	0	0	0	0	0	0	0	0
27.5	321	0	26943	14	0	525	0	0	0	0	0	0	163	0	5	104	0	0	0	0	0	0	0	0	0	0	0	0	0	0	0	90027	0	0	44	0	0	0	0	0	1	0	0	0	0
28.5	484	0	23224	26	0	596	0	0	0	0	0	0	473	0	9	294	0	0	0	0	0	0	0	0	0	0	0	0	0	0	0	60220	0	0	117	0	0	0	0	9	3	0	0	0	0
29.5	695	0	18266	48	0	669	0	0	0	0	0	0	1203	0	17	726	0	0	0	0	0	0	0	0	0	0	0	0	0	0	0	31598	0	0	272	0	0	0	0	92	8	0	0	0	0
30.5	958	0	13302	85	0	751	0	0	0	0	0	0	2684	0	30	1580	0	0	0	0	0	0	0	0	0	0	0	0	0	0	0	13274	0	0	565	0	0	0	0	615	18	0	0	0	0
31.5	1269	0	9085	144	0	844	0	0	0	0	0	0	5273	0	53	3052	0	0	0	0	0	0	0	0	0	0	0	0	0	0	0	4596	0	0	1057	0	0	28	0	2794	39	0	0	0	0
32.5	1618	0	5888	235	2	957	0	0	0	0	0	0	9177	0	90	5272	0	0	0	0	0	0	0	0	0	0	0	0	0	0	0	1361	0	0	1796	0	0	1714	0	8911	83	0	0	0	0
33.5	1995	0	3656	370	13	1099	0	0	0	0	0	0	14254	0	147	8215	0	0	0	0	0	0	0	0	0	0	0	0	0	0	0	360	0	0	2794	0	0	44234	0	20521	172	0	0	0	0
34.5	2380	0	2195	562	75	1280	0	0	0	0	0	0	19933	0	233	11643	0	0	0	0	0	0	0	0	0	0	0	0	0	0	0	90	0	0	4012	0	0	345259	0	35101	341	0	0	0	0
35.5	2755	0	1283	826	310	1514	0	0	0	0	0	0	25337	0	354	15133	0	0	0	0	0	0	0	0	0	0	0	0	0	0	0	22	0	0	5353	0	0	678847	0	45846	648	0	0	0	0
36.5	3101	0	736	1176	988	1821	0	0	0	0	0	0	29580	0	518	18195	0	0	0	0	0	0	0	0	0	0	0	0	0	0	0	6	0	0	6683	0	0	323136	0	46989	1179	0	1	0	0
37.5	3400	2	416	1623	2457	2224	0	0	0	0	0	12	32074	0	726	20410	0	0	0	0	0	0	0	0	0	0	0	0	0	0	5	2	0	0	7853	0	0	40815	0	38830	2045	0	10	0	0
38.5	3638	32	233	2177	4873	2752	0	0	0	0	0	101	32683	0	976	21548	0	0	0	0	0	0	0	0	0	0	0	0	0	0	175	0	0	0	8738	2	0	1683	0	26574	3370	0	63	0	0
39.5	3805	324	130	2840	7868	3441	0	0	0	0	0	570	31689	0	1260	21598	0	0	0	0	0	0	0	0	0	0	0	0	0	0	2657	0	0	0	9256	4	0	31	0	15469	5270	0	333	0	0
40.5	3898	2159	72	3607	10557	4334	0	0	0	0	0	2125	29613	0	1564	20731	0	0	0	0	0	0	0	0	0	0	0	0	0	0	17820	0	0	0	9384	8	0	0	0	7864	7808	0	1404	0	0
41.5	3916	9649	40	4468	12024	5482	0	0	0	0	0	5345	27027	0	1877	19220	0	0	0	0	0	0	0	0	0	0	0	0	0	0	56829	0	0	0	9149	18	0	0	0	3585	10955	0	4756	0	0
42.5	3865	29507	23	5403	11873	6936	0	0	0	0	0	9282	24408	0	2187	17355	0	0	0	0	0	0	0	0	0	0	0	0	0	0	92688	0	0	0	8618	41	0	0	0	1504	14573	0	12989	0	0
43.5	3752	63192	13	6388	10388	8751	0	0	0	0	0	11384	22089	0	2488	15387	0	0	0	0	1	0	0	0	0	0	0	0	0	0	83104	0	0	0	7877	100	0	0	0	595	18446	0	28821	0	0
44.5	3589	97208	8	7393	8231	10974	0	0	0	0	0	10094	20264	0	2784	13498	0	0	0	0	3	0	0	0	0	0	0	0	1	0	43990	0	0	0	7016	245	0	0	0	228	22353	0	52538	0	0
45.5	3387	110425	5	8386	6038	13644	0	0	0	0	0	6637	19028	0	3089	11798	0	0	1	0	6	0	0	0	0	0	0	0	3	0	14749	0	0	0	6114	595	0	0	0	86	26179	0	79781	0	0
46.5	3158	95469	3	9339	4191	16781	0	0	1	0	0	3327	18423	0	3424	10340	0	0	2	0	12	0	0	0	0	0	0	0	6	0	3356	0	0	0	5232	1407	0	0	0	33	29999	0	102552	0	0
47.5	2914	64925	2	10223	2812	20382	0	0	2	0	2	1313	18473	0	3826	9137	0	0	4	0	24	2	0	0	0	0	0	0	14	1	554	0	0	0	4414	3176	0	0	0	13	34139	0	113593	2	0
48.5	2663	36004	1	11018	1862	24414	0	0	4	0	7	423	19206	0	4341	8176	1	0	8	7	46	8	0	0	0	0	0	0	29	2	71	0	0	0	3685	6715	0	0	0	5	39182	0	110533	11	0
49.5	2416	16933	1	11707	1240	28817	0	0	7	0	22	116	20667	0	5037	7434	25	0	14	88	88	22	0	0	0	0	0	0	59	2	7	0	0	0	3055	13068	0	0	0	2	45986	0	96439	59	0
50.5	2177	7048	0	12284	846	33505	0	0	12	0	69	29	22918	0	6007	6885	365	0	27	812	164	58	0	0	0	0	0	0	116	4	0	0	0	0	2524	23087	0	0	0	1	55711	0	77074	262	0
51.5	1952	2718	0	12748	600	38365	0	0	20	0	210	7	26024	0	7386	6502	3494	0	50	5203	305	135	0	0	0	0	0	0	224	6	0	0	0	0	2085	36624	0	0	0	0	69851	0	57676	972	0
52.5	1745	1020	1	13104	448	43276	0	0	35	0	601	2	30041	0	9366	6262	21564	0	92	22831	560	287	0	0	0	0	0	0	419	11	0	0	0	0	1729	51772	0	0	0	0	90156	0	41321	2992	0
53.5	1557	391	1	13364	356	48105	0	0	60	0	1620	0	34991	0	12223	6147	86371	0	166	68720	1024	562	0	0	0	0	0	0	762	20	0	1	0	0	1444	64945	0	0	0	0	118253	0	28976	7652	0
54.5	1389	161	2	13542	302	52727	0	0	104	0	4078	0	40835	0	16336	6139	228484	0	295	143879	1857	1013	0	0	0	0	0	0	1350	36	0	2	0	0	1220	72238	0	0	0	0	154729	2	20325	16290	0
55.5	1241	75	4	13655	276	57027	0	0	180	0	9519	0	47460	0	22203	6224	410004	0	515	214742	3326	1687	0	0	0	0	0	0	2335	67	0	3	0	0	1044	71437	0	0	0	0	197689	11	14558	29006	0
56.5	1112	41	8	13720	270	60912	0	0	310	0	20489	0	54674	0	30428	6389	516512	0	880	236395	5860	2609	0	0	0	0	0	0	3955	127	0	4	0	0	910	63208	0	0	0	0	241386	47	10853	43515	0
57.5	1002	27	19	13755	283	64313	0	22	533	0	40495	0	62225	0	41640	6621	475727	0	1470	200336	10089	3760	0	0	0	0	0	0	6569	244	0	7	0	0	810	50546	0	0	0	0	276312	170	8564	55545	0
58.5	909	22	48	13775	317	67187	0	476	908	0	73284	0	69839	0	56346	6906	335230	0	2397	137491	16848	5070	0	0	0	0	0	0	10704	468	0	12	0	4	740	37050	0	0	0	0	291945	539	7255	61065	0
59.5	832	22	128	13793	377	69525	0	4886	1536	0	121255	0	77263	0	74689	7227	189764	0	3803	80913	27082	6420	0	0	0	2	2	0	17105	897	0	21	0	33	694	25349	0	0	0	0	281606	1515	6669	58667	0
60.5	769	28	350	13823	472	71344	0	25674	2567	0	183407	0	84314	0	96171	7568	90764	0	5865	43430	41571	7661	0	0	0	7	8	0	26754	1699	0	38	0	228	673	16554	0	0	0	0	246447	3789	6695	50084	0
61.5	720	43	953	13873	617	72695	0	74570	4230	0	253892	0	90909	0	119466	7909	38585	0	8775	22656	60466	8646	0	0	0	23	31	0	40834	3161	0	73	0	1271	675	10590	0	0	0	0	195385	8458	7359	38710	0
62.5	684	78	2511	13951	837	73652	0	129900	6847	0	322425	2	97075	0	142434	8229	15310	3	12725	12215	82746	9259	3	0	0	74	110	0	60585	5738	0	142	0	5587	705	6831	0	0	0	0	140748	16917	8837	27646	3
63.5	661	162	6232	14061	1168	74317	0	147817	10856	0	376944	9	102936	6	162468	8511	5934	51	17865	7193	105858	9439	12	0	0	218	367	0	86990	10099	0	283	0	19319	768	4580	0	4	0	0	92793	30423	11522	18643	41
64.5	650	370	14250	14206	1665	74812	0	119970	16810	0	407545	51	108688	35	177075	8737	2340	578	24266	4836	125933	9189	51	1	0	597	1134	0	120324	17138	0	571	0	52595	875	3289	0	35	0	0	56622	49369	16145	12138	336
65.5	651	897	29449	14387	2412	75279	1	75867	25350	0	409755	274	114559	196	184528	8893	973	4688	31879	3826	138753	8569	198	3	0	1511	3217	0	159621	27890	0	1153	0	113220	1047	2597	0	284	0	0	32457	72566	23983	7802	1885
66.5	666	2222	54191	14602	3530	75875	2	40765	37141	0	385569	1330	120778	934	184295	8972	438	26798	40505	3608	141224	7677	717	11	0	3531	8312	4	202310	43336	0	2304	0	194123	1317	2302	0	1922	0	0	17801	97018	37170	5058	7441
67.5	696	5442	87797	14849	5193	76773	4	20204	52749	0	341994	5487	127534	3747	177094	8972	219	107289	49786	4041	132655	6627	2358	33	0	7609	19435	21	244242	64049	0	4524	0	267748	1742	2317	0	10258	1	0	9540	118557	59054	3372	21376
68.5	743	12810	124261	15123	7653	78156	9	9954	72499	0	288180	18449	134949	12552	164577	8898	123	301646	59229	5278	115092	5526	6917	106	0	15114	40891	109	280315	89772	0	8654	1	300884	2420	2654	0	41182	8	0	5113	133174	94436	2352	46574
69.5	812	28324	152931	15417	11256	80226	18	5200	96298	0	232622	49177	143050	35045	148820	8761	78	602245	68258	7802	92487	4463	17894	332	0	27697	77091	507	305619	119058	0	16027	8	279856	3520	3429	0	121043	45	2	2808	138435	149271	1738	80569
70.5	908	57790	163377	15726	16477	83201	41	3035	123508	0	181449	102775	151747	82013	131826	8576	57	870223	76283	12583	69175	3500	40524	993	0	46908	129912	2067	316735	149182	0	28591	39	219621	5333	4912	6	258934	221	3	1618	134217	229235	1375	116079
71.5	1037	107410	151629	16040	23936	87319	94	2054	152895	0	137989	169049	160818	162737	115195	8362	48	934020	82782	21296	48500	2672	80086	2786	0	73610	195548	7307	312681	176467	0	48916	162	148839	8354	7611	38	408829	937	6	1001	122477	336701	1170	146057
72.5	1211	180345	122644	16353	34421	92848	224	1650	182698	6	103229	222590	169904	278196	99997	8141	45	768898	87368	36432	32180	1991	138153	7206	0	107388	263244	22069	295094	197039	0	79970	556	89573	13406	12411	209	491783	3402	12	676	106290	466586	1072	167836
73.5	1442	272359	86914	16657	48866	100086	537	1584	210828	29	76637	241250	178516	417440	86804	7933	49	503799	89836	60942	20448	1450	208703	16945	0	146237	317959	56437	267609	207778	0	124522	1608	49476	21802	20703	974	471984	10492	27	505	88747	603143	1055	183243
74.5	1751	369651	54361	16943	68302	109359	1285	1807	235166	133	56941	223176	186074	560777	75804	7759	60	273686	90173	97011	12623	1035	277692	35878	0	186759	346410	121675	234745	207148	0	184103	3965	26059	35510	34409	3795	382382	27474	62	422	72199	720941	1110	196371
75.5	2162	451857	30284	17207	93716	121015	3026	2406	253883	538	42676	183758	191952	687525	66943	7639	81	128712	88544	144027	7697	725	328008	67965	1	224860	342931	221176	200773	195570	0	257651	8456	13659	57208	55697	12353	278169	61356	151	393	58001	791978	1237	211606
76.5	2709	499829	15192	17444	125834	135404	6910	3643	265718	1904	32494	140805	195556	782773	60034	7594	121	54760	85247	196857	4723	500	347263	114867	9	256716	311375	340547	168955	175221	0	340262	15816	7454	90052	86235	33618	193307	117811	372	408	46650	796824	1449	232826
77.5	3440	503756	6949	17653	164801	152839	15115	6073	270131	5893	25291	104935	196391	839746	54845	7642	198	22004	80665	246219	2974	339	333146	173257	56	279635	262256	448133	141272	149364	0	422747	26335	4429	136892	126045	76769	135837	196735	924	466	38076	733648	1768	263354
78.5	4414	466553	2939	17833	209805	173543	31291	10762	267330	15924	20227	79216	194144	858358	51146	7806	346	8697	75206	281905	1963	228	293076	233953	291	292519	207591	510615	118554	121498	0	492683	39629	2980	198835	172493	147972	101194	289711	2271	581	31940	619181	2230	306042
79.5	5711	400985	1168	17988	258737	197575	60703	19572	258151	37594	16686	62698	188726	842413	48740	8109	638	3506	69261	297223	1385	151	239398	284409	1221	295843	156704	512305	100810	94624	10	537216	54706	2336	273424	220180	242675	82711	382095	5430	777	27843	480951	2886	363048
80.5	7432	323273	443	18126	308038	224741	109447	35332	243868	77676	14235	53401	180292	797365	47469	8584	1218	1487	63171	291680	1064	99	183895	313693	4171	291249	114609	461766	87594	70815	115	546920	70293	2167	353295	262176	341975	75632	458804	12434	1099	25447	345954	3810	435130
81.5	9705	247250	163	18256	352878	254508	182270	61467	225958	140897	12577	49747	169224	729264	47215	9268	2363	680	57209	270296	904	64	134519	316936	11647	280980	82574	382484	78285	51127	1017	519161	85241	2374	426510	292221	418843	77731	509943	26872	1620	24533	232314	5111	520497
82.5	12688	181483	60	18391	387798	285949	279203	100551	205896	225286	11507	50991	156082	644552	47896	10213	4586	341	51574	240589	859	42	94837	296572	26825	267360	59604	298343	72265	35760	6505	459301	98804	3021	479286	306750	451598	89011	533116	54123	2452	25020	147056	6944	613643
83.5	16567	129307	22	18548	407743	317727	392536	151760	184997	319103	10888	57283	141532	550089	49461	11484	8759	190	46396	209514	920	27	65165	260148	51541	252428	43819	224728	69008	24339	29765	378965	110730	4345	500483	305747	434672	111396	532118	100529	3760	26981	88716	9540	704875
84.5	21562	90424	8	18745	409272	348160	506395	208591	164325	402658	10632	69657	126268	452924	51878	13168	16228	118	41751	181843	1109	17	44081	216647	83760	237757	33318	167557	68099	16193	97666	292178	121174	6829	485786	292173	379107	148373	513891	170820	5776	30655	51617	13234	781348
85.5	27915	62704	3	19004	391530	375370	600403	259256	144660	455432	10676	89942	110945	359664	55125	15376	28816	82	37664	160047	1497	11	29610	173501	116977	224429	26557	126526	69218	10583	233018	211195	130543	11320	439304	270530	304353	204065	485666	264083	8798	36462	29326	18520	829830
86.5	35882	43525	1	19348	356626	397491	656386	290958	126508	464780	10980	120418	96122	275646	59182	18253	48556	63	34132	144986	2236	7	19892	135301	142904	213088	22435	98703	72113	6828	413970	143810	139322	19148	371714	245388	228603	281001	453284	370376	13180	45017	16475	26110	840449
87.5	45715	30495	0	19804	309194	412927	664840	295952	110144	430926	11512	162849	82232	204285	64015	21978	77079	54	31130	136729	3636	4	13438	103950	155672	204041	20245	80797	76557	4371	565213	92834	147949	32119	296123	220430	163350	376334	420631	471053	19290	57111	9263	37012	809855
88.5	57635	21718	0	20402	255290	420576	627720	275094	95661	365593	12239	216630	69573	146877	69568	26775	114736	50	28619	135179	6305	3	9166	79506	154315	197353	19600	70140	82312	2792	615691	57259	156715	52194	223898	198123	112922	477870	389799	544323	27450	73655	5273	52612	742281
89.5	71801	15813	0	21172	200996	419989	556465	236494	83025	285916	13123	276399	58310	102891	75743	32912	159822	51	26558	140429	11392	2	6326	61072	142130	192919	20370	64903	89113	1788	557498	34059	165701	80722	162253	179839	76789	563441	361504	573800	37844	95522	3070	74719	648063
90.5	88271	11823	0	22151	151229	411428	466926	190858	72120	207694	14115	330695	48500	70588	82396	40701	208398	56	24903	152897	20938	1	4424	47442	124188	190526	22656	63995	96651	1155	437848	19747	174723	117305	113980	166176	52206	607154	335540	555076	50441	123291	1845	105538	540437
91.5	106964	9105	0	23376	109066	395789	374099	147057	62782	141238	15145	364009	40111	47688	89324	50487	255029	66	23615	173261	38210	0	3134	37452	105034	189877	26797	66890	104592	757	311049	11290	183304	158836	78606	157300	36034	591495	311158	496475	64936	156908	1153	147462	432081
92.5	127622	7237	0	24889	75692	374448	288810	110138	54830	90643	16128	363162	33052	31900	96262	62633	294219	82	22659	202160	67665	0	2246	30133	87613	190620	33395	73439	112598	506	207936	6445	190672	199456	53950	153221	25611	517815	287355	414215	80746	195334	753	202625	332668
93.5	149790	5941	0	26738	50790	349046	216836	81642	48078	55363	16963	324950	27195	21236	102894	77486	321935	108	22003	239596	113873	0	1627	24736	73290	192356	43355	83681	120364	347	135535	3721	195808	231915	37374	153978	18981	406675	263124	325537	97071	236337	516	272143	247892
94.5	172807	5037	0	28969	33135	321267	159769	60944	42355	32465	17544	259205	22394	14128	108865	95326	336535	148	21625	284029	178824	0	1188	20708	62354	194662	57892	97622	127654	245	88789	2201	197569	249948	26504	159755	14825	287196	237657	243547	113003	276586	372	355143	179772
95.5	195822	4405	0	31636	21150	292660	116538	46538	37501	18445	17772	184032	18500	9424	113809	116308	338808	212	21505	331374	258080	0	872	17648	54548	197108	78454	114974	134323	180	59898	1349	194891	250511	19499	170935	12303	183456	210543	175347	127671	312113	282	447846	127645
96.5	217845	3968	0	34789	13302	264517	84833	36849	33378	10252	17577	116614	15372	6314	117389	140383	331278	313	21629	374450	338217	0	643	15273	49441	199284	106480	134879	140330	138	42371	866	187050	234701	15061	188120	10910	106972	181887	122833	140357	339094	225	543183	89319
97.5	237813	3675	0	38478	8305	237811	62078	30579	29863	5631	16928	66401	12882	4252	119330	167222	317240	473	21987	403698	398990	0	474	13381	46624	200840	142928	155732	145729	111	31805	588	173912	206969	12332	212097	10368	57627	152358	84630	150589	354686	188	631392	62032
98.5	254683	3489	0	42746	5190	213196	45951	26798	26855	3088	15845	34338	10916	2877	119457	196148	299919	728	22573	409700	421392	0	350	11831	45791	201510	187602	175215	150646	94	25498	424	156081	173235	10779	243763	10560	29105	123086	57948	158165	357662	165	701776	43086
99.5	267533	3388	0	47624	3272	191042	34585	24911	24266	1709	14397	16358	9380	1952	117721	226099	281947	1134	23385	386964	397545	0	257	10524	46753	201142	238453	190657	155257	84	21868	327	134866	138966	10096	283972	11498	14018	95446	39821	163133	348586	151	745212	30171
100.5	275659	3355	0	53126	2099	171493	26576	24592	22022	966	12692	7303	8196	1325	114210	255642	265193	1776	24421	337084	335279	0	188	9391	49423	199708	291191	199658	159751	79	20026	270	112052	107992	10137	333304	13317	6563	70753	27711	165730	329533	143	756550	21481
101.5	278648	3380	0	59243	1382	154522	20908	25735	20062	563	10861	3118	7300	896	109134	283044	250794	2776	25681	269046	253729	0	137	8389	53787	197297	339617	200767	164306	80	19493	238	89523	82247	10879	391758	16291	3048	49976	19687	166309	303481	142	735898	15683
102.5	276425	3453	0	65937	941	139994	16872	28425	18336	343	9031	1301	6643	602	102804	306427	239314	4310	27167	195985	173426	0	99	7486	59865	194099	376815	193915	169064	85	20043	223	68894	62136	12405	458406	20868	1436	33558	14382	165269	273620	145	688310	11840
103.5	269257	3570	0	73137	667	127713	13976	32921	16801	220	7312	544	6190	400	95591	323970	230900	6605	28879	130117	108050	0	71	6667	67670	190376	396946	180394	174111	96	21625	223	51238	47134	14905	531076	27716	701	21393	10870	162991	242794	153	622093	9316
104.5	257716	3724	0	80734	497	117450	11881	39658	15422	150	5779	233	5914	262	87884	334150	225412	9944	30819	78827	62081	0	51	5919	77167	186420	396948	162415	179468	114	24316	235	37011	36326	18684	606187	37772	363	12943	8544	159809	213174	165	546532	7694
105.5	242612	3911	1	88583	390	108976	10357	49240	14170	110	4474	105	5800	169	80053	335971	222516	14647	32985	43737	33356	0	36	5238	88236	182530	377398	142461	185078	144	28315	260	26139	28755	24159	678854	52266	203	7436	7011	155985	186170	184	469897	6707
106.5	224904	4127	3	96507	324	102073	9244	62406	13024	88	3408	51	5840	107	72415	329131	221719	21033	35374	22360	17031	0	25	4621	100651	178977	342168	122714	190808	189	33958	299	18197	23599	31855	743334	72682	125	4063	6024	151709	162506	211	398273	6198
107.5	205595	4366	5	104303	286	96543	8430	79957	11964	76	2566	27	6036	66	65220	314091	222390	29371	37984	10620	8410	0	18	4064	114084	175987	297115	104729	196445	260	41745	357	12608	20231	42341	793797	100608	87	2117	5431	147102	142385	246	335273	6086
108.5	185650	4623	9	111752	269	92211	7836	102603	10976	71	1921	17	6398	40	58644	292020	223766	39816	40806	4736	4095	0	12	3567	128131	173730	248420	89379	201711	370	52391	439	8787	18210	56120	825285	137444	68	1055	5141	142231	125664	294	282389	6353
109.5	165914	4891	16	118636	270	88928	7406	130735	10050	73	1439	11	6944	23	52794	264632	224961	52359	43834	2007	2005	0	9	3126	142359	172311	201243	76977	206273	542	66890	551	6232	17254	73433	834616	183961	61	505	5109	137127	112002	360	239619	7038
110.5	147075	5162	30	124748	287	86567	7097	164133	9176	82	1085	9	7702	13	47718	233942	225006	66794	47057	820	1008	0	6	2739	156361	171771	159035	67470	209775	813	86597	706	4551	17212	94017	820985	239797	64	233	5323	131798	100972	448	206102	8244
111.5	129633	5429	58	129906	325	85023	6877	201684	8350	100	829	8	8708	8	43420	201998	222920	82735	50464	328	531	0	4	2401	169811	172079	123491	60628	211858	1238	113299	917	3463	18034	116871	786085	303058	76	105	5803	126243	92124	570	180617	10160
112.5	113914	5681	109	133969	388	84208	6721	241221	7569	131	647	9	10008	4	39873	170636	217817	99662	54042	131	298	0	3	2108	182488	173134	94921	56174	212206	1902	149252	1203	2777	19760	140141	733713	370213	103	46	6597	120470	85023	738	161903	13079
113.5	100079	5911	207	136840	487	84051	6606	279581	6830	185	518	11	11657	2	37035	141315	209042	117002	57778	53	182	0	2	1855	194283	174762	72756	53877	210572	2934	197113	1588	2371	22509	161239	669012	436431	157	20	7790	114497	79270	973	148834	17450
114.5	88165	6110	387	138477	640	84491	6513	312976	6135	276	430	15	13720	1	34855	115024	196298	134219	61659	22	122	0	1	1639	205179	176712	56010	53590	206812	4514	259660	2106	2174	26471	177263	597553	496354	270	8	9509	108360	74497	1305	140490	23918
115.5	78115	6270	718	138890	873	85479	6428	337625	5483	432	371	23	16269	0	33282	92291	179740	150885	65670	10	91	0	1	1455	215215	178662	43597	55269	200904	6894	339158	2796	2153	31899	185642	524517	545104	507	4	11932	102118	70377	1777	136159	33365
116.5	69810	6384	1310	138137	1228	86971	6335	350504	4875	702	334	40	19380	0	32273	73245	160000	166720	69797	5	76	0	0	1299	224438	180221	34525	58971	192951	10408	436240	3710	2314	39086	184827	454115	579219	1028	1	15304	95841	66616	2456	135314	46933
117.5	63102	6448	2348	136319	1769	88931	6221	350003	4313	1174	317	75	23129	0	31787	57714	138110	181604	74027	2	72	2	0	1168	232860	180956	27968	64843	183180	15472	548315	4910	2700	48343	174750	389320	597221	2198	0	19936	89614	62965	3438	137568	65962
118.5	57835	6460	4117	133569	2588	91325	6077	336268	3797	1991	316	149	27587	0	31794	45340	115359	195542	78342	1	76	4	0	1058	240418	180415	23280	73084	171914	22574	667822	6471	3414	59942	156880	331875	599684	4858	0	26209	83526	59220	4865	142622	91834
119.5	53859	6419	7042	130042	3817	94118	5893	311130	3329	3394	333	308	32811	0	32268	35669	93084	208623	82725	0	90	8	0	966	246953	178170	19986	83897	159543	32246	781140	8479	4651	74055	133818	282478	588849	10869	0	34551	77663	55241	6947	150210	125643
120.5	51043	6329	11720	125907	5637	97277	5664	277654	2907	5757	371	649	38837	0	33188	28232	72470	220954	87155	0	119	18	0	891	252197	173873	17741	97405	146491	45002	869368	11031	6772	90681	108626	241057	567977	24119	0	45396	72103	50953	9985	160048	167729
121.5	49278	6193	18937	121332	8276	100766	5389	239483	2532	9630	436	1363	45671	0	34530	22586	54392	232601	91607	0	172	39	0	830	255792	167304	16308	113552	133175	61269	912050	14232	10417	109566	84107	207047	540663	52075	0	59094	66914	46357	14409	171784	217127
122.5	48482	6019	29646	116479	12000	104544	5067	200153	2201	15759	538	2804	53279	0	36266	18350	39336	243531	96050	0	269	87	0	782	257315	158415	15531	131979	119978	81292	893664	18186	16699	130160	62312	179630	510286	107457	0	75808	62144	41521	20819	184956	271132
123.5	48596	5816	44897	111498	17082	108568	4703	162579	1912	25067	698	5561	61581	0	38356	15206	27407	253567	100446	0	450	193	0	746	256339	147356	15315	151925	107226	105045	810662	22990	27458	151603	44345	157906	479666	208521	0	95376	57829	36567	30026	198977	325202
124.5	49580	5591	65697	106519	23740	112787	4305	128782	1662	38543	945	10493	70447	0	40742	12904	18398	262351	104750	0	791	428	0	720	252499	134476	15612	172187	95176	132163	675220	28724	45504	172774	30456	141003	450936	375104	0	117196	53988	31651	43090	213140	373415
125.5	51413	5354	92813	101654	32055	117145	3882	99853	1449	57053	1328	18643	79693	0	43342	11254	11904	269339	108904	0	1441	934	0	706	245564	120286	16413	191182	84006	161915	512583	35436	74606	192392	20296	128145	425560	617755	0	140172	50626	26934	61328	226654	409495
126.5	54080	5115	126534	96995	41871	121579	3446	76091	1269	81059	1925	30943	89089	0	46045	10114	7428	273815	112845	0	2677	1997	0	701	235502	105403	17736	207127	73827	193217	352357	43129	118723	209163	13204	118672	404446	921566	0	162757	47738	22561	86272	238714	428200
127.5	57566	4883	166464	92611	52715	126019	3008	57232	1119	110341	2859	47737	98365	0	48711	9386	4473	274953	116496	1	5000	4159	0	708	222522	90476	19624	218336	64687	224718	218150	51745	179873	221944	8444	112043	388083	1234383	0	183127	45308	18636	119540	248581	426632
128.5	61848	4665	211388	88556	63768	130390	2581	42680	995	143809	4316	68288	107223	0	51170	9003	2603	271918	119773	2	9260	8392	0	726	207067	76108	22138	223538	56582	254912	121126	61158	254600	229891	5348	107826	376675	1474007	0	199462	43318	15223	162587	255674	404999
129.5	66880	4468	259281	84865	73934	134613	2176	31701	895	179503	6577	90581	115357	0	53233	8928	1464	264009	122585	3	16798	16321	0	757	189783	62798	25344	222147	49471	282292	60135	71168	330592	232561	3381	105681	370249	1560584	0	210265	41744	12338	216321	259639	366544
130.5	72582	4298	307478	81561	82001	138604	1801	23560	816	214831	10040	111673	122469	0	54706	9145	798	250828	124839	5	29516	30462	0	803	171439	50897	29303	214377	43286	305494	26648	81497	387062	229950	2152	105333	368720	1459064	0	214643	40562	9962	280602	260386	316682
131.5	78835	4161	352990	78652	86884	142279	1463	17599	755	247005	15247	128520	128292	0	55408	9660	421	232425	126441	9	49746	54343	0	866	152837	40597	34055	201178	37945	323428	10535	91806	402118	222462	1390	106553	371929	1201490	0	212458	39745	8049	353710	258090	261670
132.5	85465	4063	392902	76142	87873	145555	1167	13270	712	273542	22872	138923	132605	0	55192	10500	216	209399	127302	17	79732	92327	0	950	134722	31946	39599	184014	33358	335365	3719	101707	365289	210829	920	109132	379650	870224	0	204314	39269	6539	431925	253155	207286
133.5	92250	4009	424766	74024	84806	148352	913	10142	685	292682	33680	142127	135254	0	53968	11708	108	182895	127347	32	120642	148919	0	1060	117708	24873	45871	164563	29436	340975	1174	110794	286346	195991	628	112863	391554	554257	0	191393	39109	5368	509429	246140	157892
134.5	98917	4004	446900	72289	78117	150597	700	7884	673	303624	48401	138832	136156	0	51721	13348	52	154477	126516	62	171265	227414	0	1202	102239	19225	52728	144427	26091	340322	333	118674	191442	178974	447	117516	407169	310685	0	175198	39240	4476	578709	237694	116047
135.5	105157	4056	458551	70922	68723	152223	527	6254	678	306525	67526	130737	135309	0	48514	15503	25	125910	124776	119	226951	328029	1	1384	88582	14808	59937	124927	23244	333811	85	124994	108060	160779	333	122824	425809	153544	0	157284	39636	3809	631555	228474	82629
136.5	110646	4174	459884	69908	57808	153178	389	5075	699	302314	91042	119888	132788	1	44491	18274	11	98881	122120	225	279575	446038	2	1618	76841	11413	67181	106996	20822	322119	20	129480	51053	142297	261	128474	446501	67080	0	139037	40273	3323	660545	219096	57254
137.5	115068	4371	451844	69228	46567	153420	282	4222	740	292399	118154	108156	128739	3	39858	21781	5	74747	118574	420	319139	570806	3	1917	66995	8842	74081	91179	18762	306102	4	131953	20044	124255	217	134103	467919	25996	0	121543	41123	2983	660685	210090	38800
138.5	118149	4662	435921	68865	35994	152923	201	3605	805	278371	147124	96948	123363	8	34860	26155	2	54368	114195	764	336777	686589	5	2300	58940	6916	80236	77693	17008	286711	0	132347	6503	107199	191	139306	488352	8974	0	105538	42157	2765	630739	201889	25857
139.5	119677	5070	413902	68801	26759	151677	140	3161	898	261756	175314	87152	116906	21	29756	31536	0	38062	109073	1352	328011	775475	8	2789	52523	5488	85268	66516	15512	264915	0	130708	1736	91496	179	143663	505728	2773	0	91435	43343	2653	573759	194824	17045
140.5	119534	5625	387625	69016	19187	149689	96	2847	1029	243853	199527	79233	109635	56	24786	38063	0	25670	103325	2316	294590	821864	13	3413	47579	4438	88878	57485	14234	241637	0	127188	380	77353	179	146763	517719	771	0	79389	44649	2637	496592	189138	11186
141.5	117699	6368	358797	69494	13309	146980	65	2632	1208	225667	216609	73371	101824	148	20150	45861	0	16705	97090	3831	243899	816993	22	4208	43953	3674	90884	50362	13138	217714	0	122025	68	64848	189	148246	521953	194	0	69373	46038	2719	408439	184996	7356
142.5	114259	7357	328882	70216	8962	143588	43	2494	1453	207894	224152	69596	93737	383	15994	55026	0	10513	90521	6102	186209	761668	37	5218	41517	3125	91244	44899	12196	193865	0	115517	10	53963	211	147845	516313	45	0	61249	47474	2905	318917	182509	4881
143.5	109394	8667	299036	71167	5881	139565	28	2420	1785	190954	221087	67893	85615	958	12402	65613	0	6416	83774	9344	131210	666041	62	6495	40179	2742	90054	40864	11384	170681	0	107997	1	44611	249	145415	499308	9	0	54829	48917	3211	236221	181745	3291
144.5	103356	10401	270107	72331	3775	134974	18	2398	2235	175049	207951	68265	77665	2288	9402	77624	0	3811	77004	13739	85449	546508	103	8100	39892	2488	87524	38064	10682	148625	0	99806	0	36666	307	140953	470418	2	0	49916	50330	3666	165888	182737	2271
145.5	96447	12700	242661	73692	2380	129887	11	2422	2848	160219	186723	70778	70056	5175	6977	90988	0	2211	70353	19390	51526	421053	169	10104	40653	2340	83946	36357	10071	128033	0	91266	0	29979	394	134605	430351	0	0	46328	51676	4306	110415	185494	1615
146.5	88985	15748	217029	75237	1481	124383	7	2488	3678	146391	160318	75563	62917	10979	5073	105566	0	1259	63945	26262	28836	304874	274	12584	42513	2283	79645	35649	9539	109132	0	82666	0	24397	524	126646	381097	0	0	43913	52920	5188	69648	189993	1191
147.5	81282	19788	193357	76953	913	118548	4	2593	4803	133434	131902	82815	56334	21691	3620	121144	0	707	57882	34148	15019	207709	437	15623	45572	2312	74946	35896	9073	92052	0	74249	0	19767	716	117448	325740	0	0	42559	54034	6383	41639	196178	917
148.5	73618	25134	171661	78826	561	112464	3	2735	6319	121189	104271	92747	50361	39644	2540	137441	0	394	52241	42661	7304	133341	685	19303	49985	2428	70139	37108	8664	76841	0	66204	0	15951	1000	107437	268026	0	0	42193	54990	7987	23601	203944	740
149.5	66224	32178	151872	80846	345	106217	2	2914	8349	109501	79453	105516	45018	66655	1756	154128	0	219	47076	51262	3328	80795	1054	23703	55959	2642	65467	39348	8303	63481	0	58669	0	12821	1420	97051	211796	0	0	42781	55769	10116	12689	213119	631
150.5	59280	41395	133866	83001	213	99888	0	3131	11041	98245	58571	121094	40303	102607	1198	170843	0	122	42416	59334	1427	46299	1587	28889	63746	2970	61115	42729	7984	51903	0	51734	0	10267	2039	86695	160383	0	0	44327	56356	12911	6475	223447	568
151.5	52910	53333	117502	85282	133	93551	0	3387	14568	87339	41945	139092	36193	144056	809	187216	0	68	38273	66268	578	25148	2337	34909	73627	3440	57213	47425	7701	42000	0	45444	0	8190	2944	76712	116168	0	0	46869	56743	16535	3139	234571	543
152.5	47186	68577	102632	87677	84	87277	0	3685	19115	76757	29314	158565	32654	183888	542	202892	0	39	34641	71557	222	12980	3364	41782	85887	4091	53847	53670	7450	33636	0	39812	0	6509	4254	67366	80352	0	0	50477	56926	21160	1447	246010	552
153.5	42137	87684	89124	90176	54	81125	0	4030	24873	66531	20094	177841	29645	212923	362	217551	0	23	31503	74872	82	6384	4729	49490	100766	4976	51066	61760	7226	26662	0	34823	0	5154	6131	58838	53003	0	0	55243	56908	26952	635	257163	595
154.5	37762	111076	76860	92767	36	75149	0	4428	32006	56744	13582	194506	27119	223256	241	230926	0	13	28834	76092	29	3002	6495	57978	118395	6163	48894	72050	7028	20919	0	30444	0	4065	8780	51229	33306	0	0	61277	56696	34053	266	267315	680
155.5	34031	138886	65748	95437	24	69392	0	4891	40629	47516	9103	205640	25032	211757	161	242812	0	8	26606	75306	10	1354	8713	67139	138712	7740	47342	84952	6851	16249	0	26630	0	3193	12454	44571	19920	0	0	68691	56297	42544	106	275672	822
156.5	30903	170772	55716	98172	17	63889	0	5431	50771	38986	6087	208392	23342	181599	108	253072	0	5	24788	72771	3	588	11421	76827	161373	9812	46413	100913	6694	12497	0	23329	0	2499	17451	38847	11334	0	0	77584	55726	52418	41	281411	1047
157.5	28330	205736	46708	100954	12	58667	0	6069	62342	31287	4085	200799	22008	140818	73	261635	0	4	23353	68855	1	247	14640	86848	185662	12505	46110	120385	6556	9520	0	20486	0	1948	24103	34003	6132	0	0	88018	54996	63546	15	283756	1398
158.5	26258	241982	38684	103765	9	53744	0	6833	75108	24522	2768	182597	20998	98789	50	268486	0	2	22275	63974	0	101	18364	96978	210449	15954	46440	143778	6434	7185	0	18047	0	1512	32751	29965	3154	0	2	99987	54122	75658	5	282068	1942
159.5	24640	276908	31610	106579	7	49131	0	7759	88687	18752	1906	155633	20282	62764	35	273663	0	2	21537	58535	0	40	22564	106965	234202	20298	47417	171392	6328	5376	0	15962	0	1169	43714	26648	1543	0	6	113394	53120	88338	2	275930	2791
160.5	23433	307275	25450	109371	6	44833	0	8897	102558	13980	1342	123567	19838	36166	25	277237	0	1	21124	52897	0	16	27189	116547	255089	25661	49059	203334	6237	3990	0	14183	0	901	57238	23969	718	0	14	128012	52006	101045	0	265227	4113
161.5	22597	329602	20165	112108	5	40849	0	10315	116099	10159	971	90895	19647	18936	18	279307	0	1	21032	47346	0	6	32168	125468	271181	32130	51394	239416	6160	2939	0	12668	0	691	73446	21851	318	0	35	143468	50794	113148	0	250181	6169
162.5	22102	340748	15706	114756	4	37174	0	12106	128652	7198	727	61658	19695	9029	14	279982	0	0	21261	42092	0	2	37418	133486	280723	39729	54446	279063	6096	2150	0	11378	0	528	92282	20226	134	0	85	159228	49500	123995	0	231352	9333
163.5	21925	338571	12013	117275	4	33799	0	14393	139589	4975	565	38419	19974	3932	11	279376	0	0	21824	37268	0	0	42851	140391	282433	48385	58241	321223	6044	1564	0	10283	0	402	113467	19037	54	0	205	174611	48137	132978	0	209590	14117
164.5	22046	322488	9016	119622	4	30712	0	17345	148381	3360	458	21921	20475	1568	9	277595	0	0	22737	32946	0	0	48380	146010	275752	57912	62790	364333	6005	1133	0	9352	0	306	136465	18242	21	0	479	188820	46720	139602	0	185940	21167
165.5	22452	293759	6635	121752	4	27898	0	21192	154660	2220	389	11425	21195	575	7	274738	0	0	24029	29151	0	0	53925	150220	260985	67989	68083	406332	5977	818	0	8561	0	231	160489	17811	8	0	1086	201004	45262	143547	0	161529	31187
166.5	23133	255349	4785	123616	4	25342	0	26240	158247	1439	346	5431	22130	194	6	270885	0	1	25736	25872	0	0	59417	152946	239281	78168	74075	444765	5961	589	0	7891	0	175	184527	17729	3	0	2365	210339	43776	144691	0	137439	44783
167.5	24081	211389	3381	125167	4	23027	0	32903	159161	917	324	2352	23276	61	6	266106	0	1	27898	23079	0	0	64800	154164	212457	87896	80669	476969	5956	424	0	7323	0	132	207412	17991	0	0	4929	216117	42274	143118	0	114606	62172
168.5	25288	166365	2340	126356	4	20936	0	41720	157599	576	319	928	24626	18	6	260454	0	1	30565	20728	0	0	70030	153897	182699	96566	87706	500343	5961	305	0	6843	0	99	227914	18609	0	0	9774	217834	40768	139093	0	93741	82826
169.5	26743	124275	1587	127138	5	19053	0	53391	153894	359	331	334	26174	5	6	253970	0	2	33788	18773	0	0	75072	152211	152226	103576	94945	512659	5977	221	0	6439	0	74	244860	19608	0	0	18358	215256	39271	133015	0	75305	105140
170.5	28430	87990	1055	127472	5	17360	0	68783	148467	222	360	109	27905	1	6	246687	0	2	37616	17164	0	0	79900	149204	122986	108405	102065	512381	6003	160	0	6101	0	56	257244	21025	0	0	32513	208454	37793	125369	0	59506	126352
171.5	30327	58978	687	127324	6	15841	0	88926	141775	137	411	33	29801	0	7	238637	0	4	42090	15859	0	0	84488	145007	96447	110678	108664	498918	6039	117	0	5820	0	42	264331	22915	0	0	54075	197800	36347	116664	0	46340	142901
172.5	32403	37385	439	126667	8	14481	0	114950	134264	85	491	9	31835	0	8	229848	0	5	47237	14817	0	0	88808	139768	73514	110220	114280	472771	6084	86	0	5589	0	31	265734	25346	0	0	84150	183921	34943	107390	0	35641	151284
173.5	34614	22390	275	125484	9	13266	0	147947	126340	53	611	2	33975	0	10	220358	0	8	53056	14004	0	0	92825	133648	54549	107074	118423	435523	6138	64	0	5403	0	24	261443	28404	0	0	122120	167626	33591	97978	0	27139	149199
174.5	36907	12661	170	123766	12	12181	0	188709	118343	33	788	0	36178	0	12	210212	0	12	59510	13391	0	0	96495	126815	39475	101496	120632	389673	6201	48	0	5258	0	18	251819	32187	0	0	164785	149812	32301	88781	0	20515	136491
175.5	39214	6756	103	121521	15	11214	0	237343	110543	22	1050	0	38394	0	16	199471	0	20	66514	12952	0	0	99757	119437	27914	93916	120528	338331	6273	37	0	5149	0	13	237545	36807	0	0	206209	131376	31082	80067	0	15440	115396
176.5	41456	3400	62	118763	19	10354	0	292765	103134	14	1437	0	40568	0	22	188211	0	34	73923	12667	0	0	102537	111678	19331	84879	117879	284832	6352	29	0	5075	0	10	219546	42385	0	0	238765	113127	29942	72018	0	11605	89873
177.5	43545	1614	36	115523	25	9590	0	352184	96246	10	2011	0	42636	0	31	176523	0	57	81527	12519	0	0	104745	103691	13141	74980	112650	232339	6439	23	0	5033	0	8	198889	49042	0	0	255307	95738	28888	64744	0	8740	64303
178.5	45390	722	21	111838	32	8912	0	410769	89954	7	2862	0	44533	0	45	164517	0	97	89047	12492	0	0	106278	95621	8789	64792	105025	183506	6532	19	0	5022	0	6	176682	56890	0	0	251693	79707	27927	58295	0	6618	42170
179.5	46897	305	12	107760	42	8313	0	461771	84285	5	4119	0	46194	0	66	152316	0	168	96143	12572	0	0	107026	87595	5799	54821	95402	140249	6632	15	0	5043	0	4	153981	66020	0	0	228462	65352	27064	52673	0	5055	25303
180.5	47980	121	7	103345	56	7783	0	497352	79233	4	5965	0	47557	0	100	140054	0	292	102433	12747	0	0	106879	79727	3784	45464	84349	103664	6738	13	0	5094	0	3	131716	76479	0	0	190735	52828	26304	47852	0	3909	13870
181.5	48565	45	4	98658	74	7317	0	510192	74767	3	8648	0	48565	0	152	127870	0	507	107516	13005	0	0	105736	72112	2448	36998	72534	74064	6848	11	0	5177	0	3	110641	88255	0	0	146345	42152	25651	43786	0	3070	6939
182.5	48595	16	2	93766	97	6907	0	495569	70836	2	12491	0	49172	0	234	115904	0	879	111012	13330	0	0	103517	64831	1574	29580	60640	51125	6963	10	0	5293	0	2	91309	101250	0	0	103138	33241	25109	40420	0	2457	3166
183.5	48038	5	1	88739	129	6549	0	453223	67380	2	17892	0	49345	0	363	104293	0	1513	112597	13709	0	0	100177	57945	1009	23265	49280	34081	7081	9	0	5444	0	2	74072	115261	0	0	66746	25938	24680	37696	0	2009	1317
184.5	46887	2	0	83647	170	6238	0	388141	64329	2	25313	0	49065	0	565	93159	0	2574	112047	14123	0	0	95714	51501	646	18025	38938	21932	7201	9	0	5633	0	1	59095	129965	0	0	39662	20051	24369	35561	0	1684	499
185.5	45166	0	0	78554	225	5970	0	309656	61607	2	35231	0	48330	0	877	82611	0	4316	109272	14553	0	0	90180	45531	414	13775	29930	13620	7324	9	0	5863	0	1	46391	144908	0	0	21643	15376	24177	33967	0	1450	173
186.5	42923	0	0	73523	296	5740	0	229010	59138	2	48072	0	47153	0	1356	72737	0	7108	104331	14976	0	0	83687	40049	267	10400	22399	8159	7446	9	0	6138	0	0	35855	159515	0	0	10850	11709	24108	32877	0	1286	54
187.5	40232	0	0	68609	389	5546	0	156292	56841	2	64101	0	45565	0	2081	63603	0	11458	97439	15369	0	0	76402	35062	173	7769	16341	4714	7568	9	0	6464	0	0	27297	173112	0	0	4999	8865	24164	32262	0	1176	16
188.5	37185	0	0	63859	509	5385	0	98015	54638	2	83295	0	43608	0	3164	55252	0	18028	88948	15703	0	0	68544	30562	113	5750	11640	2627	7688	10	0	6847	0	0	20484	184966	0	0	2119	6680	24349	32105	0	1110	4
189.5	33884	0	0	59315	664	5254	0	56269	52453	3	105216	0	41336	0	4752	47703	0	27610	79310	15954	0	0	60367	26535	75	4223	8110	1411	7806	11	0	7293	0	0	15159	194342	0	0	827	5016	24665	32400	0	1083	0
190.5	30441	0	0	55009	864	5153	0	29469	50214	3	128923	0	38812	0	7035	40954	0	41053	69035	16094	0	0	52139	22958	50	3082	5539	730	7919	12	0	7811	0	0	11071	200572	0	0	297	3755	25117	33151	0	1092	0
191.5	26959	0	0	50964	1120	5079	0	14037	47860	4	152958	0	36103	0	10245	34983	0	59124	58635	16101	0	0	44126	19802	34	2239	3719	364	8026	14	0	8411	0	0	7984	203127	0	0	99	2807	25708	34374	0	1137	0
192.5	23539	0	0	47196	1446	5030	0	6065	45338	6	175446	0	33277	0	14651	29753	0	82300	48577	15955	0	0	36564	17037	23	1622	2461	175	8127	16	0	9103	0	0	5690	201681	0	0	30	2095	26442	36095	0	1223	0
193.5	20264	0	0	43715	1861	5006	0	2372	42613	8	194316	0	30400	0	20540	25217	0	110505	39242	15643	0	0	29647	14629	16	1172	1610	81	8220	20	0	9901	0	0	4010	196159	0	0	9	1564	27322	38348	0	1357	0
194.5	17202	0	0	40525	2388	5007	0	838	39669	11	207611	0	27532	0	28193	21315	0	142873	30905	15161	0	0	23511	12544	12	847	1045	36	8304	24	0	10817	0	0	2797	186760	0	0	2	1167	28352	41177	0	1549	0
195.5	14402	0	0	37623	3053	5031	0	267	36512	17	213823	0	24728	0	37842	17988	0	177581	23725	14512	0	0	18229	10747	8	613	676	16	8377	30	0	11867	0	0	1932	173945	0	0	0	872	29534	44632	0	1816	0
196.5	11895	0	0	35003	3891	5079	0	77	33170	26	212182	0	22034	0	49615	15171	0	211884	17751	13709	0	0	13816	9205	6	444	437	6	8438	39	0	13069	0	0	1323	158395	0	0	0	653	30869	48766	0	2182	0
197.5	9694	0	0	32656	4943	5150	1	20	29694	40	202814	0	19486	0	63485	12802	0	242381	12945	12772	0	0	10237	7889	5	323	283	3	8486	51	0	14442	0	0	899	140947	0	0	0	489	32358	53635	0	2678	0
198.5	7798	0	0	30571	6257	5245	3	5	26152	62	186721	0	17110	0	79217	10823	0	265523	9202	11729	0	0	7416	6768	4	236	185	0	8520	66	0	16004	0	0	607	122507	0	0	0	367	34000	59286	0	3349	0
199.5	6194	0	0	28734	7893	5363	5	0	22625	99	165598	0	14924	0	96328	9177	0	278280	6376	10614	0	0	5254	5816	3	173	123	0	8539	88	0	17776	0	0	408	103966	0	0	0	276	35791	65756	0	4253	0
200.5	4860	0	0	27131	9921	5505	9	0	19202	158	141520	0	12937	0	114089	7815	0	278781	4307	9461	0	0	3643	5010	2	128	82	0	8541	118	2	19779	0	0	272	86119	0	0	0	208	37724	73064	0	5467	0
201.5	3769	0	0	25749	12422	5672	17	0	15967	254	116597	0	11152	0	131548	6693	0	266766	2837	8306	0	0	2474	4329	2	95	57	0	8527	159	8	22034	0	0	181	69609	0	0	0	157	39791	81198	0	7086	0
202.5	2889	0	0	24574	15489	5865	31	0	12992	407	92672	0	9565	0	147611	5772	0	243679	1823	7182	0	0	1648	3754	2	72	40	0	8496	216	28	24558	0	0	121	54888	0	0	0	119	41980	90111	0	9233	0
203.5	2192	0	0	23594	19224	6083	56	0	10335	650	71113	0	8167	0	161148	5020	0	212378	1143	6116	0	0	1077	3269	1	54	29	0	8446	293	96	27369	0	0	80	42214	0	0	0	91	44274	99704	0	12050	0
204.5	1645	0	0	22795	23740	6329	99	0	8029	1029	52735	0	6947	0	171123	4407	0	176538	699	5130	0	0	692	2860	1	41	22	0	8378	399	304	30477	0	0	53	31662	0	0	0	69	46655	109825	0	15701	0
205.5	1224	0	0	22169	29154	6602	173	0	6089	1613	37834	0	5890	0	176729	3911	0	139918	418	4240	0	0	438	2516	1	32	17	0	8292	542	892	33888	0	0	36	23155	0	0	0	53	49100	120259	0	20357	0
206.5	902	0	0	21704	35579	6904	297	0	4503	2494	26293	0	4981	0	177495	3513	0	105716	244	3455	0	0	273	2226	0	25	13	0	8188	736	2410	37598	0	0	24	16510	0	0	0	40	51584	130731	0	26180	0
207.5	660	0	0	21395	43121	7235	501	0	3247	3796	17724	0	4205	0	173353	3196	0	76135	139	2776	0	1	168	1982	0	19	11	0	8065	996	5977	41596	0	0	16	11476	0	0	0	31	54077	140906	0	33297	0
208.5	479	0	0	21233	51857	7597	827	0	2282	5671	11607	0	3545	0	164648	2948	0	52264	78	2202	0	2	103	1776	0	15	10	0	7925	1341	13566	45855	0	0	11	7777	0	0	0	24	56550	150408	0	41764	0
209.5	346	0	0	21214	61831	7989	1338	0	1562	8300	7397	0	2988	0	152088	2760	0	34200	42	1724	0	4	63	1602	0	12	9	0	7767	1796	28101	50335	0	0	8	5137	0	0	0	18	58969	158831	0	51522	0
210.5	248	0	0	21333	73024	8413	2121	0	1042	11876	4595	0	2518	0	136646	2622	0	21336	23	1335	0	8	38	1456	0	10	9	0	7593	2388	52995	54983	0	0	5	3308	0	0	0	14	61303	165773	0	62361	0
211.5	177	0	0	21587	85343	8868	3295	0	678	16584	2788	0	2125	0	119436	2531	0	12693	12	1022	0	14	23	1333	0	8	9	0	7403	3151	90794	59726	0	0	4	2077	0	0	0	11	63518	170858	0	73890	0
212.5	126	0	0	21975	98598	9355	5010	0	429	22569	1656	0	1795	0	101578	2481	0	7203	6	775	0	25	14	1229	0	6	9	0	7199	4122	141033	64478	0	0	3	1271	0	0	0	9	65585	173772	0	85529	0
213.5	90	0	0	22495	112488	9873	7454	0	265	29888	965	0	1521	0	84080	2471	0	3900	3	583	0	46	8	1143	0	5	10	0	6982	5341	198261	69134	0	0	2	759	0	0	0	7	67474	174290	0	96534	0
214.5	64	0	0	23144	126593	10421	10851	0	160	38471	553	0	1292	0	67755	2500	0	2016	2	435	0	81	5	1070	0	4	11	0	6753	6851	251822	73582	0	0	1	441	0	0	0	5	69160	172303	0	106063	0
215.5	46	0	0	23924	140374	10999	15450	0	94	48081	312	0	1101	0	53172	2568	0	995	0	323	0	141	3	1010	0	4	14	0	6513	8695	288572	77696	0	0	1	250	0	0	0	4	70622	167826	0	113270	0
216.5	32	0	0	24832	153199	11605	21514	0	54	58297	174	0	942	0	40652	2677	0	470	0	239	0	241	2	960	1	3	17	0	6265	10910	297954	81348	0	0	0	139	0	0	0	3	71843	161005	0	117430	0
217.5	23	0	0	25868	164369	12236	29294	0	30	68518	96	0	810	0	30290	2829	0	212	0	176	0	403	1	920	1	3	22	0	6009	13532	276869	84414	0	0	0	75	0	0	0	3	72811	152104	0	118050	0
218.5	17	0	0	27029	173179	12891	38999	0	17	78018	53	0	701	0	22005	3030	0	91	0	129	0	662	0	887	1	2	29	0	5747	16581	231308	86776	0	0	0	39	0	0	0	2	73522	141489	0	114965	0
219.5	12	0	0	28313	178976	13565	50758	0	9	86018	29	0	609	0	15594	3285	1	38	0	95	0	1066	0	862	2	2	40	0	5481	20069	173585	88333	0	0	0	20	0	0	0	2	73973	129591	0	108377	0
220.5	9	0	0	29716	181238	14255	64585	0	5	91798	16	0	533	0	10785	3601	2	15	0	70	0	1680	0	843	2	2	56	0	5212	23986	116927	89007	0	0	0	10	0	0	0	1	74171	116879	0	98835	0
221.5	7	0	0	31232	179638	14957	80338	0	2	94797	9	0	469	0	7284	3987	3	6	0	52	0	2591	0	831	2	1	81	0	4942	28303	70652	88748	0	0	0	5	0	0	0	1	74122	103821	0	87151	0
222.5	5	0	0	32854	174098	15664	97695	0	1	94710	5	0	415	0	4807	4454	5	2	0	38	0	3909	0	823	3	1	119	0	4673	32971	38275	87536	0	0	0	2	0	0	0	0	73843	90850	0	74281	0
223.5	4	0	0	34571	164822	16371	116146	0	0	91536	3	0	370	0	3102	5012	8	0	0	29	0	5766	0	821	3	1	178	0	4406	37913	18583	85388	0	0	0	1	0	0	0	0	73348	78345	0	61184	0
224.5	3	0	0	36373	152284	17072	135001	0	0	85581	2	0	333	0	1958	5676	12	0	0	22	0	8313	0	823	4	0	268	0	4142	43035	8084	82356	0	0	0	0	0	0	0	0	72659	66607	0	48699	0
225.5	2	0	0	38245	137194	17759	153424	0	0	77408	0	0	301	0	1210	6460	19	0	0	17	0	11713	0	830	5	0	408	0	3883	48221	3150	78524	0	0	0	0	0	0	0	0	71796	55856	0	37456	0
226.5	2	0	0	40171	120420	18426	170498	0	0	67743	0	0	274	0	733	7378	28	0	0	13	0	16124	0	840	7	0	624	0	3630	53340	1099	74002	0	0	0	0	0	0	0	0	70784	46228	0	27844	0
227.5	1	0	0	42132	102903	19064	185290	0	0	57374	0	0	252	0	436	8448	43	0	0	10	0	21679	0	856	9	0	955	0	3383	58256	344	68925	0	0	0	0	1	0	0	0	69645	37783	0	20010	0
228.5	1	0	0	44107	85550	19666	196945	0	0	47038	0	0	233	0	254	9683	64	0	0	8	0	28469	0	875	12	0	1460	0	3144	62828	96	63441	0	0	0	0	3	0	0	0	68403	30517	0	13906	0
229.5	1	0	0	46072	69154	20223	204765	0	0	37343	0	0	216	0	146	11099	94	0	0	7	0	36508	0	898	15	0	2219	0	2914	66922	24	57703	0	0	0	0	7	0	0	0	67081	24377	0	9350	0
230.5	0	0	0	48002	54324	20727	208282	0	0	28718	0	0	203	0	82	12707	137	0	0	5	0	45716	0	925	20	0	3346	0	2693	70418	5	51864	0	0	0	0	14	0	0	0	65700	19274	0	6086	0
231.5	0	0	0	49872	41452	21172	207301	0	0	21404	0	0	191	0	46	14516	197	0	0	5	0	55899	0	957	27	0	4991	0	2481	73216	1	46067	0	0	1	0	28	0	0	0	64281	15096	0	3837	0
232.5	0	0	0	51654	30714	21548	201924	0	0	15469	0	0	181	0	25	16526	280	0	0	4	0	66741	0	993	37	0	7349	0	2280	75240	0	40437	0	0	1	0	54	0	0	0	62841	11724	0	2345	0
233.5	0	0	0	53321	22092	21851	192530	0	0	10845	0	0	173	0	13	18736	392	0	0	4	0	77813	0	1033	50	0	10652	0	2090	76443	0	35083	0	0	2	0	102	0	0	0	61396	9036	0	1390	0
234.5	0	0	0	54845	15423	22073	179735	0	0	7381	0	0	166	0	7	21130	543	0	0	3	0	88596	0	1077	69	0	15170	0	1910	76810	0	30088	0	0	2	0	186	0	0	0	59961	6919	0	800	0
235.5	0	0	0	56201	10450	22210	164322	0	0	4880	0	0	160	0	4	23688	743	0	0	3	0	98518	0	1126	94	0	21184	0	1740	76354	0	25511	0	0	3	0	330	0	0	0	58547	5269	0	448	0
236.5	0	0	0	57364	6872	22258	147166	0	0	3136	0	1	155	0	2	26374	1005	0	0	3	0	107007	0	1179	130	0	28956	0	1582	75116	0	21390	0	0	4	0	566	0	0	0	57163	3994	0	243	0
237.5	0	0	0	58313	4386	22215	129149	0	0	1960	0	3	150	0	1	29143	1344	0	0	3	0	113543	0	1238	178	0	38679	0	1434	73160	0	17738	0	0	6	0	943	0	0	0	55817	3017	0	129	0
238.5	0	0	0	59027	2718	22077	111095	0	0	1193	0	7	147	0	0	31938	1777	0	0	3	0	117716	0	1302	246	0	50421	0	1296	70571	0	14553	0	0	9	0	1523	0	0	0	54514	2274	0	67	0
239.5	0	0	0	59493	1636	21847	93705	0	0	707	0	16	144	0	0	34693	2323	0	0	3	0	119266	1	1370	338	0	64061	0	1169	67447	0	11816	0	0	12	0	2390	0	0	0	53259	1711	0	34	0
240.5	0	0	0	59696	957	21524	77531	0	0	409	0	35	142	0	0	37331	3005	0	0	3	0	118113	2	1445	464	0	79235	0	1051	63892	0	9497	0	0	18	0	3644	0	0	0	52053	1287	0	17	0
241.5	0	0	0	59631	544	21112	62951	0	0	231	0	72	140	0	0	39772	3846	0	0	4	0	114360	3	1525	635	0	95313	0	943	60016	0	7559	0	0	25	0	5404	0	0	0	50896	970	0	8	0
242.5	0	0	0	59294	301	20615	50183	0	0	127	0	140	139	0	0	41932	4871	0	0	4	0	108279	4	1611	866	0	111408	0	843	55922	0	5960	0	0	37	0	7799	0	0	0	49789	731	0	4	0
243.5	0	0	0	58686	162	20037	39296	0	0	69	0	265	138	0	0	43733	6106	0	0	5	0	100282	6	1703	1176	0	126438	0	753	51712	0	4657	0	0	54	0	10964	0	0	0	48728	553	0	2	0
244.5	0	0	0	57813	85	19386	30243	0	0	36	0	480	137	0	0	45102	7577	0	0	6	0	90872	9	1801	1589	0	139234	0	670	47473	0	3608	0	0	78	0	15026	0	0	0	47711	420	0	0	0
245.5	0	0	0	56686	44	18668	22890	0	0	19	0	839	137	0	0	45978	9310	0	0	7	0	80591	14	1907	2131	0	148689	0	595	43286	0	2773	0	0	113	0	20090	0	0	0	46734	321	0	0	0
246.5	0	0	0	55318	22	17892	17048	0	0	10	0	1416	137	0	0	46317	11330	0	0	9	0	69970	22	2019	2838	0	153908	0	527	39216	0	2115	0	0	163	0	26228	0	0	0	45793	246	0	0	0
247.5	1	0	0	53727	11	17066	12504	0	0	5	0	2308	137	0	0	46095	13659	0	0	12	0	59491	33	2139	3749	0	154354	0	466	35314	0	1601	0	0	235	0	33460	0	0	0	44882	190	0	0	0
248.5	1	0	0	51934	5	16201	9038	0	0	2	0	3641	137	0	0	45309	16315	0	0	15	0	49549	50	2265	4908	0	149936	0	411	31621	0	1205	0	0	337	0	41748	2	0	0	43995	148	0	0	0
249.5	1	0	0	49963	2	15306	6444	0	0	1	0	5563	137	0	0	43979	19312	0	0	20	0	40438	76	2400	6363	0	141028	0	361	28166	0	901	0	0	479	0	50984	4	0	0	43126	116	0	0	0
250.5	2	0	0	47840	1	14390	4536	0	0	0	0	8248	138	0	0	42145	22658	0	0	28	0	32351	115	2543	8163	0	128416	0	317	24965	0	670	0	0	677	0	60987	7	0	0	42270	92	0	0	0
251.5	2	0	0	45590	0	13463	3155	0	0	0	0	11882	139	0	0	39868	26355	0	0	38	0	25377	171	2693	10355	0	113182	0	278	22027	0	496	0	0	948	0	71514	13	0	0	41420	74	0	0	0
252.5	2	0	0	43242	0	12534	2171	0	0	0	0	16653	139	0	0	37225	30395	0	0	54	0	19527	254	2852	12983	0	96544	0	243	19352	0	365	0	0	1317	0	82262	23	0	0	40569	60	0	0	0
253.5	2	0	0	40823	0	11612	1479	0	0	0	0	22738	140	0	0	34302	34763	0	0	76	0	14743	372	3019	16075	0	79695	0	212	16935	0	268	0	0	1810	0	92889	41	0	0	39712	49	0	0	0
254.5	3	0	0	38360	0	10705	999	0	0	0	0	30288	141	0	0	31191	39436	0	0	109	0	10926	540	3194	19648	0	63661	0	184	14766	0	196	0	0	2463	0	103032	71	0	1	38843	40	0	0	0
255.5	3	0	0	35880	0	9820	670	0	0	0	0	39405	142	0	0	27987	44380	0	0	157	0	7951	774	3379	23694	0	49210	0	160	12831	0	143	0	0	3315	0	112328	118	0	2	37956	34	0	0	0
256.5	4	0	0	33406	0	8964	447	0	0	0	1	50133	143	0	0	24777	49553	0	0	227	0	5683	1095	3571	28176	0	36810	0	139	11115	0	105	0	0	4410	0	120439	193	0	2	37047	28	0	0	0
257.5	4	0	0	30962	0	8142	297	0	0	0	2	62441	144	0	0	21643	54903	0	0	330	0	3992	1529	3772	33029	0	26647	0	120	9601	0	76	0	0	5798	0	127069	307	0	3	36111	24	0	0	0
258.5	5	0	0	28568	0	7359	197	0	0	0	3	76219	145	0	0	18652	60370	0	0	479	0	2756	2106	3981	38149	0	18668	0	104	8270	0	55	0	0	7528	0	131987	476	0	4	35144	21	0	0	0
259.5	6	0	0	26242	0	6618	130	0	0	0	5	91265	146	0	0	15859	65886	0	0	696	0	1871	2858	4198	43402	0	12659	0	89	7106	0	40	0	0	9653	0	135031	721	0	6	34145	18	0	0	0
260.5	7	0	0	24000	0	5923	86	0	0	0	8	107299	147	0	0	13304	71380	0	0	1009	0	1250	3821	4422	48623	0	8309	0	77	6091	0	29	0	0	12217	0	136121	1065	0	8	33111	16	0	0	0
261.5	8	0	0	21854	0	5274	57	0	0	0	14	123959	148	0	0	11011	76771	0	0	1455	0	821	5030	4654	53625	0	5280	0	66	5210	0	21	0	0	15258	0	135259	1533	0	11	32042	14	0	0	0
262.5	9	0	0	19816	0	4673	38	0	0	0	22	140818	149	0	0	8991	81981	0	0	2086	0	531	6520	4892	58208	0	3248	0	57	4446	0	16	0	0	18802	0	132527	2155	0	16	30936	13	0	0	0
263.5	11	0	0	17892	0	4121	25	0	0	0	35	157398	150	0	0	7244	86928	0	0	2966	0	338	8317	5137	62175	0	1935	0	48	3787	0	12	0	0	22856	0	128073	2953	0	23	29797	12	0	0	0
264.5	12	0	0	16088	0	3616	17	0	0	0	55	173193	152	0	0	5759	91530	0	0	4179	0	212	10439	5386	65341	0	1117	0	41	3219	0	8	0	0	27403	0	122105	3948	0	32	28625	11	0	0	0
265.5	14	0	0	14406	0	3157	12	0	0	0	87	187685	153	0	0	4518	95712	0	0	5821	0	131	12891	5639	67556	0	624	0	35	2731	0	6	0	0	32401	0	114874	5150	0	46	27424	10	0	0	0
266.5	17	0	0	12849	0	2743	8	0	0	0	137	200369	154	0	0	3497	99402	0	0	8009	0	80	15657	5896	68707	0	338	0	30	2312	0	5	0	0	37779	0	106660	6553	0	65	26197	10	0	0	0
267.5	19	0	0	11416	0	2372	6	0	0	0	212	210782	155	0	0	2672	102536	0	0	10866	0	48	18703	6154	68737	0	177	0	26	1954	0	3	0	0	43434	0	97752	8136	0	92	24949	9	0	0	0
268.5	22	0	0	10103	0	2041	4	0	0	0	326	218518	156	0	0	2014	105060	0	0	14520	0	29	21972	6412	67643	1	90	0	22	1648	0	3	0	0	49238	0	88439	9856	0	129	23686	9	0	0	0
269.5	26	0	0	8908	0	1748	3	0	0	0	494	223257	158	0	0	1499	106929	0	0	19086	0	17	25383	6670	65480	1	45	0	18	1387	0	2	0	0	55035	0	78995	11651	0	182	22414	9	0	0	0
270.5	30	0	0	7825	0	1489	2	0	0	0	741	224780	159	0	0	1101	108113	0	0	24652	0	10	28835	6925	62356	2	21	0	16	1165	0	1	0	0	60654	0	69664	13442	0	255	21138	9	0	0	0
271.5	34	0	0	6850	0	1263	2	0	0	0	1097	222989	160	0	0	798	108593	0	0	31251	0	5	32210	7176	58420	2	10	0	13	976	0	1	0	0	65913	0	60659	15136	0	356	19866	9	0	0	0
272.5	40	0	0	5975	0	1066	1	0	0	0	1602	217909	162	2	0	571	108364	0	0	38847	0	3	35381	7420	53854	3	4	0	11	816	0	0	0	0	70630	0	52152	16637	0	494	18604	9	0	0	0
273.5	46	0	0	5194	0	896	0	0	0	0	2309	209702	163	4	0	404	107434	0	0	47306	0	2	38216	7657	48855	3	2	0	9	681	0	0	0	0	74635	0	44273	17852	0	682	17360	9	0	0	0
274.5	52	0	0	4501	0	749	0	0	0	0	3279	198654	165	10	0	282	105826	0	0	56384	0	0	40591	7883	43623	4	0	0	8	567	0	0	0	0	77780	0	37112	18703	0	933	16138	9	0	0	0
275.5	60	0	0	3887	0	623	0	0	0	0	4588	185168	167	24	0	194	103576	0	0	65726	0	0	42399	8097	38346	5	0	0	7	470	0	0	0	0	79947	0	30718	19133	0	1267	14947	9	0	0	0
276.5	69	0	0	3348	0	516	0	0	0	0	6324	169740	169	53	0	132	100727	0	0	74876	0	0	43555	8296	33191	7	0	0	6	389	0	0	0	0	81058	0	25107	19114	0	1708	13791	9	0	0	0
277.5	79	0	0	2874	0	426	0	0	0	0	8584	152936	171	113	0	89	97338	0	0	83307	0	0	44005	8479	28297	8	0	0	5	321	0	0	0	0	81077	0	20264	18650	0	2280	12675	9	0	0	0
278.5	90	0	0	2461	0	349	0	0	0	0	11470	135356	173	232	0	59	93472	0	0	90465	0	0	43729	8643	23768	10	0	0	4	264	0	0	0	0	80015	0	16151	17775	0	3016	11605	10	0	0	0
279.5	103	0	0	2102	0	285	0	0	0	0	15086	117599	176	457	0	39	89199	0	0	95829	0	0	42744	8787	19675	13	0	0	3	217	0	0	0	0	77924	0	12714	16551	0	3952	10585	10	0	0	0
280.5	117	0	0	1790	0	232	0	0	0	0	19526	100229	179	867	0	25	84595	0	0	98971	0	0	41102	8909	16057	16	0	0	3	177	0	0	0	0	74899	0	9884	15057	0	5124	9616	10	0	0	0
281.5	133	0	0	1522	0	188	0	0	0	0	24868	83741	182	1578	0	16	79737	0	0	99611	0	0	38883	9007	12923	21	0	0	2	144	0	0	0	0	71064	0	7591	13386	0	6575	8703	11	0	0	0
282.5	151	0	0	1291	0	151	0	0	0	0	31163	68537	185	2756	0	10	74700	0	0	97661	0	0	36191	9078	10261	26	0	0	2	117	0	0	0	0	66571	0	5759	11630	0	8347	7845	11	0	0	0
283.5	170	0	0	1092	0	121	0	0	0	0	38421	54906	188	4619	0	6	69561	0	0	93234	0	0	33146	9123	8042	34	0	0	2	95	0	0	0	0	61581	0	4318	9877	0	10479	7045	12	0	0	0
284.5	193	0	0	923	0	97	0	0	0	0	46603	43024	192	7429	0	4	64390	0	0	86641	0	0	29874	9140	6223	43	0	0	1	76	0	0	0	0	56265	0	3200	8200	0	13008	6303	12	0	0	0
285.5	217	0	0	779	0	77	0	0	0	0	55614	32950	197	11465	0	2	59253	0	0	78349	0	0	26498	9127	4756	54	0	0	1	61	0	0	0	0	50786	0	2344	6656	0	15963	5617	13	0	0	0
286.5	244	0	0	656	0	61	0	0	0	0	65295	24646	202	16980	0	1	54211	0	0	68928	0	0	23134	9085	3593	68	0	0	0	49	0	0	0	0	45297	0	1698	5283	0	19365	4987	14	0	0	0
287.5	275	0	0	552	0	48	0	0	0	0	75424	17990	207	24135	0	0	49316	0	0	58980	0	0	19880	9013	2684	86	0	0	0	39	0	0	0	0	39930	0	1218	4101	0	23219	4411	15	0	0	0
288.5	308	0	0	464	0	38	0	0	0	0	85724	12806	213	32923	0	0	44612	0	0	49076	0	0	16819	8912	1983	109	0	0	0	31	0	0	0	0	34798	0	864	3114	0	27517	3887	15	0	0	0
289.5	344	0	0	390	0	30	1	0	0	0	95870	8884	220	43107	0	0	40136	0	0	39702	0	0	14009	8781	1450	137	0	0	0	24	0	0	0	0	29988	0	607	2313	0	32230	3414	16	0	0	0
290.5	385	0	0	328	0	23	1	0	0	0	105508	6002	227	54181	0	0	35916	0	0	31223	0	0	11490	8621	1050	172	0	0	0	19	0	0	0	0	25560	0	423	1681	0	37311	2987	17	0	0	0
291.5	429	0	0	275	0	18	2	0	0	0	114272	3946	235	65377	0	0	31972	0	0	23866	0	0	9280	8434	753	216	0	0	0	15	0	0	0	0	21555	0	292	1195	0	42694	2604	18	0	0	0
292.5	477	0	0	231	0	14	2	0	0	0	121811	2523	244	75743	0	0	28317	0	0	17730	0	0	7381	8221	536	269	0	0	0	12	0	0	0	0	17989	0	200	832	0	48293	2263	19	0	0	0
293.5	529	0	0	195	0	11	3	0	1	0	127811	1568	253	84267	0	0	24956	0	0	12801	0	0	5783	7984	378	335	0	0	0	9	0	0	0	0	14862	0	136	566	0	54004	1960	20	0	0	0
294.5	586	0	0	164	0	8	4	0	2	0	132016	947	264	90039	0	0	21889	0	0	8981	0	0	4463	7725	265	415	0	0	0	7	0	0	0	0	12159	0	92	378	0	59714	1691	21	0	0	0
295.5	648	0	0	138	0	6	5	0	3	0	134248	555	276	92413	0	0	19112	0	0	6122	0	0	3393	7445	184	513	0	0	0	5	0	0	0	0	9853	0	62	247	0	65297	1455	22	0	0	0
296.5	715	0	0	117	0	5	7	0	5	0	134418	316	289	91123	0	0	16614	0	0	4055	0	0	2541	7148	127	632	0	0	0	4	0	0	0	0	7911	0	42	158	0	70628	1248	23	0	0	0
297.5	787	0	0	99	0	4	10	0	8	0	132531	174	303	86337	0	0	14382	0	0	2610	0	0	1876	6835	87	774	0	0	0	3	0	0	0	0	6295	0	28	99	0	75582	1067	24	0	0	0
298.5	864	0	0	84	0	3	13	0	12	0	128688	93	319	78615	0	0	12400	0	0	1633	0	0	1364	6511	60	945	0	0	0	2	0	0	0	0	4967	0	19	61	0	80043	910	26	0	0	0
299.5	948	0	0	72	0	2	18	0	19	0	123071	48	337	68808	0	0	10652	0	0	992	0	0	978	6177	41	1147	0	0	0	2	0	0	0	0	3887	0	12	36	0	83909	773	27	0	0	0
300.5	1037	0	0	61	0	1	25	0	29	0	115937	24	357	57900	0	0	9118	0	0	586	0	0	691	5837	27	1386	0	0	0	1	0	0	0	0	3018	0	8	21	0	87096	656	28	0	0	0
301.5	1132	0	0	53	0	1	34	0	44	0	107592	12	379	46849	0	0	7780	0	0	336	0	0	481	5492	19	1667	0	0	0	0	0	0	0	0	2326	0	6	12	0	89543	554	29	0	0	0
302.5	1233	0	0	45	0	0	47	0	67	0	98370	6	403	36458	0	0	6618	0	0	188	0	0	330	5147	12	1995	0	0	0	0	0	0	0	0	1779	0	4	7	0	91209	467	30	0	0	0
303.5	1341	0	0	39	0	0	65	0	100	0	88618	3	430	27293	0	0	5615	0	0	102	0	0	224	4804	8	2375	0	0	0	0	0	0	0	0	1352	0	3	4	0	92081	393	31	0	0	0
304.5	1455	0	0	34	0	0	90	0	147	0	78665	1	459	19658	0	0	4752	0	0	54	0	0	149	4464	6	2812	0	0	0	0	0	0	0	0	1021	0	2	2	0	92167	330	32	0	0	0
305.5	1575	0	0	30	0	0	123	0	215	0	68816	0	492	13626	0	0	4013	0	0	27	0	0	98	4131	4	3311	0	0	0	0	0	0	0	0	766	0	1	1	0	91498	276	33	0	0	0
306.5	1702	0	0	27	0	0	168	0	309	0	59331	0	529	9091	0	0	3383	0	0	14	0	0	64	3807	3	3877	0	0	0	0	0	0	0	0	572	0	0	0	0	90125	230	34	0	0	0
307.5	1836	0	0	24	0	0	229	0	440	0	50417	0	570	5839	0	0	2848	0	0	7	0	0	41	3493	2	4515	0	0	0	0	0	0	0	0	424	0	0	0	0	88112	192	35	0	0	0
308.5	1975	0	0	22	1	0	309	0	618	0	42229	0	615	3612	1	0	2394	0	0	3	0	0	26	3192	1	5226	0	0	0	0	0	0	0	0	313	0	0	0	0	85536	160	36	0	0	0
309.5	2121	0	0	20	2	0	415	0	857	0	34868	0	665	2152	2	0	2011	0	0	1	0	0	16	2904	0	6015	0	0	0	0	0	0	0	0	230	0	0	0	0	82481	132	37	0	0	0
310.5	2273	0	0	18	3	0	552	0	1174	0	28381	0	721	1235	2	0	1689	0	0	0	0	0	10	2630	0	6882	0	0	0	0	0	0	0	0	169	0	0	0	0	79037	110	37	0	0	0
311.5	2431	0	0	17	6	0	730	0	1586	0	22775	0	784	683	3	0	1418	0	0	0	0	0	6	2372	0	7827	0	0	0	0	0	0	0	0	123	0	0	0	0	75291	91	38	0	0	0
312.5	2594	0	0	15	11	0	956	0	2115	0	18018	0	853	364	4	0	1191	0	0	0	0	0	4	2130	0	8848	0	0	0	0	0	0	0	0	89	0	0	0	0	71329	75	38	0	0	0
313.5	2763	0	0	15	19	0	1242	0	2784	0	14055	0	930	187	5	0	1000	0	0	0	0	0	2	1904	0	9941	0	0	0	0	0	0	0	0	65	0	0	0	0	67232	62	39	0	0	0
314.5	2936	0	0	14	32	0	1597	0	3614	0	10811	0	1016	93	7	0	841	0	0	0	0	0	1	1695	0	11102	0	0	0	0	0	0	0	0	47	0	0	0	0	63071	51	39	0	0	0
315.5	3114	0	0	13	54	0	2035	0	4630	0	8199	0	1112	44	9	0	709	0	0	0	0	0	0	1502	0	12322	0	0	0	0	0	0	0	0	34	0	0	0	0	58913	42	39	0	0	0
316.5	3296	0	0	13	90	0	2568	0	5853	0	6132	0	1218	20	12	0	598	0	0	0	0	0	0	1325	0	13591	0	0	0	0	0	0	0	0	24	0	0	0	0	54812	34	39	0	0	0
317.5	3482	0	0	13	147	0	3206	0	7297	0	4522	0	1337	9	16	0	505	0	0	0	0	0	0	1164	0	14899	0	0	0	0	0	0	0	0	18	0	0	0	0	50814	28	39	0	0	0
318.5	3670	0	0	13	236	0	3963	0	8976	0	3288	0	1468	4	21	0	428	0	0	0	0	0	0	1017	0	16231	0	0	0	0	0	0	0	0	13	0	0	0	0	46957	23	39	0	0	0
319.5	3861	0	0	13	372	0	4846	0	10892	0	2358	0	1614	2	27	0	364	0	0	0	0	0	0	886	0	17573	0	0	0	0	0	0	0	0	9	0	0	0	0	43268	19	39	0	0	0
320.5	4054	0	0	13	578	0	5864	0	13036	0	1668	0	1777	0	35	0	310	0	0	0	0	0	0	768	0	18907	0	0	0	0	0	0	0	0	6	0	0	0	0	39769	15	39	0	0	0
321.5	4247	0	0	13	882	0	7020	0	15391	0	1163	0	1957	0	45	0	265	0	0	0	0	0	0	663	0	20215	0	0	0	0	0	0	0	0	5	0	0	0	0	36473	12	38	0	0	0
322.5	4441	0	0	14	1323	0	8315	0	17923	0	800	0	2157	0	57	0	228	0	0	0	0	0	0	569	0	21479	0	0	0	0	0	0	0	0	3	0	0	0	0	33387	10	38	0	0	0
323.5	4634	0	0	15	1951	0	9744	0	20588	0	543	0	2379	0	72	0	196	0	0	0	0	0	0	487	0	22680	0	0	0	0	0	0	0	0	2	0	0	0	0	30513	8	37	0	0	0
324.5	4825	0	0	16	2828	0	11299	0	23326	0	363	0	2624	0	91	0	170	0	0	0	0	0	0	414	0	23800	0	0	0	0	0	0	0	0	2	0	0	0	0	27850	7	36	0	0	0
325.5	5015	0	0	17	4028	0	12963	0	26068	0	240	0	2895	0	115	0	148	0	0	0	0	0	0	351	0	24820	0	0	0	0	0	0	0	0	1	0	0	0	0	25392	5	35	0	0	0
326.5	5202	0	0	18	5639	0	14719	0	28734	0	156	0	3194	0	143	0	129	0	0	0	0	0	0	297	0	25724	0	0	0	0	0	0	0	0	0	0	0	0	0	23133	4	35	0	0	0
327.5	5385	0	0	19	7760	0	16541	0	31241	0	100	0	3524	0	178	0	114	0	0	0	0	0	0	249	0	26496	0	0	0	0	0	0	0	0	0	0	0	0	0	21062	3	34	0	0	0
328.5	5563	0	0	21	10498	0	18402	0	33505	0	63	0	3887	0	219	0	101	0	0	0	0	0	0	208	0	27124	0	0	0	0	0	0	0	0	0	0	0	0	0	19168	3	33	0	0	0
329.5	5736	0	0	23	13963	0	20269	0	35442	0	40	0	4286	0	270	0	90	0	0	0	0	0	0	174	0	27596	0	0	0	0	0	0	0	0	0	0	0	0	0	17441	2	32	0	0	0
330.5	5902	0	0	26	18259	0	22110	0	36982	0	24	0	4723	0	329	0	80	0	0	0	0	0	0	144	0	27907	0	0	0	0	0	0	0	0	0	0	0	0	0	15868	2	30	0	0	0
331.5	6062	0	0	29	23481	0	23890	0	38065	0	15	0	5202	0	400	0	72	0	0	0	0	0	0	119	0	28050	0	0	0	0	0	0	0	0	0	0	0	0	0	14438	1	29	0	0	0
332.5	6213	0	0	32	29696	0	25577	0	38649	0	9	0	5726	0	484	0	66	0	0	0	0	0	0	98	0	28023	0	0	0	0	0	0	0	0	0	0	0	0	0	13138	1	28	0	0	0
333.5	6356	0	0	37	36940	0	27139	0	38711	0	5	0	6297	0	582	0	60	0	0	0	0	0	0	80	0	27830	0	0	0	0	0	0	0	0	0	0	0	0	0	11959	0	27	0	0	0
334.5	6490	0	0	41	45206	0	28549	0	38249	0	3	0	6917	0	696	0	55	0	0	0	0	0	0	65	0	27473	0	0	0	0	0	0	0	0	0	0	0	0	0	10889	0	26	0	0	0
335.5	6614	0	0	47	54432	0	29782	0	37283	0	2	0	7591	0	828	0	51	0	0	0	0	0	0	53	0	26961	0	0	0	0	0	0	0	0	0	0	0	0	0	9919	0	24	0	0	0
336.5	6727	0	0	54	64495	0	30821	0	35854	1	1	0	8320	0	980	0	48	0	0	0	0	0	0	43	0	26303	0	0	0	0	0	0	0	0	0	0	0	0	0	9038	0	23	0	0	0
337.5	6829	0	0	62	75214	0	31653	0	34017	2	0	0	9107	0	1153	0	45	0	0	0	0	0	0	34	0	25512	0	0	0	0	0	0	0	0	0	0	0	0	0	8238	0	22	2	0	0
338.5	6919	0	0	71	86345	0	32272	0	31843	3	0	0	9954	0	1349	0	43	0	0	0	0	0	0	27	0	24602	0	0	0	0	0	0	0	0	0	0	0	0	0	7512	0	21	3	0	0
339.5	6997	0	0	81	97592	0	32676	0	29411	5	0	0	10864	0	1571	0	41	0	0	0	0	0	0	22	0	23589	0	0	0	0	0	0	0	0	0	0	1	0	0	6853	0	20	4	0	0
340.5	7062	0	0	94	108619	0	32870	0	26803	8	0	0	11838	0	1820	0	39	0	0	0	0	0	0	17	0	22489	0	0	0	0	0	0	0	0	0	0	2	0	0	6252	0	18	7	0	0
341.5	7115	0	0	108	119066	0	32863	0	24103	13	0	0	12876	0	2096	0	38	0	0	0	0	0	0	14	0	21320	0	0	0	0	0	0	0	0	0	0	3	0	0	5706	0	17	10	0	0
342.5	7155	0	0	125	128569	0	32669	0	21389	19	0	0	13981	0	2402	0	37	0	0	0	0	0	0	11	0	20100	0	0	0	0	0	0	0	0	0	0	4	0	0	5207	0	16	16	0	0
343.5	7181	0	0	144	136781	0	32303	0	18731	30	0	0	15152	0	2738	0	37	0	0	0	0	0	0	8	0	18845	0	0	0	0	0	0	0	0	0	0	7	0	0	4752	0	15	25	0	0
344.5	7194	0	0	167	143394	0	31787	0	16188	45	0	0	16388	0	3105	0	36	0	0	0	0	0	0	7	0	17572	0	0	0	0	0	0	0	0	0	0	11	0	0	4336	0	14	37	0	0
345.5	7194	0	0	192	148160	0	31140	0	13807	67	0	0	17690	0	3502	0	36	0	0	0	0	0	0	5	0	16297	0	0	0	0	0	0	0	0	0	0	16	0	0	3955	0	13	55	0	0
346.5	7181	0	0	222	150901	0	30383	0	11624	98	0	0	19054	0	3929	0	37	0	0	0	0	0	0	4	0	15034	0	0	0	0	0	0	0	0	0	0	25	0	0	3606	0	12	82	0	0
347.5	7154	0	0	257	151530	0	29539	0	9658	143	0	0	20479	0	4385	0	37	0	0	0	0	0	0	3	0	13795	0	0	0	0	0	0	0	0	0	0	39	0	0	3285	0	11	119	0	0
348.5	7115	0	0	297	150043	0	28628	0	7922	205	0	0	21961	0	4868	0	38	0	0	0	0	0	0	2	0	12593	0	0	0	0	0	0	0	0	0	0	60	0	0	2991	0	10	171	0	0
349.5	7062	0	0	342	146528	0	27669	0	6414	289	0	0	23497	0	5376	0	39	0	0	0	0	0	0	2	0	11437	0	0	0	0	0	0	0	0	0	0	93	0	0	2720	0	10	242	0	0
350.5	6998	0	0	394	141151	0	26682	0	5127	404	0	0	25080	0	5907	0	41	0	0	0	0	0	0	1	0	10334	0	0	0	0	0	0	0	0	0	0	143	0	0	2471	0	9	339	0	0
351.5	6922	0	0	453	134146	0	25682	0	4045	556	0	0	26705	0	6457	0	43	0	0	0	0	0	0	1	0	9290	0	0	0	0	0	0	0	0	0	0	217	0	0	2241	0	8	469	0	0
352.5	6834	0	0	521	125797	0	24684	0	3151	757	0	0	28366	0	7021	0	45	0	0	0	0	0	0	0	0	8311	0	0	0	0	0	0	0	0	0	0	329	0	0	2029	0	7	640	0	0
353.5	6735	0	0	597	116421	0	23700	0	2424	1017	0	0	30054	0	7596	0	48	0	0	0	0	0	0	0	0	7399	0	0	0	0	0	0	0	0	0	0	493	0	0	1834	0	7	864	0	0
354.5	6626	0	0	684	106348	0	22742	0	1841	1350	0	0	31761	0	8176	0	51	0	0	0	0	0	0	0	0	6555	0	0	0	0	0	0	0	0	0	0	731	0	0	1654	0	6	1151	0	0
355.5	6507	0	0	782	95903	0	21818	0	1381	1769	0	0	33478	0	8754	0	55	0	0	0	0	0	0	0	0	5780	0	0	0	0	0	0	0	0	0	0	1074	0	0	1489	0	6	1515	0	0
356.5	6379	0	0	892	85389	0	20934	0	1023	2291	0	0	35195	0	9327	0	59	0	0	0	0	0	0	0	0	5073	0	0	0	0	0	0	0	0	0	0	1558	0	0	1336	0	5	1970	0	0
357.5	6243	0	0	1015	75077	0	20096	0	748	2932	0	0	36901	0	9886	0	64	0	0	0	0	0	0	0	0	4432	0	0	0	0	0	0	0	0	0	0	2231	0	0	1196	0	5	2531	0	0
358.5	6099	0	0	1152	65195	0	19309	0	540	3709	0	0	38586	0	10426	0	70	0	0	0	0	0	0	0	0	3855	0	0	0	0	0	0	0	0	0	0	3150	0	0	1067	0	4	3212	0	0
359.5	5948	0	0	1305	55922	0	18575	0	385	4639	0	0	40237	0	10940	0	76	0	0	0	0	0	0	0	0	3338	0	0	0	0	0	0	0	0	0	0	4380	0	0	949	0	4	4028	0	0
360.5	5790	0	0	1475	47388	0	17895	0	272	5737	0	0	41843	0	11422	0	84	0	0	0	0	0	0	0	0	2877	0	0	0	0	0	0	0	0	0	0	5995	0	0	842	0	3	4991	0	0
361.5	5627	0	0	1663	39678	0	17271	0	189	7016	0	0	43392	0	11866	0	93	0	0	0	0	0	0	0	0	2470	0	0	0	0	0	0	0	0	0	0	8068	0	0	743	0	3	6112	0	0
362.5	5460	0	0	1870	32830	0	16704	0	130	8490	0	0	44872	0	12267	0	103	0	0	0	0	0	0	0	0	2111	0	0	0	0	0	0	0	0	0	0	10669	0	0	654	0	3	7396	0	0
363.5	5288	0	0	2097	26847	0	16192	0	88	10166	0	0	46271	0	12617	0	115	0	0	0	0	0	0	0	0	1797	0	0	0	0	0	0	0	0	0	0	13853	0	0	573	0	2	8846	0	0
364.5	5113	0	0	2346	21701	0	15735	0	59	12048	0	0	47578	0	12914	0	129	0	0	0	0	0	0	0	0	1524	0	0	0	0	0	0	0	0	0	0	17651	0	0	499	0	2	10458	0	0
365.5	4936	0	0	2616	17342	0	15333	0	39	14138	0	0	48782	0	13154	0	144	0	0	0	0	0	0	0	0	1287	0	0	0	0	0	0	0	0	0	0	22054	0	0	433	0	2	12220	0	0
366.5	4756	0	0	2911	13702	0	14984	0	26	16429	0	0	49872	0	13332	0	163	0	0	0	0	0	0	0	0	1083	0	0	0	0	0	0	0	0	0	0	27007	0	0	374	0	2	14116	0	0
367.5	4576	0	0	3229	10706	0	14687	0	17	18911	0	0	50840	0	13447	0	184	0	0	0	0	0	0	0	0	907	0	0	0	0	0	0	0	0	0	0	32396	0	0	322	0	1	16121	0	0
368.5	4395	0	0	3572	8272	0	14440	0	11	21570	0	0	51675	0	13497	0	208	0	0	0	0	0	0	0	0	758	0	0	0	0	0	0	0	0	0	0	38048	0	0	275	0	1	18201	0	0
369.5	4214	0	0	3940	6323	0	14243	0	7	24383	0	0	52372	0	13483	0	236	0	0	0	0	0	0	0	0	630	0	0	0	0	0	0	0	0	0	0	43731	0	0	234	0	1	20317	0	0
370.5	4035	0	0	4334	4781	0	14095	0	4	27325	0	0	52923	0	13403	0	268	0	0	0	0	0	0	0	0	522	0	0	0	0	0	0	0	0	0	0	49169	0	0	198	0	1	22426	0	0
371.5	3856	0	0	4753	3576	0	13993	0	3	30366	0	0	53324	0	13261	0	305	0	0	0	0	0	0	0	0	432	0	0	0	0	0	0	0	0	0	0	54059	0	0	166	0	0	24477	0	0
372.5	3679	0	0	5197	2647	0	13938	0	2	33471	0	0	53570	0	13058	0	347	0	0	0	0	0	0	0	0	355	0	0	0	0	0	0	0	0	0	0	58100	0	0	139	0	0	26419	0	0
373.5	3505	0	0	5667	1939	0	13927	0	0	36603	0	0	53659	0	12797	0	396	0	0	0	0	0	0	0	0	292	0	0	0	0	0	0	0	0	0	0	61020	0	0	115	0	0	28202	0	0
374.5	3334	0	0	6160	1406	0	13960	0	0	39724	0	0	53591	0	12482	0	451	0	0	0	0	0	0	0	0	238	0	0	0	0	0	0	0	0	0	0	62608	0	0	95	0	0	29774	0	0
375.5	3166	0	0	6677	1009	0	14037	0	0	42792	0	0	53366	0	12118	0	515	0	0	0	0	0	0	0	0	194	0	0	0	0	0	0	0	0	0	0	62739	0	0	78	0	0	31092	0	0
376.5	3002	0	0	7215	717	0	14156	0	0	45769	0	0	52986	0	11709	0	588	0	0	0	0	0	0	0	0	158	0	0	0	0	0	0	0	0	0	0	61390	0	0	64	0	0	32115	0	0
377.5	2841	0	0	7774	504	0	14316	0	0	48614	0	0	52454	0	11262	0	671	0	0	0	0	0	0	0	0	128	0	0	0	0	0	0	0	0	0	0	58644	0	0	51	0	0	32815	0	0
378.5	2685	0	0	8351	351	0	14517	0	0	51291	0	0	51775	0	10782	0	766	0	0	0	0	0	0	0	0	104	0	0	0	0	0	0	0	0	0	0	54679	0	0	41	0	0	33170	0	0
379.5	2534	0	0	8944	242	0	14757	0	0	53764	0	0	50955	0	10275	0	873	0	0	0	0	0	0	0	0	83	0	0	0	0	0	0	0	0	0	0	49753	0	0	33	0	0	33171	0	0
380.5	2387	0	0	9551	166	0	15036	0	0	56004	0	0	50001	0	9746	0	995	0	0	0	0	0	0	0	0	67	0	0	0	0	0	0	0	0	0	0	44174	0	0	26	0	0	32821	0	0
381.5	2246	0	0	10168	112	0	15351	0	0	57983	0	0	48923	0	9203	0	1132	0	0	0	0	0	0	0	0	54	0	0	0	0	0	0	0	0	0	0	38265	0	0	20	0	0	32131	0	0
382.5	2109	0	0	10793	75	0	15702	0	0	59678	0	0	47728	0	8651	0	1286	0	0	0	0	0	0	0	0	43	0	0	0	0	0	0	0	0	0	0	32335	0	0	16	0	0	31126	0	0
383.5	1978	0	0	11422	50	0	16087	0	0	61072	0	0	46427	0	8095	0	1458	0	0	0	0	0	0	0	0	34	0	0	0	0	0	0	0	0	0	0	26653	0	0	12	0	0	29838	0	0
384.5	1852	0	0	12052	33	0	16502	0	0	62152	0	0	45030	0	7541	0	1651	0	0	0	0	0	0	0	0	27	0	0	0	0	0	0	0	0	0	0	21428	0	0	10	0	0	28306	0	0
385.5	1731	0	0	12679	22	0	16946	0	0	62909	0	0	43550	0	6993	0	1865	0	0	0	0	0	0	0	0	22	0	0	0	0	0	0	0	0	0	0	16802	0	0	7	0	0	26576	0	0
386.5	1616	0	0	13298	14	0	17415	0	0	63340	0	0	41997	0	6456	0	2102	0	0	0	0	0	0	0	0	17	0	0	0	0	0	0	0	0	0	0	12848	0	0	5	0	0	24695	0	0
387.5	1507	0	0	13907	9	0	17905	0	0	63446	0	0	40383	0	5934	0	2364	0	0	0	0	0	0	0	0	14	0	0	0	0	0	0	0	0	0	0	9582	0	0	4	0	0	22713	0	0
388.5	1402	0	0	14500	6	0	18411	0	0	63234	0	0	38720	0	5430	0	2650	0	0	0	0	0	0	0	0	11	0	0	0	0	0	0	0	0	0	0	6968	0	0	3	0	0	20678	0	0
389.5	1303	0	0	15074	4	0	18929	0	0	62711	0	0	37020	0	4947	0	2963	0	0	0	0	0	0	0	0	8	0	0	0	0	0	0	0	0	0	0	4941	0	0	2	0	0	18635	0	0
390.5	1209	0	0	15624	2	0	19453	0	0	61893	0	0	35295	0	4488	0	3302	0	0	0	0	0	0	0	0	7	0	0	0	0	0	0	0	0	0	0	3417	0	0	2	0	0	16625	0	0
391.5	1120	0	0	16147	1	0	19975	0	0	60794	0	0	33555	0	4053	0	3669	0	0	0	0	0	0	0	0	5	0	0	0	0	0	0	0	0	0	0	2305	0	0	1	0	0	14684	0	0
392.5	1036	0	0	16639	0	0	20489	0	0	59433	0	0	31811	0	3645	0	4062	0	0	0	0	0	0	0	0	4	0	0	0	0	0	0	0	0	0	0	1516	0	0	0	0	0	12841	0	0
393.5	958	0	0	17095	0	0	20986	0	0	57832	0	0	30074	0	3264	0	4482	0	0	0	0	0	0	0	0	3	0	0	0	0	0	0	0	0	0	0	972	0	0	0	0	0	11118	0	0
394.5	883	0	0	17513	0	0	21458	0	0	56014	0	0	28352	0	2910	0	4926	0	0	0	0	0	0	0	0	3	0	0	0	0	0	0	0	0	0	0	608	0	0	0	0	0	9531	0	0
395.5	814	0	0	17889	0	0	21896	0	0	54003	0	0	26656	0	2583	0	5394	0	0	0	0	0	0	0	0	2	0	0	0	0	0	0	0	0	0	0	371	0	0	0	0	0	8091	0	0
396.5	748	0	0	18220	0	0	22290	0	0	51825	0	0	24992	0	2283	0	5882	0	0	0	0	0	0	0	0	2	0	0	0	0	0	0	0	0	0	0	221	0	0	0	0	0	6802	0	0
397.5	688	0	0	18503	0	0	22631	0	0	49505	0	0	23368	0	2010	0	6388	0	0	0	0	0	0	0	0	1	0	0	0	0	0	0	0	0	0	0	128	0	0	0	0	0	5663	0	0
398.5	631	0	0	18737	0	0	22909	0	0	47071	0	0	21790	0	1762	0	6908	0	0	0	0	0	0	0	0	0	0	0	0	0	0	0	0	0	0	0	72	0	0	0	0	0	4669	0	0
399.5	578	0	0	18920	0	0	23116	0	0	44547	0	0	20264	0	1538	0	7438	0	0	0	0	0	0	0	0	0	0	0	0	0	0	0	0	0	0	0	40	0	0	0	0	0	3813	0	0
400.5	528	0	0	19050	0	0	23241	0	0	41960	0	0	18794	0	1337	0	7972	0	0	0	0	0	0	0	0	0	0	0	0	0	0	0	0	0	0	0	22	0	0	0	0	0	3084	0	0
401.5	482	0	0	19127	0	0	23278	0	0	39334	0	0	17384	0	1157	0	8505	0	0	0	0	0	0	0	0	0	0	0	0	0	0	0	0	0	0	0	11	0	0	0	0	0	2471	0	0
402.5	440	0	0	19149	0	0	23219	0	0	36695	0	0	16038	0	998	0	9031	0	0	0	0	0	0	0	0	0	0	0	0	0	0	0	0	0	0	0	6	0	0	0	0	0	1961	0	0
403.5	401	0	0	19118	0	0	23060	0	0	34065	0	0	14757	0	857	0	9543	0	0	0	0	0	0	0	0	0	0	0	0	0	0	0	0	0	0	0	3	0	0	0	0	0	1542	0	0
404.5	365	0	0	19033	0	0	22796	0	0	31465	0	0	13543	0	733	0	10035	0	0	0	0	0	0	0	0	0	0	0	0	0	0	0	0	0	0	0	1	0	0	0	0	0	1201	0	0
405.5	331	0	0	18895	0	0	22425	0	0	28915	0	0	12397	0	624	0	10500	0	0	0	0	0	0	0	0	0	0	0	0	0	0	0	0	0	0	0	0	0	0	0	0	0	926	0	0
406.5	300	0	0	18707	0	0	21948	0	0	26433	0	0	11319	0	529	0	10930	0	0	0	0	0	0	0	0	0	0	0	0	0	0	0	0	0	0	0	0	0	0	0	0	0	708	0	0
407.5	272	0	0	18469	0	0	21366	0	0	24035	0	0	10308	0	447	0	11319	0	0	0	0	0	0	0	0	0	0	0	0	0	0	0	0	0	0	0	0	0	0	0	0	0	536	0	0
[truncated: 600 more rows]

## Sheet: R 14 days
	Ti-EVs															DOPA EVs															NN EVs
[truncated: 1,008 more rows]

[truncated: 3 more sheets: EV concentration, Ca measurments, LDH,  PB and ALP]
